# Supplementary material for: CRISPR-Cas effector specificity and cleavage site determine phage escape outcomes
Source: PLoS Biol. 2023 Apr 14;21(4):e3002065. doi: 10.1371/journal.pbio.3002065 (PMC10132644; doi:10.1371/journal.pbio.3002065)
Supplement: S1 Table — (XLSX) [file pbio.3002065.s014.xlsx]

## Sheet: Sequencing primers
Name	Sequence	Purpose
MAS566	TCGTCGGCAGCGTCAGATGTGTATAAGAGACAGTCGCTGATGCAAAATGTTTTATGTG	Miseq adapter Gene J forward Cas12a target
MAS468	GTCTCGTGGGCTCGGAGATGTGTATAAGAGACAGTTCGCGCGGGGTATGC	Miseq adapter Gene J reverse Cas12a target
MAS498	TCGTCGGCAGCGTCAGATGTGTATAAGAGACAGCCGCTGGCGCATTGAG	Miseq adapter Gene L forward Cas12a target
MAS499	GTCTCGTGGGCTCGGAGATGTGTATAAGAGACAGGTGTTGGCCAGCATGATACG	Miseq adapter Gene L reverse Cas12a target
MASA35	TCGTCGGCAGCGTCAGATGTGTATAAGAGACAGTGGTGCGGCGGATGTGG	Miseq adapter Gene J forward Cas9 target
MASA36	GTCTCGTGGGCTCGGAGATGTGTATAAGAGACAGACGCATTACAGGTGATGCGC	Miseq adapter Gene J reverse Cas9 target
MASA37	TCGTCGGCAGCGTCAGATGTGTATAAGAGACAGCGAGTGCGGTTATAGCGGTC	Miseq adapter Gene L forward Cas9 target
MASA38	GTCTCGTGGGCTCGGAGATGTGTATAAGAGACAGCGTTATTGCGGAACTTACAACCGC	Miseq adapter Gene L reverse Cas9 target
N701	CAAGCAGAAGACGGCATACGAGAT TCGCCTTA GTCTCGTGGGCTCGG	Miseq barcode forward
N702	CAAGCAGAAGACGGCATACGAGAT CTAGTACG GTCTCGTGGGCTCGG	Miseq barcode forward
N703	CAAGCAGAAGACGGCATACGAGAT TTCTGCCT GTCTCGTGGGCTCGG	Miseq barcode forward
N704	CAAGCAGAAGACGGCATACGAGAT GCTCAGGA GTCTCGTGGGCTCGG	Miseq barcode forward
N705	CAAGCAGAAGACGGCATACGAGAT AGGAGTCC GTCTCGTGGGCTCGG	Miseq barcode forward
N706	CAAGCAGAAGACGGCATACGAGAT CATGCCTA GTCTCGTGGGCTCGG	Miseq barcode forward
N707	CAAGCAGAAGACGGCATACGAGAT GTAGAGAG GTCTCGTGGGCTCGG	Miseq barcode forward
N708	CAAGCAGAAGACGGCATACGAGAT CCTCTCTG GTCTCGTGGGCTCGG	Miseq barcode forward
N709	CAAGCAGAAGACGGCATACGAGAT AGCGTAGC GTCTCGTGGGCTCGG	Miseq barcode forward
N710	CAAGCAGAAGACGGCATACGAGAT CAGCCTCG GTCTCGTGGGCTCGG	Miseq barcode forward
N711	CAAGCAGAAGACGGCATACGAGAT TGCCTCTT GTCTCGTGGGCTCGG	Miseq barcode forward
N712	CAAGCAGAAGACGGCATACGAGAT TCCTCTAC GTCTCGTGGGCTCGG	Miseq barcode forward
N714	CAAGCAGAAGACGGCATACGAGAT TCATGAGC GTCTCGTGGGCTCGG	Miseq barcode forward
N715	CAAGCAGAAGACGGCATACGAGAT CCTGAGAT GTCTCGTGGGCTCGG	Miseq barcode forward
N716	CAAGCAGAAGACGGCATACGAGAT TAGCGAGT GTCTCGTGGGCTCGG	Miseq barcode forward
N718	CAAGCAGAAGACGGCATACGAGAT GTAGCTCC GTCTCGTGGGCTCGG	Miseq barcode forward
N719	CAAGCAGAAGACGGCATACGAGAT TACTACGC GTCTCGTGGGCTCGG	Miseq barcode forward
N720	CAAGCAGAAGACGGCATACGAGAT AGGCTCCG GTCTCGTGGGCTCGG	Miseq barcode forward
N721	CAAGCAGAAGACGGCATACGAGAT GCAGCGTA GTCTCGTGGGCTCGG	Miseq barcode forward
N722	CAAGCAGAAGACGGCATACGAGAT CTGCGCAT GTCTCGTGGGCTCGG	Miseq barcode forward
N723	CAAGCAGAAGACGGCATACGAGAT GAGCGCTA GTCTCGTGGGCTCGG	Miseq barcode forward
N724	CAAGCAGAAGACGGCATACGAGAT CGCTCAGT GTCTCGTGGGCTCGG	Miseq barcode forward
N726	CAAGCAGAAGACGGCATACGAGAT GTCTTAGG GTCTCGTGGGCTCGG	Miseq barcode forward
N727	CAAGCAGAAGACGGCATACGAGAT ACTGATCG GTCTCGTGGGCTCGG	Miseq barcode forward
N728	CAAGCAGAAGACGGCATACGAGAT TAGCTGCA GTCTCGTGGGCTCGG	Miseq barcode forward
N729	CAAGCAGAAGACGGCATACGAGAT GACGTCGA GTCTCGTGGGCTCGG	Miseq barcode forward
[N/S/E]501	AATGATACGGCGACCACCGAGATCTACAC TAGATCGC TCGTCGGCAGCGTC	Miseq barcode reverse
[N/S/E]502	AATGATACGGCGACCACCGAGATCTACAC CTCTCTAT TCGTCGGCAGCGTC	Miseq barcode reverse
[N/S/E]503	AATGATACGGCGACCACCGAGATCTACAC TATCCTCT TCGTCGGCAGCGTC	Miseq barcode reverse
[N/S/E]504	AATGATACGGCGACCACCGAGATCTACAC AGAGTAGA TCGTCGGCAGCGTC	Miseq barcode reverse
[N/S/E]505	AATGATACGGCGACCACCGAGATCTACAC GTAAGGAG TCGTCGGCAGCGTC	Miseq barcode reverse
[N/S/E]506	AATGATACGGCGACCACCGAGATCTACAC ACTGCATA TCGTCGGCAGCGTC	Miseq barcode reverse
[N/S/E]507	AATGATACGGCGACCACCGAGATCTACAC AAGGAGTA TCGTCGGCAGCGTC	Miseq barcode reverse
[N/S/E]508	AATGATACGGCGACCACCGAGATCTACAC CTAAGCCT TCGTCGGCAGCGTC	Miseq barcode reverse
S510	AATGATACGGCGACCACCGAGATCTACAC CGTCTAAT TCGTCGGCAGCGTC	Miseq barcode reverse
S511	AATGATACGGCGACCACCGAGATCTACAC TCTCTCCG TCGTCGGCAGCGTC	Miseq barcode reverse
S513	AATGATACGGCGACCACCGAGATCTACAC TCGACTAG TCGTCGGCAGCGTC	Miseq barcode reverse
S515	AATGATACGGCGACCACCGAGATCTACAC TTCTAGCT TCGTCGGCAGCGTC	Miseq barcode reverse
S516	AATGATACGGCGACCACCGAGATCTACAC CCTAGAGT TCGTCGGCAGCGTC	Miseq barcode reverse
[N/S/E]517	AATGATACGGCGACCACCGAGATCTACAC GCGTAAGA TCGTCGGCAGCGTC	Miseq barcode reverse
S518	AATGATACGGCGACCACCGAGATCTACAC CTATTAAG TCGTCGGCAGCGTC	Miseq barcode reverse
S520	AATGATACGGCGACCACCGAGATCTACAC AAGGCTAT TCGTCGGCAGCGTC	Miseq barcode reverse
S521	AATGATACGGCGACCACCGAGATCTACAC GAGCCTTA TCGTCGGCAGCGTC	Miseq barcode reverse
S522	AATGATACGGCGACCACCGAGATCTACAC TTATGCGA TCGTCGGCAGCGTC	Miseq barcode reverse
MAS434	GACCGGCATCCTGTTTTCTCTC	PCR amplification and sequencing Gene J FnCas12a target forward
MAS435	TGCGCATCCGGATATTAAACGG	PCR amplification and sequencing Gene J FnCas12a target reverse
MAS496	GCGCCAGAATCGCTGATTCTG	PCR amplification and sequencing Gene L FnCas12a target forward
MAS497	GGGCGACAGTATCAGCCGTATC	PCR amplification and sequencing Gene L FnCas12a target reverse
MAS597	CATAATAGCTTCTGTGCGCCGG	PCR amplification and sequencing Gene nin146 FnCas12a target forward
MAS598	CTTCAGAACAGGCATTCGCGTC	PCR amplification and sequencing Gene nin146 FnCas12a target reverse
MAS603	TACCGGAACATCTCGGTAACTGC	PCR amplification and sequencing Gene nin204 FnCas12a target forward
MAS604	GGTTGCACACCACGCATTGC	PCR amplification and sequencing Gene nin204 FnCas12a target reverse
MAS772	AGAACAAAACGCTCTGGTCGTC	PCR amplification and sequencing Gene J SpCas9 target forward
MAS773	CAATCCAGTTCACCTCAACGGC	PCR amplification and sequencing Gene J SpCas9 target reverse
MAS774	GTGGTCCGGCGTAAGGTTTACG	PCR amplification and sequencing Gene L SpCas9 target forward
MAS775	CACTCAGCCAGGGCAGACCAC	PCR amplification and sequencing Gene L SpCas9 target reverse
MAS932	TTAGCCTGACGGGCAATGCTG	PCR amplification of lambda red operon region
MAS933	CGACCATGACGTAATGACAGAGG	PCR amplification of lambda red operon region
MASA18	GGCGTTACCCAACTTAATCGCC	sequencing of lambda red operon region
MASA19	TGACACATGCAGCTCCCGGAG	sequencing of lambda red operon region
MASA20	TGGCCGTCGTTTTACAACGTC	sequencing of lambda red operon region
MASA21	ATAGGCGTATCACGAGGCCC	sequencing of lambda red operon region

## Sheet: Cloning primers
Name	Sequence	Purpose
MAS369	GCGGCCGCATGCTCATGATATG	Insert FnCas12a into pACYC-duet plasmid Gibson Assembly - amplify pACYC
MAS370	GTCGAACAGAAAGTAATCGTATTGTACACGGC	Insert FnCas12a into pACYC-duet plasmid Gibson Assembly - amplify pACYC
MAS373	TATCATGAGCATGCGGCCGCATGTCAATTTATCAAGAATTTGTTAATAAATATAGTTTAAGTAAAACTC	Insert FnCas12a into pACYC-duet plasmid Gibson Assembly - amplify FnCas12a
MAS374	CAATACGATTACTTTCTGTTCGACTTAGTTATTCCTATTCTGCACGAACTCAAAATACTC	Insert FnCas12a into pACYC-duet plasmid Gibson Assembly - amplify FnCas12a
MAS385	ATATCATGAGCATGCGGCCGCATGGATAAGAAATACTCAATAGGCTTAGATATCGGCAC	Insert SpCas9 into pACYC-duet plasmid Gibson Assembly - amplify SpCas9
MAS386	ATACGATTACTTTCTGTTCGACTCAGTCACCTCCTAGCTGACTCAAATC	Insert SpCas9 into pACYC-duet plasmid Gibson Assembly - amplify SpCas9
MAS711	AAACAAAGCATGCGGCCGCATGCTCATGATCATTATACGAGCCGGATGATTAATCGCCAGGGAAGCTTTGTCGACCTGCAGGCG	Change pBAD promoter to P4 promoter Fast cloning
MAS712	CGGCCGCATGCTTTGTTTAACTTTAAGAAGGAGAATGCCTCGAGATGTCAATTTATCAAGAATTTGTTAATAAATATAG	Change pBAD promoter to P4 promoter Fast cloning
MAS135	GCTACAAGCTTAAGAAACCAATTGTCCATATTGCATCAG	Insert pBAD promoter into pUC19 restriction cloning - amplify pBAD promoter
MAS136	ATTAGCGTCGACTATGGAGAAACAGTAGAGAGTTGCG	Insert pBAD promoter into pUC19 restriction cloning - amplify pBAD promoter
MAS380	ATCTACAACAGTAGAAATTATTTAAAGTTCTTAGACATGGAGAAACAGTAGAGAGTTGCG	Change FnCas12a CRISPR array spacer - Universal reverse primer
MAS398	TCATTTATGGAGCGTGAGGAGTCTAAGAACTTTAAATAATTTCTACTGTTGTAGATCTAGCATAACCCCTTGGGG	Change FnCas12a CRISPR array spacer - Gene J perfect
MAS440	TCCTTTATGGAGCGTGAGGAGTCTAAGAACTTTAAATAATTTCTACTGTTGTAGATCTAGCATAACCCCTTGGGG	Change FnCas12a CRISPR array spacer - Gene J 1MM3
MAS441	TCATTTACGGAGCGTGAGGAGTCTAAGAACTTTAAATAATTTCTACTGTTGTAGATCTAGCATAACCCCTTGGGG	Change FnCas12a CRISPR array spacer - Gene J 1MM8
MAS442	TCATTTATGGAGCGCGAGGAGTCTAAGAACTTTAAATAATTTCTACTGTTGTAGATCTAGCATAACCCCTTGGGG	Change FnCas12a CRISPR array spacer - Gene J 1MM15
MAS443	TCATTTATGGAGCGTGAGCAGTCTAAGAACTTTAAATAATTTCTACTGTTGTAGATCTAGCATAACCCCTTGGGG	Change FnCas12a CRISPR array spacer - Gene J 1MM19
MAS478	TACTGTCCACGCCGACGGAAGTCTAAGAACTTTAAATAATTTCTACTGTTGTAGATCTAGCATAACCCCTTGGGG	Change FnCas12a CRISPR array spacer - Gene L perfect
MAS551	TATTGTCCACGCCGACGGAAGTCTAAGAACTTTAAATAATTTCTACTGTTGTAGATCTAGCATAACCCCTTGGGG	Change FnCas12a CRISPR array spacer - Gene L 1MM3
MAS552	TACTGTCCACGCCGCCGGAAGTCTAAGAACTTTAAATAATTTCTACTGTTGTAGATCTAGCATAACCCCTTGGGG	Change FnCas12a CRISPR array spacer - Gene L 1MM8
MAS567	TACTGTCTACGCCGACGGAAGTCTAAGAACTTTAAATAATTTCTACTGTTGTAGATCTAGCATAACCCCTTGGGG	Change FnCas12a CRISPR array spacer - Gene L 1MM15
MAS568	TACTGTCCACGCCGACGGCAGTCTAAGAACTTTAAATAATTTCTACTGTTGTAGATCTAGCATAACCCCTTGGGG	Change FnCas12a CRISPR array spacer - Gene L 1MM19
MAS590	TGCATCCAGCCAGCGACCATGTCTAAGAACTTTAAATAATTTCTACTGTTGTAGATCTAGCATAACCCCTTGGGG	Change FnCas12a CRISPR array spacer - Gene nin146 perfect
MAS589	ACGTGCGCTAACTGCGGTCAGTCTAAGAACTTTAAATAATTTCTACTGTTGTAGATCTAGCATAACCCCTTGGGG	Change FnCas12a CRISPR array spacer - Gene nin204 perfect
MAS609	TCATTTATGGAGCACGAGGAGTCTAAGAACTTTAAATAATTTCTACTGTTGTAGATCTAGCATAACCCCTTGGGG	Change FnCas12a CRISPR array spacer - Gene J 2MM14,15
MAS610	TCATTTATGGAGCTCGAGGAGTCTAAGAACTTTAAATAATTTCTACTGTTGTAGATCTAGCATAACCCCTTGGGG	Change FnCas12a CRISPR array spacer - Gene J 2MM14,15
MAS611	TCATTTATGGAGCCCGAGGAGTCTAAGAACTTTAAATAATTTCTACTGTTGTAGATCTAGCATAACCCCTTGGGG	Change FnCas12a CRISPR array spacer - Gene J 2MM14,15
MAS612	TCATTTATGGAGCGTAAGCAGTCTAAGAACTTTAAATAATTTCTACTGTTGTAGATCTAGCATAACCCCTTGGGG	Change FnCas12a CRISPR array spacer - Gene J 2MM16,19
MAS613	TCATTTATGGAGCGTTAGCAGTCTAAGAACTTTAAATAATTTCTACTGTTGTAGATCTAGCATAACCCCTTGGGG	Change FnCas12a CRISPR array spacer - Gene J 2MM16,19
MAS614	TCATTTATGGAGCGTCAGCAGTCTAAGAACTTTAAATAATTTCTACTGTTGTAGATCTAGCATAACCCCTTGGGG	Change FnCas12a CRISPR array spacer - Gene J 2MM16,19
MAS546	TTAAAGTTCTTAGACTCCTCACGCTCCATAAAGGAATCTACAACAGTAGAAATTATTTAAAGTTCTTAGACATGGAGAAACAGTAGAGAGTTGCG	FnCas12a CRISPR double spacer constructs RTH - Gene J 1MM3 reverse
MAS548	ATAATTTCTACTGTTGTAGATTCCTTTATGGAGCGTGAGGAGTCTAAGAACTTTAAATAATTTCTACTGTTGTAGATCTAGCATAACCCCTTGGGG	FnCas12a CRISPR double spacer constructs RTH - Gene J 1MM3 forward
MAS585	ATAATTTCTACTGTTGTAGATTACCGTCCACGCCGACGGAAGTCTAAGAACTTTAAATAATTTCTACTGTTGTAGATCTAGCATAACCCCTTGGGG	FnCas12a CRISPR double spacer constructs RTH - Gene L 1MM4 forward
MAS586	TTAAAGTTCTTAGACTTCCGTCGGCGTGGACGGTAATCTACAACAGTAGAAATTATTTAAAGTTCTTAGACATGGAGAAACAGTAGAGAGTTGCG	FnCas12a CRISPR double spacer constructs RTH - Gene L 1MM4 reverse
MAS199	TATGGAGAAACAGTAGAGAGTTG	Change SpCas9 sgRNA spacer - Universal reverse primer
MAS770	GTACTGCGACCAGTCAGTGCGTTTTAGAGCTAGAAATAGCAAG	Change SpCas9 sgRNA spacer - Gene J perfect
MAS762	GTACTGCGACCAGTCAGCGCGTTTTAGAGCTAGAAATAGCAAG	Change SpCas9 sgRNA spacer - Gene J 1MM3
MAS763	GTACTGCGACCAATCAGTGCGTTTTAGAGCTAGAAATAGCAAG	Change SpCas9 sgRNA spacer - Gene J 1MM8
MAS764	GTACTACGACCAGTCAGTGCGTTTTAGAGCTAGAAATAGCAAG	Change SpCas9 sgRNA spacer - Gene J 1MM15
MAS765	GCACTGCGACCAGTCAGTGCGTTTTAGAGCTAGAAATAGCAAG	Change SpCas9 sgRNA spacer - Gene J 1MM19
MAS771	GCCAACGTCCGATATCACGAGTTTTAGAGCTAGAAATAGCAAG	Change SpCas9 sgRNA spacer - Gene L perfect
MAS766	GCCAACGTCCGATATCATGAGTTTTAGAGCTAGAAATAGCAAG	Change SpCas9 sgRNA spacer - Gene L 1MM3
MAS767	GCCAACGTCCGACATCACGAGTTTTAGAGCTAGAAATAGCAAG	Change SpCas9 sgRNA spacer - Gene L 1MM8
MAS768	GCCAATGTCCGATATCACGAGTTTTAGAGCTAGAAATAGCAAG	Change SpCas9 sgRNA spacer - Gene L 1MM15
MAS769	GTCAACGTCCGATATCACGAGTTTTAGAGCTAGAAATAGCAAG	Change SpCas9 sgRNA spacer - Gene L 1MM19
MAS996	GGGATTCACACCGACCAGGCTGCGCAACTGTTGG	insertion of lambda red deletion into puc19, PCR amplify puc19
MAS997	ACCAGAAATTATTAATCTCCTTACGCATCTGTGCGG	insertion of lambda red deletion into puc19, PCR amplify puc19
MAS998	GTCGGTGTGAATCCCATCAGCG	insertion of lambda red deletion into puc19, amplify left flanking region
MAS999	TGTATGCACAAAGCATCTTCTGTTGAG	insertion of lambda red deletion into puc19, amplify left flanking region
MASA01	TGCTTTGTGCATACACGTCACGTAATTTACGGGTGATTCG	insertion of lambda red deletion into puc19, amplify right flanking region
MASA02	TTAATAATTTCTGGTCAGACTCTGAATACCGACTC	insertion of lambda red deletion into puc19, amplify right flanking region

## Sheet: Plasmids
Plasmids	Description and order of genes (5' to 3')	Primers	Source
pACYC pBAD FnCas12a	pBAD promoter - RBS - FnCas12a	MAS369,370,373,374	This study
pACYC pBAD SpCas9	pBAD promoter - RBS - SpCas9	MAS369,370,385,386	This study
pACYC P4 FnCas12a	P4 promoter - RBS - FnCas12a	MAS711,712	This study
pUC19 Fn cr398	FnCas12a crRNA gene J target perfect	MAS398,380	This study
pUC19 Fn cr440	FnCas12a crRNA gene J target 1MM3	MAS440,380	This study
pUC19 Fn cr441	FnCas12a crRNA gene J target 1MM8	MAS441,380	This study
pUC19 Fn cr442	FnCas12a crRNA gene J target 1MM15	MAS442,380	This study
pUC19 Fn cr443	FnCas12a crRNA gene J target 1MM19	MAS443,380	This study
pUC19 Fn cr478	FnCas12a crRNA gene L target perfect	MAS478,380	This study
pUC19 Fn cr551	FnCas12a crRNA gene L target 1MM3	MAS551,380	This study
pUC19 Fn cr567	FnCas12a crRNA gene L target 1MM8	MAS552,380	This study
pUC19 Fn cr552	FnCas12a crRNA gene L target 1MM15	MAS567,380	This study
pUC19 Fn cr568	FnCas12a crRNA gene L target 1MM19	MAS568,380	This study
pUC19 Fn cr589	FnCas12a crRNA gene nin204 target perfect	MAS589,380	This study
pUC19 Fn cr590	FnCas12a crRNA gene nin146 target perfect	MAS590,380	This study
pUC19 Fn 546+548	FnCas12a double crRNA gene J target 1MM3, gene J target 1MM3	MAS546,548	This study
pUC19 Fn 585+586	FnCas12a double crRNA gene L target 1MM4, gene L target 1MM4	MAS585,586	This study
pUC19 Fn 546+585	FnCas12a double crRNA gene J target 1MM3, gene L target 1MM4	MAS546,585	This study
pUC19 Fn cr609	FnCas12a crRNA gene J target 2MM(14,15)	MAS609,380	This study
pUC19 Fn cr610	FnCas12a crRNA gene J target 2MM(14,15)	MAS610,380	This study
pUC19 Fn cr611	FnCas12a crRNA gene J target 2MM(14,15)	MAS611,380	This study
pUC19 Fn cr612	FnCas12a crRNA gene J target 2MM(16,19)	MAS612,380	This study
pUC19 Fn cr613	FnCas12a crRNA gene J target 2MM(16,19)	MAS613,380	This study
pUC19 Fn cr614	FnCas12a crRNA gene J target 2MM(16,19)	MAS614,380	This study
pUC19 C9 sg770	SpCas9 sgRNA gene J target perfect	MAS770,199	This study
pUC19 C9 sg762	SpCas9 sgRNA gene J target 1MM3	MAS762,199	This study
pUC19 C9 sg763	SpCas9 sgRNA gene J target 1MM8	MAS763,199	This study
pUC19 C9 sg764	SpCas9 sgRNA gene J target 1MM15	MAS764,199	This study
pUC19 C9 sg765	SpCas9 sgRNA gene J target 1MM19	MAS765,199	This study
pUC19 C9 sg771	SpCas9 sgRNA gene L target perfect	MAS771,199	This study
pUC19 C9 sg766	SpCas9 sgRNA gene L target 1MM3	MAS766,199	This study
pUC19 C9 sg767	SpCas9 sgRNA gene L target 1MM8	MAS767,199	This study
pUC19 C9 sg768	SpCas9 sgRNA gene L target 1MM15	MAS768,199	This study
pUC19 C9 sg769	SpCas9 sgRNA gene L target 1MM19	MAS769,199	This study
pUC19 lambda red F3F4	lambda red deletion genomic region insert in mlultiple cloning site	MAS996,997,998,999,A01,A02	This study
pUC19.1	empty puc19 with restriction site removed		https://www.addgene.org/50005/
pMJ806	Expression of His6-MBP-TEV-SpCas9		Jinek et al. Science [1], 2012, https://www.addgene.org/39312/
FnCas12a-pSV272	Expression of His6-MBP-TEV-FnCas12a		Murugan et al. JBC, 2021 [2]

## Sheet: crRNA synthesis oligos
Name	Sequence	Purpose
GN 170	ATCCTCCTCACGCTCCATAAATGAATCTACAACAGTAGAAATTCCTATAGTGAGTCGTATTA	Oligo to make FnCas12 crRNA targeting gene J-0MM
GN 171	ATCCTCCTCGTGCTCCATAAATGAATCTACAACAGTAGAAATTCCTATAGTGAGTCGTATTA	Oligo to make FnCas12 crRNA targeting gene J-2MM-position 14,15
GN 172	ATCCTCCTCGAGCTCCATAAATGAATCTACAACAGTAGAAATTCCTATAGTGAGTCGTATTA	Oligo to make FnCas12 crRNA targeting gene J-2MM-position 14,15
GN 173	ATCCTCCTCGGGCTCCATAAATGAATCTACAACAGTAGAAATTCCTATAGTGAGTCGTATTA	Oligo to make FnCas12 crRNA targeting gene J-2MM-position 14,15
GN 174	ATCCTGCTTACGCTCCATAAATGAATCTACAACAGTAGAAATTCCTATAGTGAGTCGTATTA	Oligo to make FnCas12 crRNA targeting gene J-2MM-position 16,19
GN 175	ATCCTGCTAACGCTCCATAAATGAATCTACAACAGTAGAAATTCCTATAGTGAGTCGTATTA	Oligo to make FnCas12 crRNA targeting gene J-2MM-position 16,19
GN 176	ATCCTGCTGACGCTCCATAAATGAATCTACAACAGTAGAAATTCCTATAGTGAGTCGTATTA	Oligo to make FnCas12 crRNA targeting gene J-2MM-position 16,19
GN 271	ATCCTCCTCACGCTCCATAAAGGAATCTACAACAGTAGAAATTCCTATAGTGAGTCGTATTA	oligo to make FnCas12a crRNA targeting gene J-1MM3
GN 272	ATCCTCCTCACGCTCCGTAAATGAATCTACAACAGTAGAAATTCCTATAGTGAGTCGTATTA	oligo to make FnCas12a crRNA targeting gene J-1MM8
GN 273	ATCCTCCTCGCGCTCCATAAATGAATCTACAACAGTAGAAATTCCTATAGTGAGTCGTATTA	oligo to make FnCas12a crRNA targeting gene J-1MM15
GN 274	ATCCTGCTCACGCTCCATAAATGAATCTACAACAGTAGAAATTCCTATAGTGAGTCGTATTA	oligo to make FnCas12a crRNA targeting gene J-1MM19
GN 277	ATCCTTCCGTCGGCGTGGACAGTAATCTACAACAGTAGAAATTCCTATAGTGAGTCGTATTA	Oligo to make FnCas12 crRNA targeting gene L-0MM
GN 278	ATCCTTCCGTCGGCGTGGACAATAATCTACAACAGTAGAAATTCCTATAGTGAGTCGTATTA	oligo to make FnCas12a crRNA targeting gene L-1MM3
GN 279	ATCCTTCCGTCGGCGTAGACAGTAATCTACAACAGTAGAAATTCCTATAGTGAGTCGTATTA	oligo to make FnCas12a crRNA targeting gene L-1MM8
GN 280	ATCCTTCCGGCGGCGTGGACAGTAATCTACAACAGTAGAAATTCCTATAGTGAGTCGTATTA	oligo to make FnCas12a crRNA targeting gene L-1MM15
GN 281	ATCCTGCCGTCGGCGTGGACAGTAATCTACAACAGTAGAAATTCCTATAGTGAGTCGTATTA	oligo to make FnCas12a crRNA targeting gene L-1MM19
GN 516	CAAAACAGCATAGCTCTAAAACTCGTGATATCGGACGTTGGCTACCTATAGTGAGTCGTATTA	Oligo to make spCas9 crRNA targeting gene L-0MM
GN 550	CAAAACAGCATAGCTCTAAAACTCGTGATATCGGACATTGGCTACCTATAGTGAGTCGTATTA	Oligo to make spCas9 crRNA targeting gene L-1MM15
KM 013	TAATACGACTCACTATAGG	T7 promoter oligo for crRNA
KM 008	AATTCTAATACGACTCACTATAGGAACCATTCAAAACAGCATAGCAAGTTAAAA	oligo for tracrRNA
KM 009	TAAGGCTAGTCCGTTATCAACTTGAAAAAGTGGCACCGAGTCGGTGCTTTTTTTG	oligo for tracrRNA
KM 010	GATCCAAAAAAAGCACCGACTCGGTGCCACTTTTTCAAGTTGATAACGGACTAG	oligo for tracrRNA
KM 011	CCTTATTTTAACTTGCTATGCTGTTTTGAATGGTTCCTATAGTGAGTCGTATTAG	oligo for tracrRNA

## Sheet: target plasmid oligos
Name	Sequence	Purpose
GN 177	GATCCTTTGTCATTTATGGAGCGTGAGGAA	oligo 1 to clone pUC19-gene J- Cas12a target - BamHI and HindIII restriction cloning
GN 178	AGCTTTCCTCACGCTCCATAAATGACAAAG	oligo 2 to clone pUC19-gene J- Cas12a target - BamHI and HindIII restriction cloning
GN 275	GATCCTTTGTACTGTCCACGCCGACGGAA	oligo 1 to clone pUC19-gene L- Cas12a target - BamHI and HindIII restriction cloning
GN 276	AGCTTTCCGTCGGCGTGGACAGTACAAAG	oligo 2 to clone pUC19-gene L- Cas12a target - BamHI and HindIII restriction cloning
GN 471	GATCCTTTGTTCTGTCCACGCCGACGGAAA	oligo 1 to clone pUC19-gene L A2T- Cas12a target - BamHI and HindIII restriction cloning
GN 472	AGCTTTTCCGTCGGCGTGGACAGAACAAAG	oligo 2 to clone pUC19-gene L A2T- Cas12a target - BamHI and HindIII restriction cloning
GN 479	GATCCTTTGTACTGTCCACGCCGACTGAAA	oligo 1 to clone pUC19-gene L G17T- Cas12a target - BamHI and HindIII restriction cloning
GN 480	AGCTTTTCAGTCGGCGTGGACAGTACAAAG	oligo 2 to clone pUC19-gene L G17T- Cas12a target - BamHI and HindIII restriction cloning
GN 510	GATCCCCAGCCAACGTCCGATATCACGAAGGA	oligo 1 to clone pUC19-gene L- Cas9 target - BamHI and HindIII restriction cloning
GN 511	AGCTTCCTTCGTGATATCGGACGTTGGCTGGG	oligo 2 to clone pUC19-gene L- Cas9 target - BamHI and HindIII restriction cloning
GN 512	GATCCCCAGCCAACGTCCGATATCACTAAGGA	oligo 1 to clone pUC19-gene L G2T- Cas9 target - BamHI and HindIII restriction cloning
GN 513	AGCTTCCTTAGTGATATCGGACGTTGGCTGGG	oligo 2 to clone pUC19-gene L G2T- Cas9 target - BamHI and HindIII restriction cloning
GN 514	GATCCCCAGCCTACGTCCGATATCACGAAGGA	oligo 1 to clone pUC19-gene L A17T- Cas9 target - BamHI and HindIII restriction cloning
GN 515	AGCTTCCTTCGTGATATCGGACGTAGGCTGGG	oligo 2 to clone pUC19-gene L A17T- Cas9 target - BamHI and HindIII restriction cloning

## Sheet: References
References
1.	Jinek, M. et al. A Programmable Dual-RNA–Guided DNA Endonuclease in Adaptive Bacterial Immunity. Science 337, 816–821 (2012).
2.	Murugan, K., Seetharam, A. S., Severin, A. J. & Sashital, D. G. CRISPR-Cas12a has widespread off-target and dsDNA-nicking effects. J. Biol. Chem. jbc.RA120.012933 (2020) doi:10.1074/jbc.RA120.012933.
