# Supplementary material for: CRISPR-Cas effector specificity and cleavage site determine phage escape outcomes
Source: PLoS Biol. 2023 Apr 14;21(4):e3002065. doi: 10.1371/journal.pbio.3002065 (PMC10132644; doi:10.1371/journal.pbio.3002065)
Supplement: S1 Data — Contains data presented in Figs 2C, 3B, 3D, 4A, S1C, S7C, S8C, and S9C. (XLSX) [file pbio.3002065.s015.xlsx]

## Sheet: legend
This worksheet contains the quantified cleavage data used to measure rate constants in Fig. 2C, 3B, 3D, 4A, S1C, S7C, S8C and S9C
Each cleavage assay was performed in three replicates, labeled "replicate 1", "replicate 2", or "replicate 3" at the top of the sheet.
The crRNA/target pair is indicated on the left column of the sheet. For Fig. 3B/S7, all targets were the gene J WT target sequence.
"nicked", "linear", and "nSC" indicate the densitometry data for nicked, linear and negatively supercoiled DNA, respectively, on agarose gels at a given time point as determined using ImageJ.

## Sheet: Fig 1C, S1C Fig.
crRNA/target	replicate 1								replicate 2								replicate 3
perfect/gene J	time (min)	nicked	linear	nSC	total cleavage	total DNA	% cleaved		time (min)	nicked	linear	nSC	total cleavage	total DNA	% cleaved		time (min)	nicked	linear	nSC	total cleavage	total DNA	% cleaved
	0.116667	1836.43	9016.296	6753.953	10852.7	17606.7	61.6398		0.116667	2101.38	8090.368	6443.589	10191.7	16635.3	61.2656		0.116667	2649.91	10988.2	7452.49	13638.1	21090.6	64.6644
	0.25	1248.6	10756.953	4779.225	12005.6	16784.8	71.5264		0.25	1092.65	8955.711	4606.933	10048.4	14655.3	68.5647		0.25	1769.26	12385.3	5928.95	14154.6	20083.5	70.4785
	0.5	572.991	7914.711	2452.276	8487.7	10940	77.5843		0.5	783.406	11806.267	3858.225	12589.7	16447.9	76.5427		0.5	1255.01	12815	4160	14070	18230	77.1804
	1	752.406	11223.368	2894.619	11975.8	14870.4	80.5343		1	727.113	11555.681	2825.983	12282.8	15108.8	81.2958		1	892.062	13832.5	3456.4	14724.5	18180.9	80.9889
	2	530.87	11238.903	2038.376	11769.8	13808.1	85.2379		2	480.627	12126.045	2070.497	12606.7	14677.2	85.8931		2	608.406	13774.6	2789.45	14383	17172.5	83.7563
	5	380.92	11124.075	1480.841	11505	12985.8	88.5965		5	421.213	11798.610	1650.255	12219.8	13870.1	88.102		5	343.092	13217	1857.5	13560.1	15417.6	87.9521
	15	287.849	11462.560	1003.062	11750.4	12753.5	92.135		15	244.849	12855.439	1238.134	13100.3	14338.4	91.3649		15	341.678	12507.2	1376.72	12848.9	14225.6	90.3223
	30	238.849	11767.974	794.234	12006.8	12801.1	93.7956		30	194.021	12231.903	897.234	12425.9	13323.2	93.2656		30	448.92	13749.5	1198.6	14198.4	15397	92.2154
MM3/gene J	time (min)	nicked	linear	nSC	total cleavage	total DNA	% cleaved		time (min)	nicked	linear	nSC	total cleavage	total DNA	% cleaved		time (min)	nicked	linear	nSC	total cleavage	total DNA	% cleaved
	0.116667	657.577	3050.255	11474.024	3707.83	15181.9	24.4228		0.116667	684.698	2498.26	9882.9	3182.95	13065.9	24.3608		0.116667	632.456	2884.08	8328.95	3516.54	11845.5	29.6867
	0.25	664.406	5810.276	8592.660	6474.68	15067.3	42.9716		0.25	480.163	4853.86	7312.42	5334.02	12646.4	42.1781		0.25	538.749	4884.28	6277.47	5423.02	11700.5	46.3487
	0.5	386.213	6267.983	5575.175	6654.2	12229.4	54.4116		0.5	341.971	5493.69	5831.18	5835.66	11666.8	50.0192		0.5	345.263	6378.93	4899.4	6724.2	11623.6	57.8495
	1	267.263	6940.811	3722.104	7208.07	10930.2	65.9465		1	382.385	6999.23	4190.1	7381.61	11571.7	63.7901		1	164.849	7155.23	3262.69	7320.07	10582.8	69.1698
	2	252.799	7521.175	1713.376	7773.97	9487.35	81.9404		2	352.213	7515.71	2238.08	7867.92	10106	77.8539		2	186.92	7958.4	1473.08	8145.32	9618.4	84.6847
	5	130.192	7914.004	686.527	8044.2	8730.72	92.1367		5	121.778	7927.88	744.991	8049.66	8794.65	91.529		5	184.627	8408.35	660.284	8592.97	9253.26	92.8643
	15	109.607	7932.589	398.092	8042.2	8440.29	95.2834		15	124.192	8474.59	441.506	8598.78	9040.29	95.1162		15	138.849	8567.93	373.506	8706.78	9080.29	95.8866
	30	169.607	7906.882	234.021	8076.49	8310.51	97.184		30	105.364	9252.12	370.849	9357.49	9728.34	96.188		30	218.607	7070.93	254.385	7289.54	7543.93	96.6279
MM8/gene J	time (min)	nicked	linear	nSC	total cleavage	total DNA	% cleaved		time (min)	nicked	linear	nSC	total cleavage	total DNA	% cleaved		time (min)	nicked	linear	nSC	total cleavage	total DNA	% cleaved
	0.116667	1482.43	8560.711	6664.175	10043.1	16707.3	60.1122		0.116666666666667	957.891	6632.57	4897.69	7590.46	12488.1	60.7813		0.116667	671.406	7144.52	4199.23	7815.92	12015.1	65.0506
	0.25	691.577	8959.953	4525.276	9651.53	14176.8	68.0797		0.25	655.113	7389.1	3775.15	8044.22	11819.4	68.0596		0.25	535.698	7592.05	2854.86	8127.75	10982.6	74.0056
	0.5	680.284	10231.610	3962.983	10911.9	14874.9	73.3579		0.5	404.92	8104.52	3136.03	8509.44	11645.5	73.0708		0.5	422.335	8091.18	2464.33	8513.51	10977.8	77.5518
	1	397.749	10037.711	2283.033	10435.5	12718.5	82.0495		1	410.042	7801.64	2124.84	8211.68	10336.5	79.4434		1	404.092	8480.54	1834.38	8884.63	10719	82.8867
	2	301.92	10725.075	2178.376	11027	13205.4	83.5039		2	382.678	9058.17	1862.55	9440.85	11303.4	83.5222		2	256.142	9193.71	1108.72	9449.85	10558.6	89.4993
	5	279.678	10317.660	843.527	10597.3	11440.9	92.6271		5	317.506	8304.05	1014.3	8621.56	9635.86	89.4736		5	190.678	7911.35	856.184	8102.02	8958.21	90.4425
	15	139.021	10357.832	373.284	10496.9	10870.1	96.566		15	229.678	9653.17	410.284	9882.85	10293.1	96.014		15	227.213	8334.66	479.698	8561.87	9041.57	94.6945
	30	151.192	10330.196	204.506	10481.4	10685.9	98.0862		30	164.556	9373.47	278.971	9538.02	9817	97.1583		30	166.849	7558.07	153.021	7724.92	7877.94	98.0576
MM15/gene J	time (min)	nicked	linear	nSC	total cleavage	total DNA	% cleaved		time (min)	nicked	linear	nSC	total cleavage	total DNA	% cleaved		time (min)	nicked	linear	nSC	total cleavage	total DNA	% cleaved
	0.116667	1564.18	6525.983	2821.326	8090.17	10911.5	74.1435		0.116667	1583.96	6673.69	3126.62	8257.65	11384.3	72.5356		0.116667	1550.26	8476.17	3261.33	10026.4	13287.8	75.4562
	0.25	671.698	7271.640	1820.962	7943.34	9764.3	81.3508		0.25	693.527	8096.93	2430.08	8790.46	11220.5	78.3426		0.25	901.82	10232.5	2630.15	11134.4	13764.5	80.8918
	0.5	436.749	6987.640	1269.891	7424.39	8694.28	85.3939		0.5	422.213	8803.47	2020.5	9225.68	11246.2	82.0339		0.5	609.213	10447	2196.03	11056.2	13252.2	83.4289
	1	414.506	7275.933	1098.598	7690.44	8789.04	87.5004		1	371.092	8589.88	1391.96	8960.97	10352.9	86.5549		1	470.335	9911.42	1489.55	10381.8	11871.3	87.4525
	2	358.263	7498.054	840.527	7856.32	8696.84	90.3353		2	305.435	7664.3	863.355	7969.73	8833.09	90.2259		2	387.506	9378.17	1164.31	9765.68	10930	89.3476
	5	286.435	7981.175	670.406	8267.61	8938.02	92.4994		5	232.021	8921.88	894.941	9153.9	10048.8	91.0941		5	297.678	10302.2	1122.31	10599.9	11722.2	90.4258
	15	131.192	8275.589	605.163	8406.78	9011.94	93.2849		15	110.778	8920.42	567.456	9031.2	9598.65	94.0882		15	259.263	9362.08	599.698	9621.34	10221	94.1327
	30	110.364	8611.175	413.263	8721.54	9134.8	95.476		30		9471.25	416.92	9471.25	9888.17	95.7836		30		8159.05	459.163	8159.05	8618.22	94.6722
MM19/gene J	time (min)	nicked	linear	nSC	total cleavage	total DNA	% cleaved		time (min)	nicked	linear	nSC	total cleavage	total DNA	% cleaved		time (min)	nicked	linear	nSC	total cleavage	total DNA	% cleaved
	0.116667	4510.52	2853.719	9858.610	7364.24	17222.8	42.7585		0.116667	2804.45	2120.26	6752	4924.7	11676.7	42.1754		0.116667	3330.86	2440.5	8161.2	5771.36	13932.6	41.4235
	0.25	3568.03	7804.518	5449.882	11372.6	16822.4	67.6035		0.25	2010.79	4765.03	4136.52	6775.82	10912.3	62.0932		0.25	2563.74	5560.28	5539.18	8124.02	13663.2	59.4591
	0.5	2282.67	7737.640	3758.690	10020.3	13779	72.7216		0.5	1547.55	6441.81	3222.81	7989.36	11212.2	71.2561		0.5	2179.69	6649.1	4480.83	8828.79	13309.6	66.3339
	1	2050.33	7428.518	2929.276	9478.84	12408.1	76.3923		1	1338.43	7043.81	2250.38	8382.24	10632.6	78.8352		1	1532.13	6875.18	2990.1	8407.31	11397.4	73.7651
	2	1806.5	7700.761	2407.276	9507.26	11914.5	79.7955		2	1381.55	7582.81	1779.79	8964.36	10744.1	83.4348		2	1538.38	7948.66	2659.98	9487.04	12147	78.1018
	5	1416.13	7651.054	1625.790	9067.19	10693	84.7957		5	1298.13	7558.64	1329.01	8856.77	10185.8	86.9523		5	1414.89	8127.88	1811.96	9542.77	11354.7	84.0422
	15	1240.31	10161.761	1471.134	11402.1	12873.2	88.5721		15	879.477	8739.76	926.77	9619.24	10546	91.2121		15	1301.18	8432.81	1185.89	9733.99	10919.9	89.1401
	30	852.891	9556.882	968.184	10409.8	11378	91.4907		30	800.648	8232.64	738.527	9033.29	9771.81	92.4423		30	923.062	7650.64	768.527	8573.7	9342.23	91.7736
perfect/gene L	time (min)	nicked	linear	nSC	total cleavage	total DNA	% cleaved		time (min)	nicked	linear	nSC	total cleavage	total DNA	% cleaved		time (min)	nicked	linear	nSC	total cleavage	total DNA	% cleaved
	0.116667	3777.4	9653.075	3167.983	13430.5	16598.5	80.914		0.116667	2240.13	4972.861	2095.740	7212.99	9308.74	77.4863		0.116667	2081.38	7333.47	2241.15	9414.84	11656	80.7725
	0.25	1461.13	11142.903	2213.447	12604	14817.5	85.0619		0.25	1145.18	6170.054	1435.255	7315.24	8750.49	83.598		0.25	856.941	8136.05	1745.79	8993	10738.8	83.7431
	0.5	877.234	10125.368	1672.669	11002.6	12675.3	86.8037		0.5	607.577	6915.468	1066.012	7523.05	8589.06	87.5887		0.5	766.648	8812.83	1460.96	9579.48	11040.4	86.7672
	1	645.991	11122.196	1409.255	11768.2	13177.4	89.3055		1	375.92	7398.054	974.891	7773.97	8748.86	88.8569		1	520.335	8196.3	1141.31	8716.63	9857.94	88.4225
	2	376.213	10501.660	970.770	10877.9	11848.6	91.8069		2	284.263	6661.296	876.062	6945.56	7821.62	88.7995		2	261.263	8007.71	881.184	8268.97	9150.16	90.3697
	5	218.021	10150.903	650.991	10368.9	11019.9	94.0926		5	218.021	7929.832	790.820	8147.85	8938.67	91.1528		5	201.678	8913.54	806.527	9115.22	9921.74	91.8711
	15	138.192	8718.489	525.920	8856.68	9382.6	94.3947		15	103.778	7267.004	405.506	7370.78	7776.29	94.7854		15	163.435	9665.12	695.406	9828.56	10524	93.3922
	30	194.607	8950.953	277.849	9145.56	9423.41	97.0515		30	65.536	9227.125	464.092	9292.66	9756.75	95.2434		30	94.607	9459.37	340.799	9553.98	9894.77	96.5558
MM3/gene L	time (min)	nicked	linear	nSC	total cleavage	total DNA	% cleaved		time (min)	nicked	linear	nSC	total cleavage	total DNA	% cleaved		time (min)	nicked	linear	nSC	total cleavage	total DNA	% cleaved
	0.116667	2719.2	3873.983	5294.054	6593.19	11887.2	55.4644		0.116667	1618.08	4821.4	4274.83	6439.48	10714.3	60.1017		0.116667	3008.62	2973.38	5610.3	5982	11592.3	51.6032
	0.25	1554.67	6631.225	3735.811	8185.89	11921.7	68.6638		0.25	1322.01	6252.52	3813.05	7574.53	11387.6	66.5157		0.25	1489.79	5889.4	3407.81	7379.19	10787	68.4082
	0.5	1052.43	7716.054	2412.326	8768.48	11180.8	78.4244		0.5	1047.48	7509.05	3761.05	8556.53	12317.6	69.466		0.5	1006.84	6743.93	2276.45	7750.77	10027.2	77.2973
	1	687.477	6302.397	1315.305	6989.87	8305.18	84.1628		1	743.355	7737.59	1670.38	8480.94	10151.3	83.5452		1	512.406	6305.4	1406.55	6817.8	8224.35	82.8978
	2	521.698	7481.104	814.527	8002.8	8817.33	90.7622		2	524.991	6996.05	930.77	7521.05	8451.82	88.9873		2	636.941	7749.52	776.113	8386.46	9162.57	91.5295
	5	399.577	8268.468	551.749	8668.05	9219.79	94.0156		5	452.991	9450.83	531.456	9903.82	10435.3	94.9071		5	355.335	7692.12	545.749	8047.46	8593.21	93.6491
	15	312.92	8314.054	379.678	8626.97	9006.65	95.7845		15	466.577	9519.59	383.092	9986.17	10369.3	96.3055		15	353.92	7922.59	375.092	8276.51	8651.6	95.6645
	30	313.213	7743.175	252.435	8056.39	8308.82	96.9618		30	289.678	7517.23	265.435	7806.9	8072.34	96.7118		30	406.163	9368.88	357.263	9775.05	10132.3	96.474
MM8/gene L	time (min)	nicked	linear	nSC	total cleavage	total DNA	% cleaved		time (min)	nicked	linear	nSC	total cleavage	total DNA	% cleaved		time (min)	nicked	linear	nSC	total cleavage	total DNA	% cleaved
	0.116667	4367.47	5990.518	4165.296	10358	14523.3	71.3199		0.116666666666667	3332.81	6223.88	3542.93	9556.69	13099.6	72.9539		0.116667	2916.69	6210.64	3512.47	9127.33	12639.8	72.211
	0.25	2356.86	10243.368	2832.861	12600.2	15433.1	81.6442		0.25	1637.84	7655.83	2468.15	9293.67	11761.8	79.0156		0.25	1153.89	6693.23	1962.33	7847.12	9809.44	79.9955
	0.5	1260.31	9149.246	2037.154	10409.6	12446.7	83.633		0.5	1380.31	9903.12	1894.38	11283.4	13177.8	85.6245		0.5	1002.89	7785.76	1870.74	8788.65	10659.4	82.4498
	1	842.941	9229.317	1357.134	10072.3	11429.4	88.1259		1	881.184	9366.25	1371.43	10247.4	11618.9	88.1965		1	921.184	7968.66	1224.72	8889.84	10114.6	87.8915
	2	726.577	10008.589	1377.719	10735.2	12112.9	88.626		2	764.113	10153.2	1082.01	10917.3	11999.3	90.9827		2	795.184	9159.61	911.648	9954.79	10866.4	91.6104
	5	721.991	9561.246	719.991	10283.2	11003.2	93.4565		5	610.456	9425.83	786.991	10036.3	10823.3	92.7287		5	836.477	7897.71	674.234	8734.19	9408.42	92.8337
	15	623.87	10091.075	419.042	10714.9	11134	96.2364		15	574.92	9369.54	549.627	9944.46	10494.1	94.7625		15	623.234	9662.42	350.678	10285.7	10636.3	96.703
	30	579.456	9996.368	281.849	10575.8	10857.7	97.4041		30	456.335	11330.7	210.849	11787.1	11997.9	98.2426		30	329.335	8582.54	239.799	8911.87	9151.67	97.3797
MM15/gene L	time (min)	nicked	linear	nSC	total cleavage	total DNA	% cleaved		time (min)	nicked	linear	nSC	total cleavage	total DNA	% cleaved		time (min)	nicked	linear	nSC	total cleavage	total DNA	% cleaved
	0.116667	4670.35	4678.154	2691.690	9348.5	12040.2	77.6441		0.116667	3484.57	4594.2	2366.57	8078.77	10445.3	77.3433		0.116667	3541.45	5178.52	2662.45	8719.97	11382.4	76.6091
	0.25	3430.28	6055.225	1829.205	9485.5	11314.7	83.8334		0.25	2873.15	5510.03	1817.38	8383.19	10200.6	82.1836		0.25	3473.93	8019.47	1962.74	11493.4	13456.1	85.4138
	0.5	2879.15	6072.518	1401.841	8951.67	10353.5	86.4602		0.5	2289.91	6289.1	1374.43	8579.02	9953.44	86.1915		0.5	3323.52	7697.05	1524.2	11020.6	12544.8	87.8499
	1	1814.43	4953.447	712.284	6767.87	7480.16	90.4777		1	1924.79	7506.1	1012.89	9430.89	10443.8	90.3015		1	2212.91	7112.88	1248.26	9325.79	10574	88.1951
	2	1914.03	7196.225	921.355	9110.26	10031.6	90.8155		2	1251.13	7246.98	702.991	8498.12	9201.11	92.3597		2	1798.5	8928	1061.65	10726.5	11788.1	90.9939
	5	1189.89	6895.811	697.456	8085.7	8783.16	92.0592		5	790.234	6004.93	469.92	6795.17	7265.09	93.5318		5	1359.26	8741.3	734.355	10100.6	10834.9	93.2223
	15	742.355	8680.468	506.092	9422.82	9928.92	94.9028		15	496.749	6413.52	380.263	6910.27	7290.53	94.7842		15	825.891	8784.42	453.799	9610.31	10064.1	95.4909
	30	545.406	8910.933	378.263	9456.34	9834.6	96.1538		30	263.263	6856.4	362.849	7119.66	7482.51	95.1507		30	768.012	8867.25	318.799	9635.26	9954.06	96.7973
MM19/gene L	time (min)	nicked	linear	nSC	total cleavage	total DNA	% cleaved		time (min)	nicked	linear	nSC	total cleavage	total DNA	% cleaved		time (min)	nicked	linear	nSC	total cleavage	total DNA	% cleaved
	0.116667	2143.2	7572.631	4321.054	9715.84	14036.9	69.2164		0.116667	2842.69	7089.25	4720.42	9931.94	14652.4	67.7839		0.116667	2046.79	5818.78	6507	7865.57	14372.6	54.7263
	0.25	1210.48	8098.146	2419.154	9308.62	11727.8	79.3724		0.25	1481.43	9114.9	3099.81	10596.3	13696.1	77.3673		0.25	1828.5	10156.3	4372	11984.8	16356.8	73.2711
	0.5	825.527	9251.681	1893.205	10077.2	11970.4	84.1843		0.5	1392.01	11196.6	1968.5	12588.6	14557.1	86.4774		0.5	1650.91	11611.6	3524.52	13262.5	16787	79.0045
	1	1017.18	10631.267	1030.184	11648.5	12678.6	91.8746		1	992.77	9865.02	1503.26	10857.8	12361	87.8388		1	1577.38	11514.4	2264.74	13091.8	15356.6	85.2523
	2	808.234	9289.439	823.941	10097.7	10921.6	92.4559		2	1035.06	10543.1	1240.43	11578.2	12818.6	90.3232		2	1406.84	10928.6	1662.38	12335.5	13997.8	88.124
	5	680.82	8317.782	565.456	8998.6	9564.06	94.0877		5	841.355	10326.3	1033.36	11167.7	12201	91.5306		5	1292.84	11537.1	1315.38	12830	14145.4	90.701
	15	526.991	9822.489	490.920	10349.5	10840.4	95.4714		15	549.335	11360.2	720.284	11909.5	12629.8	94.2969		15	883.062	8134.66	823.527	9017.72	9841.25	91.6319
	30	461.749	12154.338	436.263	12616.1	13052.4	96.6576		30	297.435	8842.15	559.92	9139.58	9699.5	94.2273		30	854.941	10395.4	610.163	11250.4	11860.5	94.8555

## Sheet: Fig. 3B, S7C Fig.
crRNA	replicate 1								replicate 2								replicate 3
perfect	time (min)	nick	linear	supercoil	total cleavage	total DNA	% cleaved		time (min)	nick	linear	supercoil	total cleavage	total DNA	% cleaved		time (min)	nick	linear	supercoil	total cleavage	total DNA	% cleaved
	0.116667	1063.18	6544.861	5809.347	7608.05	13417.4	56.7029		0.116667	978.648	7081.569	6434.296	8060.22	14494.5	55.6087		0.116667	1300.15	6545.15	10903.2	7845.31	18748.5	41.8449
	0.25	596.991	7417.276	4038.983	8014.27	12053.2	66.4905		0.25	546.991	8014.276	4592.276	8561.27	13153.5	65.0872		0.25	311.506	7036.64	6158.12	7348.15	13506.3	54.4054
	0.5	309.627	7412.933	3460.104	7722.56	11182.7	69.0583		0.5	383.749	8293.640	3701.154	8677.39	12378.5	70.1002		0.5	219.749	7982.05	4733.76	8201.8	12935.6	63.4051
	1	249.678	7234.104	2375.205	7483.78	9858.99	75.9082		1	243.385	8029.933	2582.205	8273.32	10855.5	76.213		1	117.314	9247.52	4446.88	9364.83	13811.7	67.8035
	2	200.021	8475.518	2019.962	8675.54	10695.5	81.1139		2	267.092	8896.933	2242.962	9164.03	11407	80.3369		2		11142.5	3542.93	11142.5	14685.4	75.8745
	5	169.021	8978.761	1595.719	9147.78	10743.5	85.1471		5	192.385	9631.225	2005.083	9823.61	11828.7	83.049		5		9305.76	2643.88	9305.76	11949.6	77.8748
	15	43.95	8868.518	1107.598	8912.47	10020.1	88.9462		15	151.849	9874.347	1399.841	10026.2	11426	87.7487		15		10386.5	1609.08	10386.5	11995.6	86.5861
	30		9883.296	963.184	9883.3	10846.5	91.1198		30		10392.468	984.062	10392.5	11376.5	91.3501		30		9611.69	1026.6	9611.69	10638.3	90.35
14(A-C), 15	time (min)	nick	linear	supercoil	total cleavage	total DNA	% cleaved		time (min)	nick	linear	supercoil	total cleavage	total DNA	% cleaved		time (min)	nick	linear	supercoil	total cleavage	total DNA	% cleaved
	0.116667	1876.72	4643.790	6120.175	6520.51	12640.7	51.5835		0.116667	3475.33	4475.91	7875.64	7951.24	15826.9	50.2388		0.116667	2867.62	4695.74	6132.47	7563.36	13695.8	55.2238
	0.25	2080.79	5739.326	5067.811	7820.12	12887.9	60.6778		0.25	2877.08	7482.15	5524.23	10359.2	15883.5	65.2203		0.25	2352.08	5403.5	4562.52	7755.58	12318.1	62.9609
	0.5	1803.74	5170.497	3758.569	6974.24	10732.8	64.9806		0.5	3143.15	7986.98	4294.81	11130.1	15424.9	72.1567		0.5	2580.2	6086.74	3740.1	8666.94	12407	69.855
	1	2311.98	6286.347	3046.326	8598.33	11644.7	73.8393		1	3040.38	8057.57	3424.74	11097.9	14522.7	76.418		1	2419.79	6311.57	4653.23	8731.36	13384.6	65.2344
	2	1926.5	5821.154	2502.497	7747.65	10250.1	75.5857		2	3006.62	8389.69	2838.33	11396.3	14234.6	80.0604		2	2366.5	6307.81	2283.5	8674.31	10957.8	79.161
	5	1978.15	5886.811	1851.790	7864.97	9716.76	80.9423		5	2269.26	7759.98	1879.2	10029.2	11908.4	84.2196		5	2434.15	7277.35	1868.2	9711.5	11579.7	83.8666
	15	1988.86	6606.205	1279.012	8595.07	9874.08	87.0468		15	1551.55	8832.1	1316.01	10383.7	11699.7	88.7517		15	2004.5	7791.4	1126.01	9795.89	10921.9	89.6903
	30	1067.89	6743.447	1029.891	7811.34	8841.23	88.3513		30	1157.18	9708.93	1008.48	10866.1	11874.6	91.5073		30	1416.08	9019.3	1026.77	10435.4	11462.1	91.0421
14(U-C), 15	time (min)	nick	linear	supercoil	total cleavage	total DNA	% cleaved		time (min)	nick	linear	supercoil	total cleavage	total DNA	% cleaved		time (min)	nick	linear	supercoil	total cleavage	total DNA	% cleaved
	0.116667	4535.35	1301.891	6080.983	5837.24	11918.2	48.9774		0.116667	1098.31	5948.35	3961.35	7046.65	11008	64.0139		0.116667	1029.18	5884.98	3658.86	6914.17	10573	65.3944
	0.25	5625.81	1584.012	4749.347	7209.82	11959.2	60.287		0.25	356.678	8266.47	2975.98	8623.15	11599.1	74.343		0.25	473.163	6349.28	2382.91	6822.44	9205.35	74.1138
	0.5	5851.44	2066.669	3125.569	7918.11	11043.7	71.6981		0.5	269.263	8665.71	2155.91	8934.97	11090.9	80.5614		0.5	271.849	6739.52	1697.2	7011.37	8708.57	80.5111
	1	6116.49	2576.447	2645.033	8692.94	11338	76.671		1	273.849	8869.12	1612.13	9142.97	10755.1	85.0105		1	203.435	7183.23	1259.6	7386.66	8646.26	85.4319
	2	4930	2899.861	1668.255	7829.86	9498.12	82.4359		2	239.849	8900.59	1335.89	9140.44	10476.3	87.2485		2	243.263	6506.57	955.77	6749.83	7705.6	87.5964
	5	4887.37	4094.740	1321.376	8982.11	10303.5	87.1754		5	131.192	8593.12	618.456	8724.32	9342.77	93.3804		5	173.021	6919.86	571.749	7092.88	7664.63	92.5404
	15	3447.18	5876.033	799.477	9323.21	10122.7	92.1021		15	158.849	9969.37	316.263	10128.2	10444.5	96.972		15	101.192	8037.28	408.213	8138.47	8546.68	95.2237
	30	3173.52	6537.690	494.456	9711.21	10205.7	95.1551		30	114.435	9238.3	266.799	9352.73	9619.53	97.2265		30	79.364	6411.98	313.263	6491.35	6804.61	95.3963
14(C-C), 15	time (min)	nick	linear	supercoil	total cleavage	total DNA	% cleaved		time (min)	nick	linear	supercoil	total cleavage	total DNA	% cleaved		time (min)	nick	linear	supercoil	total cleavage	total DNA	% cleaved
	0.116667	2852.74	1999.841	3138.861	4852.58	7991.44	60.7222		0.116667	6716.88	4924.03	6038	11640.9	17678.9	65.8463		0.116667	5223.66	4419.2	3469.45	9642.86	13112.3	73.5405
	0.25	1999.5	1869.841	1768.083	3869.34	5637.42	68.6367		0.25	5294.93	4524.03	3615.45	9818.97	13434.4	73.0882		0.25	4657.42	4467.28	2720.03	9124.69	11844.7	77.0359
	0.5	3082.22	2893.255	1669.134	5975.48	7644.61	78.1659		0.5	5258.4	4875.03	2769.62	10133.4	12903	78.5352		0.5	4836.83	4750.98	2320.33	9587.82	11908.1	80.5148
	1	2400.57	2967.497	1420.669	5368.07	6788.73	79.0731		1	6061.76	5646.03	2123.2	11707.8	13831	84.6489		1	5571.83	5667.28	1951.03	11239.1	13190.1	85.2084
	2	2114.5	3284.033	834.113	5398.53	6232.64	86.617		2	5630.78	6231.2	1898.5	11862	13760.5	86.2033		2	5832.9	6137.98	1641.38	11970.9	13612.3	87.9419
	5	1724.33	4793.447	545.456	6517.77	7063.23	92.2775		5	3877.3	5654.91	1068.18	9532.21	10600.4	89.9232		5	3797.59	6098.28	1015.89	9895.86	10911.8	90.6899
	15	1163.26	5628.569	367.113	6791.82	7158.94	94.872		15	2704.64	6806.86	648.042	9511.5	10159.5	93.6213		15	3430.05	8238.1	664.355	11668.2	12332.5	94.613
	30	910.598	5686.083	197.142	6596.68	6793.82	97.0982		30	2707.69	9200.23	562.577	11907.9	12470.5	95.4887		30	2836.4	8189.81	476.042	11026.2	11502.2	95.8613
16(A-C), 19	time (min)	nick	linear	supercoil	total cleavage	total DNA	% cleaved		time (min)	nick	linear	supercoil	total cleavage	total DNA	% cleaved		time (min)	nick	linear	supercoil	total cleavage	total DNA	% cleaved
	0.116667	0	0	13284.388	0	13284.4	0		0.116667	0	0	5942.36	0	5942.36	0		0.116667	0	0	6328.54	0	6328.54	0
	0.25	0	0	9072.317	0	9072.32	0		0.25	0	0	11536.2	0	11536.2	0		0.25	208.021	93.364	9633.71	301.385	9935.1	3.03354
	0.5	312.385	0	9183.681	312.385	9496.07	3.28963		0.5	133.192	0	12032	133.192	12165.2	1.09486		0.5	321.263	96.778	9526.49	418.041	9944.53	4.20373
	1	325.849	183.849	8893.146	509.698	9402.84	5.42068		1	392.506	325.213	11256.6	717.719	11974.3	5.9938		1	471.749	162.192	8883.54	633.941	9517.48	6.66081
	2	684.284	259.335	7509.196	943.619	8452.82	11.1634		2	631.991	591.406	11187.6	1223.4	12411	9.85734		2	699.406	435.92	8072.71	1135.33	9208.04	12.3297
	5	1044.11	749.698	7473.711	1793.81	9267.52	19.3559		5	1216.36	1176.65	7442.71	2393	9835.71	24.3297		5	1086.18	761.82	6413.76	1848	8261.76	22.3682
	15	1605.38	1544.598	5201.933	3149.97	8351.91	37.7156		15	1583.72	2178.84	4785.05	3762.56	8547.61	44.0188		15	1417.01	1744.89	4826.1	3161.9	7988.01	39.5831
	30	1668.13	2406.719	3945.276	4074.85	8020.13	50.8078		30	2103.6	3482.43	4094.1	5586.02	9680.13	57.7061		30	1450.31	2193.3	3733.93	3643.61	7377.54	49.3879
16(U-C), 19	time (min)	nick	linear	supercoil	total cleavage	total DNA	% cleaved		time (min)	nick	linear	supercoil	total cleavage	total DNA	% cleaved		time (min)	nick	linear	supercoil	total cleavage	total DNA	% cleaved
	0.116667	0	0	8276.347	0	8276.35	0		0.116667	0	0	10987.6	0	10987.6	0		0.116667	0	0	10245.9	0	10245.9	0
	0.25	0	0	8014.054	0	8014.05	0		0.25	114.778	0	11147.5	114.778	11262.3	1.01914		0.25	0	0	8990.66	0	8990.66	0
	0.5	0	0	8149.811	0	8149.81	0		0.5	143.192	0	10929.1	143.192	11072.3	1.29324		0.5	0	0	8917.54	0	8917.54	0
	1	0	0	9067.811	0	9067.81	0		1	249.435	0	10157	249.435	10406.4	2.39694		1	113.778	0	8735.9	113.778	8849.68	1.28567
	2	476.87	0	9508.468	476.87	9985.34	4.7757		2	483.163	137.778	9815.95	620.941	10436.9	5.94948		2	148.899	136.435	7428.42	285.334	7713.75	3.69903
	5	573.284	119.021	8253.054	692.305	8945.36	7.73926		5	962.355	301.092	9666.32	1263.45	10929.8	11.5597		5	575.284	127.435	6433.54	702.719	7136.26	9.84716
	15	938.941	488.627	8059.811	1427.57	9487.38	15.047		15	1699.43	1069.77	8858.37	2769.2	11627.6	23.8158		15	735.527	394.698	5817.35	1130.22	6947.57	16.2679
	30	1782.55	877.698	6875.276	2660.25	9535.52	27.8983		30	2083.08	1463.77	7279.88	3546.85	10826.7	32.7601		30	1338.08	533.749	5234.3	1871.83	7106.13	26.3411
16(C-C), 19	time (min)	nick	linear	supercoil	total cleavage	total DNA	% cleaved		time (min)	nick	linear	supercoil	total cleavage	total DNA	% cleaved		time (min)	nick	linear	supercoil	total cleavage	total DNA	% cleaved
	0.116667	0	0	10133.711	0	10133.7	0		0.116667	0	0	10865.9	0	10865.9	0		0.116667	0	0	11118.3	0	11118.3	0
	0.25	0	0	9910.539	0	9910.54	0		0.25	0	0	10449.2	0	10449.2	0		0.25	0	0	10859.3	0	10859.3	0
	0.5	0	0	10337.368	0	10337.4	0		0.5	0	0	10632.2	0	10632.2	0		0.5	0	0	10912.6	0	10912.6	0
	1	0	0	11167.368	0	11167.4	0		1	0	0	10468	0	10468	0		1	0	0	11958.2	0	11958.2	0
	2	0	0	11994.167	0	11994.2	0		2	107.192	0	10815.9	107.192	10923	0.981338		2	0	0	11905.4	0	11905.4	0
	5	0	0	9695.246	0	9695.25	0		5	254.849	0	11356.6	254.849	11611.4	2.19482		5	0	0	11426.3	0	11426.3	0
	15	173.97	0	9901.539	173.97	10075.5	1.72666		15	246.092	0	11190.6	246.092	11436.7	2.15177		15	224.971	0	10590.9	224.971	10815.8	2.08002
	30	316.87	0	9867.267	316.87	10184.1	3.11141		30	766.77	0	10794.3	766.77	11561.1	6.63233		30	529.163	0	8940	529.163	9469.17	5.58827

## Sheet: Fig. 3D, S8C Fig.
crRNA/target	replicate 1								replicate 2								replicate 3
perfect/A2T	time (min)	nicked	linear	nSC	total cleavage	total DNA	% cleaved		time (min)	nicked	linear	nSC	total cleavage	total DNA	% cleaved		time (min)	nicked	linear	nSC	total cleavage	total DNA	% cleaved
	0.116667	426.263	346.263	12410.3	772.526	13182.8	5.86011		0.116667	670.163	397.092	12703.8	1067.26	13771.1	7.74999		0.116667	369.021	380.435	9766.02	749.456	10515.5	7.12717
	0.25	510.92	1119.77	11629.1	1630.69	13259.8	12.298		0.25	683.991	1551.84	11167.7	2235.83	13403.5	16.6809		0.25	545.506	1015.36	8890.49	1560.86	10451.3	14.9345
	0.5	610.163	2633.98	11068.6	3244.15	14312.8	22.6661		0.5	695.113	3265.62	8626.08	3960.73	12586.8	31.4673		0.5	507.092	2404.33	8067.07	2911.42	10978.5	26.5193
	1	613.506	5089.66	9180.73	5703.17	14883.9	38.3177		1	631.991	5531.23	6295.42	6163.22	12458.6	49.4694		1	557.506	4165.81	5994.71	4723.32	10718	44.0689
	2	590.92	8647.02	6585.42	9237.94	15823.4	58.3817		2	525.163	7733.18	3715.52	8258.34	11973.9	68.9697		2	603.92	6977	4319.76	7580.92	11900.7	63.7016
	5	490.092	9835.2	3495.69	10325.3	13821	74.7074		5	438.678	9160.83	1153.6	9599.51	10753.1	89.272		5	355.678	8413.95	1787.08	8769.63	10556.7	83.0716
	15	380.678	11673.2	1838.03	12053.9	13891.9	86.769		15	271.849	8723.12	415.263	8994.97	9410.24	95.5871		15	362.263	9163.66	750.991	9525.92	10276.9	92.6924
	30	395.678	13316.3	992.355	13711.9	14704.3	93.2513		30	267.435	11293.9	257.607	11561.3	11818.9	97.8204		30	343.435	10695.2	309.435	11038.6	11348.1	97.2732
MM15/A2T	time (min)	nicked	linear	nSC	total cleavage	total DNA	% cleaved		time (min)	nicked	linear	nSC	total cleavage	total DNA	% cleaved		time (min)	nicked	linear	nSC	total cleavage	total DNA	% cleaved
	0.116667	930.062	295.021	8540.37	1225.08	9765.45	12.5451		0.116667	1097.6	262.435	14214.9	1360.03	15574.9	8.73221		0.116667	2041.03	417.263	14423.2	2458.3	16881.5	14.5621
	0.25	2875.86	1091.18	12429.3	3967.05	16396.3	24.1947		0.25	1819.67	672.113	12330.9	2491.78	14822.7	16.8106		0.25	3382.64	1338.89	11016.5	4721.53	15738	30.0009
	0.5	3726.1	1571.84	8138.54	5297.94	13436.5	39.4295		0.5	3095.98	1382.43	10228.1	4478.41	14706.6	30.4518		0.5	5634.15	2568.5	8639.15	8202.64	16841.8	48.7041
	1	4797.78	2167.57	5167.42	6965.35	12132.8	57.4094		1	4645.1	2201.96	7157	6847.07	14004.1	48.8934		1	5764.07	2801.62	6371.12	8565.69	14936.8	57.3462
	2	7115.78	3149.81	2287.86	10265.6	12553.5	81.775		2	6915.95	3703.86	5090.3	10619.8	15710.1	67.5986		2	8388.46	4121.35	3820.18	12509.8	16330	76.6064
	5	7952.61	3505.28	512.092	11457.9	11970	95.7219		5	8449.66	4690.93	1674.96	13140.6	14815.6	88.6946		5	9340.87	5126.95	778.749	14467.8	15246.6	94.8923
	15	10516.3	4692.64	210.607	15208.9	15419.5	98.6342		15	8446.95	4676.98	257.021	13123.9	13381	98.0792		15	8769.17	4629.12	195.607	13398.3	13593.9	98.5611
	30	10055	4434.52	142.364	14489.5	14631.9	99.027		30	8698.2	4644.4	103.364	13342.6	13446	99.2313		30	9076	4634.71	43.364	13710.7	13754.1	99.6847
perfect/G17T	time (min)	nicked	linear	nSC	total cleavage	total DNA	% cleaved		time (min)	nicked	linear	nSC	total cleavage	total DNA	% cleaved		time (min)	nicked	linear	nSC	total cleavage	total DNA	% cleaved
	0.116667	9410.49	410.87	3072.69	9821.36	12894	76.1697		0.116667	15172.8	481.113	6018.27	15653.9	21672.1	72.2304		0.116667	12498.2	209.678	5191.76	12707.9	17899.7	70.9952
	0.25	8114.9	771.234	2123.81	8886.14	11009.9	80.7101		0.25	13729.2	1119.01	4249.59	14848.2	19097.8	77.7482		0.25	11375.7	806.891	4286.59	12182.6	16469.2	73.972
	0.5	8130.78	1719.55	1762.08	9850.33	11612.4	84.8259		0.5	12703.6	2430.62	3255.93	15134.2	18390.1	82.2952		0.5	11468.4	1808.03	2711.45	13276.5	15987.9	83.0407
	1	7287.83	2855.79	1345.55	10143.6	11489.2	88.2886		1	12040.4	4031.4	2697.22	16071.8	18769	85.6294		1	9440.15	2708.57	2027.38	12148.7	14176.1	85.6986
	2	6076.83	4577.33	1247.48	10654.2	11901.6	89.5184		2	9379.9	6317.23	2228.15	15697.1	17925.3	87.5698		2	7885.07	5457	1458.13	13342.1	14800.2	90.1479
	5	3633.22	6090.1	848.82	9723.33	10572.1	91.9712		5	6267.32	9646	1460.13	15913.3	17373.5	91.5956		5	5297.47	7426.71	1243.67	12724.2	13967.8	91.0962
	15	1156.43	8254.05	489.092	9410.48	9899.57	95.0595		15	1503.47	12393.7	934.991	13897.1	14832.1	93.6962		15	1404.86	11263.1	805.527	12667.9	13473.5	94.0214
	30	494.749	9876.71	365.263	10371.5	10736.7	96.598		30	797.184	13325	693.284	14122.2	14815.5	95.3205		30	436.82	10212	495.577	10648.8	11144.4	95.5531
MM15/G17T	time (min)	nicked	linear	nSC	total cleavage	total DNA	% cleaved		time (min)	nicked	linear	nSC	total cleavage	total DNA	% cleaved		time (min)	nicked	linear	nSC	total cleavage	total DNA	% cleaved
	0.116667	320.435		13627.1	320.435	13947.5	2.29743		0.116667	421.849		11884.7	421.849	12306.5	3.42785		0.116667	434.678		14476.2	434.678	14910.8	2.91518
	0.25	763.941		13369.3	763.941	14133.3	5.40526		0.25	784.577		10876.7	784.577	11661.3	6.72804		0.25	820.87		14092.9	820.87	14913.7	5.50412
	0.5	1509.01		12397.9	1509.01	13906.9	10.8508		0.5	1134.18		10482.6	1134.18	11616.7	9.76336		0.5	1301.43		12565.6	1301.43	13867.1	9.38502
	1	2681.57		12530.8	2681.57	15212.3	17.6276		1	1999.62		9431.73	1999.62	11431.4	17.4924		1	2293.45		11880.5	2293.45	14174	16.1807
	2	4966.59		12273.5	4966.59	17240.1	28.8084		2	3157.69		8504.44	3157.69	11662.1	27.0764		2	3809.64		10323.4	3809.64	14133.1	26.9555
	5	7682.2		8586.02	7682.2	16268.2	47.2221		5	5677.12		6246	5677.12	11923.1	47.6144		5	6262.83		7501.37	6262.83	13764.2	45.5009
	15	11713.7	116.607	4740.76	11830.3	16571	71.3913		15	7892.2	115.778	3516.81	8007.97	11524.8	69.4848		15	8743.61	100.607	3604.15	8844.22	12448.4	71.0472
	30	11867.3	211.435	2195.03	12078.8	14273.8	84.6219		30	9596.56	191.728	2138.91	9788.29	11927.2	82.0669		30	9670.56	171.849	2086.62	9842.41	11929	82.5081

## Sheet: Fig. 4A, S9C Fig.
crRNA/target	replicate 1								replicate 2								replicate 3
perfect/WT gene L	time (min)	nicked	linear	nSC	total cleavage	total DNA	% cleaved		time (min)	nicked	linear	nSC	total cleavage	total DNA	% cleaved		time (min)	nicked	linear	nSC	total cleavage	total DNA	% cleaved
	0.116667	3310.79	0	3861.91	3310.79	7172.7	46.1582		0.116667	2764.45	0	3774.86	2764.45	6539.31	42.2743		0.116667	4407.03	0	5456.35	4407.03	9863.38	44.6808
	0.25	5499.52	159.021	2492.84	5658.54	8151.38	69.4182		0.25	3950.5	101.778	1433.77	4052.27	5486.05	73.8651		0.25	7062.71	197.728	3331.57	7260.44	10592	68.5464
	0.5	6470.71	562.87	1025.94	7033.58	8059.52	87.2704		0.5	5615.69	463.163	528.163	6078.85	6607.02	92.006		0.5	7239.64	647.87	1218.72	7887.51	9106.23	86.6166
	1	6126.23	1396.36	404.506	7522.58	7927.09	94.8972		1	6633.57	1282.65	197.263	7916.22	8113.48	97.5687		1	7045.88	1755.18	321.263	8801.07	9122.33	96.4783
	2	3400.33	2964.13	237.607	6364.46	6602.07	96.401		2	6037.23	2870.3	82.364	8907.53	8989.89	99.0838		2	4504.86	3818.2	292.092	8323.07	8615.16	96.6096
	5	1084.36	6350.1	0	7434.46	7434.46	100		5	1763.18	5266.57	65.364	7029.75	7095.12	99.0787		5	2277.01	7818.35	69.95	10095.4	10165.3	99.3119
	15	387.092	8224.3	0	8611.39	8611.39	100		15	666.698	7458.81	0	8125.51	8125.51	100		15	861.113	6934.88	0	7795.99	7795.99	100
	30	347.263	8276.83	0	8624.1	8624.1	100		30	330.385	8601.64	0	8932.02	8932.02	100		30	490.87	7962.42	0	8453.29	8453.29	100
MM15/WT gene L	time (min)	nicked	linear	nSC	total cleavage	total DNA	% cleaved		time (min)	nicked	linear	nSC	total cleavage	total DNA	% cleaved		time (min)	nicked	linear	nSC	total cleavage	total DNA	% cleaved
	0.116667	5748.93	84.95	6425.76	5833.88	12259.6	47.5861		0.116667	4391.28	28.536	4846.28	4419.81	9266.09	47.6988		0.116667	5529.57	153.142	5841.69	5682.71	11524.4	49.3103
	0.25	7343	176.192	3293.86	7519.2	10813.1	69.5381		0.25	4648.57	158.849	2989.5	4807.42	7796.92	61.658		0.25	7218.71	226.678	3681.98	7445.39	11127.4	66.9106
	0.5	8460.71	746.113	1499.84	9206.82	10706.7	85.9915		0.5	6098.69	431.87	1182.6	6530.56	7713.16	84.6678		0.5	8541.59	660.234	1741.55	9201.82	10943.4	84.0858
	1	8754.3	1654.13	626.163	10408.4	11034.6	94.3255		1	5641.23	1047.18	429.506	6688.41	7117.92	93.9658		1	8261.3	1934.96	729.284	10196.3	10925.5	93.325
	2	6413.64	3672.62	366.849	10086.3	10453.1	96.4905		2	4334.45	2492.13	198.607	6826.58	7025.19	97.1729		2	6181.83	3834.33	454.506	10016.2	10470.7	95.6592
	5	2112.67	8781.93	147.778	10894.6	11042.4	98.6617		5	2437.5	5136.67	163.021	7574.17	7737.19	97.893		5	2824.69	6737.81	235.263	9562.5	9797.76	97.5988
	15	735.82	8642.35	81.364	9378.17	9459.53	99.1399		15	952.891	7158.5	119.364	8111.39	8230.75	98.5498		15	1066.6	8442.52	110.607	9509.12	9619.72	98.8502
	30	601.749	7256.47	0	7858.22	7858.22	100		30	843.062	7607.33	35.536	8450.39	8485.92	99.5812		30	817.941	7053.69	41.95	7871.63	7913.58	99.4699
perfect/G2T gene L	time (min)	nicked	linear	nSC	total cleavage	total DNA	% cleaved		time (min)	nicked	linear	nSC	total cleavage	total DNA	% cleaved		time (min)	nicked	linear	nSC	total cleavage	total DNA	% cleaved
	0.116667	1851.55	0	5866.23	1851.55	7717.77	23.9907		0.116667	2604.62	0	9804.73	2604.62	12409.4	20.9892		0.116667	3051.91	0	11106.8	3051.91	14158.7	21.5551
	0.25	2249.08	0	4921.64	2249.08	7170.72	31.3648		0.25	4481.23	0	7509.88	4481.23	11991.1	37.3712		0.25	6294.54	0	10325.3	6294.54	16619.9	37.8735
	0.5	3549.15	0	2474.08	3549.15	6023.24	58.9244		0.5	6358.52	231.263	5229.23	6589.78	11819	55.7558		0.5	10205.1	302.506	8394.61	10507.6	18902.2	55.5893
	1	5007.86	534.627	1025.94	5542.49	6568.43	84.3807		1	6862.76	715.527	3021.74	7578.29	10600	71.4931		1	10384.6	933.012	4070.64	11317.6	15388.3	73.5471
	2	4225.98	1506.13	235.192	5732.12	5967.31	96.0587		2	7754.42	2091.55	934.062	9845.97	10780	91.3353		2	10899.1	2803.79	1276.26	13702.9	14979.1	91.4798
	5	2907.33	4116.45	57.536	7023.77	7081.31	99.1875		5	5101.35	5279.74	351.849	10381.1	10732.9	96.7218		5	6131.59	6861.35	319.971	12992.9	13312.9	97.5965
	15	1209.89	6769.23	0	7979.12	7979.12	100		15	1988.62	8932.93	186.607	10921.6	11108.2	98.3201		15	2230.74	8740.25	62.485	10971	11033.5	99.4337
	30	475.92	10024	0	10499.9	10499.9	100		30	903.77	8395.17	0	9298.94	9298.94	100		30	1396.13	7903.12	0	9299.26	9299.26	100
MM15/G2T gene L	time (min)	nicked	linear	nSC	total cleavage	total DNA	% cleaved		time (min)	nicked	linear	nSC	total cleavage	total DNA	% cleaved		time (min)	nicked	linear	nSC	total cleavage	total DNA	% cleaved
	0.116667	986.234	0	7970.3	986.234	8956.53	11.0113		0.116667	2738.79	0	8751.12	2738.79	11489.9	23.8365		0.116667	2900.45	68.95	9365.83	2969.4	12335.2	24.0725
	0.25	3450.74	112.192	6388.35	3562.93	9951.28	35.8038		0.25	4164.74	213.021	9160.32	4377.76	13538.1	32.3367		0.25	3713.28	130.778	7153.76	3844.05	10997.8	34.9529
	0.5	5148.81	209.435	4602.15	5358.25	9960.4	53.7955		0.5	6886.88	364.092	7363.88	7250.97	14614.9	49.6137		0.5	6443.05	251.435	5268.28	6694.49	11962.8	55.9611
	1	6315.93	542.698	2852.67	6858.63	9711.3	70.6253		1	9092.54	731.82	4294.98	9824.36	14119.3	69.5809		1	7781.25	581.577	3408.33	8362.82	11771.1	71.0451
	2	7076.47	1374.48	1081.89	8450.94	9532.84	88.6509		2	10895.7	2119.84	1709.13	13015.6	14724.7	88.3927		2	7472.83	1829.26	1242.6	9302.09	10544.7	88.2159
	5	5310.81	3726.38	312.971	9037.19	9350.16	96.6528		5	7359	5770.86	626.749	13129.9	13756.6	95.444		5	5987.3	4608.15	368.263	10595.5	10963.7	96.6411
	15	3007.5	6849.4	204.021	9856.89	10060.9	97.9721		15	3611.69	8986.3	162.021	12598	12760	98.7302		15	3031.86	7082.88	222.607	10114.7	10337.3	97.8466
	30	1285.48	8180.64	101.192	9466.12	9567.31	98.9423		30	1419.01	8988.83	75.778	10407.8	10483.6	99.2772		30	1743.91	9526.59	136.364	11270.5	11406.9	98.8045
perfect A17T gene L	time (min)	nicked	linear	nSC	total cleavage	total DNA	% cleaved		time (min)	nicked	linear	nSC	total cleavage	total DNA	% cleaved		time (min)	nicked	linear	nSC	total cleavage	total DNA	% cleaved
	0.116667	894.234	0	6857.81	894.234	7752.05	11.5355		0.116667	1016.53	0	5042.86	1016.53	6059.39	16.7761		0.116667	1992.26	0	10544.5	1992.26	12536.8	15.8913
	0.25	2181.13	0	5742.35	2181.13	7923.48	27.5275		0.25	1360.18	0	4635.03	1360.18	5995.22	22.6878		0.25	3405.62	0	8548.17	3405.62	11953.8	28.4899
	0.5	3144.15	91.364	4928.15	3235.52	8163.67	39.6331		0.5	2858.84	83.95	2996.26	2942.79	5939.05	49.5499		0.5	4560.62	284.971	5950.23	4845.59	10795.8	44.884
	1	4340.74	514.749	3854.33	4855.49	8709.81	55.7473		1	3941.79	541.577	1796.6	4483.37	6279.97	71.3916		1	7144.93	1016.77	3812.45	8161.7	11974.1	68.161
	2	4828.28	1482.65	2158.67	6310.92	8469.59	74.5127		2	4231.91	1789.18	775.527	6021.1	6796.62	88.5895		2	6075.86	2553.01	1868.13	8628.87	10497	82.2032
	5	2911.2	4202.26	609.698	7113.46	7723.16	92.1056		5	2512.72	4071.5	298.971	6584.22	6883.19	95.6565		5	4886.69	5974.86	716.406	10861.6	11578	93.8123
	15	1232.65	6841.15	452.506	8073.8	8526.31	94.6928		15	875.82	5816.03	118.95	6691.85	6810.8	98.2535		15	2002.6	8631.25	469.042	10633.8	11102.9	95.7755
	30	756.82	7465.4	242.849	8222.22	8465.07	97.1312		30	682.284	7306.52	30.536	7988.8	8019.34	99.6192		30	1409.13	10401	165.021	11810.2	11975.2	98.622
MM15/A17T gene L	time (min)	nicked	linear	nSC	total cleavage	total DNA	% cleaved		time (min)	nicked	linear	nSC	total cleavage	total DNA	% cleaved		time (min)	nicked	linear	nSC	total cleavage	total DNA	% cleaved
	0.116667	257.607	0	11778.4	257.607	12036	2.1403		0.116667	161.021	0	10716.2	161.021	10877.2	1.48035		0.116667	302.849	0	11138.2	302.849	11441	2.64704
	0.25	303.849	0	10326.1	303.849	10629.9	2.85843		0.25	337.435	0	13209.1	337.435	13546.5	2.49093		0.25	285.435	0	8899.3	285.435	9184.73	3.10771
	0.5	510.042	0	10448.7	510.042	10958.8	4.65419		0.5	744.87	0	11815.1	744.87	12560	5.93049		0.5	642.163	0	8919	642.163	9561.17	6.71637
	1	1144.48	47.95	10133.2	1192.43	11325.6	10.5286		1	627.577	133.192	10851	760.769	11611.8	6.55168		1	1130.48	134.364	8966.83	1264.84	10231.7	12.362
	2	1843.13	177.607	8475.3	2020.74	10496	19.2524		2	2604.33	172.192	11165.5	2776.52	13942	19.9148		2	2223.5	153.778	6965.18	2377.27	9342.45	25.4459
	5	3637.98	404.335	7800.83	4042.32	11843.2	34.1321		5	4084.4	598.456	8127.71	4682.85	12810.6	36.5546		5	3594.4	525.627	5965.76	4120.02	10085.8	40.8498
	15	4517.28	2379.2	3983.57	6896.48	10880	63.3865		15	5771.76	3234.03	4452.57	9005.79	13458.4	66.916		15	4475.05	2301.38	3372.28	6776.43	10148.7	66.7714
	30	4287.57	4823.98	2020.72	9111.55	11132.3	81.8481		30	4693.93	5126.81	1795.96	9820.74	11616.7	84.5398		30	4079.93	3871.45	1684.84	7951.38	9636.22	82.5155
