# Supplementary material for: CRISPR-Cas effector specificity and cleavage site determine phage escape outcomes
Source: PLoS Biol. 2023 Apr 14;21(4):e3002065. doi: 10.1371/journal.pbio.3002065 (PMC10132644; doi:10.1371/journal.pbio.3002065)
Supplement: S2 Data — Contains data presented in Figs 1D, 4B, 6B, 6C, 7B, S6A, and S11A. (XLSX) [file pbio.3002065.s016.xlsx]

## Sheet: legend
This work sheet contains OD600 measurements for liquid media growth curves in the following figure panels
Fig. 1D
Fig. 4B
Fig. 6C
Fig. 7B
S6A Fig.
S11A Fig.
This work sheet contains plaque assay measurements for the following figure panels
Fig. 6B

## Sheet: Fig. 1D
Gene J
time (h)		no crRNA		ave	stdev		perfect					1MM3		ave	stdev		1MM8		ave	stdev		1MM15		ave	stdev		1MM19		ave	stdev		no phage		ave	stdev
0		0.25	0.25	0.25	0		0.23	0.23	0.23	0		0.25	0.25	0.25	0		0.23	0.23	0.23	0		0.23	0.24	0.235	0.005		0.23	0.22	0.225	0.005		0.23	0.23	0.23	0
1		0.86	0.81	0.835	0.025		0.81	0.77	0.79	0.02		0.84	0.85	0.845	0.005		0.8	0.79	0.795	0.005		0.78	0.84	0.81	0.03		0.84	0.82	0.83	0.01		0.81	0.77	0.79	0.02
2		0.31	0.35	0.33	0.02		1.38	1.37	1.375	0.005		0.62	0.71	0.665	0.045		1.36	1.32	1.34	0.02		1.36	1.4	1.38	0.02		1.42	1.4	1.41	0.01		1.38	1.37	1.375	0.005
3		0.13	0.14	0.135	0.005		1.73	1.72	1.725	0.005		0.23	0.27	0.25	0.02		1.7	1.7	1.7	0		1.73	1.74	1.735	0.005		1.78	1.74	1.76	0.02		1.73	1.72	1.725	0.005
4		0.09	0.1	0.095	0.005		1.92	1.91	1.915	0.005		0.14	0.16	0.15	0.01		1.9	1.88	1.89	0.01		1.92	1.9	1.91	0.01		1.95	1.91	1.93	0.02		1.92	1.91	1.915	0.005
5		0.08	0.09	0.085	0.005		2	2	2	0		0.13	0.14	0.135	0.005		1.69	1.75	1.72	0.03		2	2	2	0		2	2	2	0		2	2	2	0
6		0.08	0.09	0.085	0.005		2	2	2	0		0.15	0.14	0.145	0.005		0.74	0.81	0.775	0.035		2	2	2	0		1.73	1.58	1.655	0.075		2	2	2	0
7		0.1	0.11	0.105	0.005		2	2	2	0		0.21	0.16	0.185	0.025		0.6	0.61	0.605	0.005		1.99	2	1.995	0.005		0.51	0.52	0.515	0.005		2	2	2	0
Gene L
time (h)		no crRNA		ave	stdev		perfect		ave	stdev		1MM3		ave	stdev		1MM8		ave	stdev		1MM15		ave	stdev		1MM19		ave	stdev		no phage		ave	stdev
0		0.25	0.25	0.25	0		0.22	0.23	0.225	0.005		0.3	0.28	0.29	0.01		0.27	0.3	0.285	0.015		0.29	0.28	0.285	0.005		0.28	0.27	0.275	0.005		0.22	0.23	0.225	0.005
1		0.86	0.81	0.835	0.025		0.84	0.87	0.855	0.015		0.94	0.89	0.915	0.025		0.9	0.91	0.905	0.005		0.94	0.96	0.95	0.01		0.9	0.95	0.925	0.025		0.84	0.87	0.855	0.015
2		0.31	0.35	0.33	0.02		1.44	1.45	1.445	0.005		1.41	1.41	1.41	0		1.45	1.48	1.465	0.015		1.48	1.53	1.505	0.025		1.47	1.49	1.48	0.01		1.44	1.45	1.445	0.005
3		0.13	0.14	0.135	0.005		1.78	1.81	1.795	0.015		1.76	1.73	1.745	0.015		1.79	1.81	1.8	0.01		1.82	1.83	1.825	0.005		1.8	1.79	1.795	0.005		1.78	1.81	1.795	0.015
4		0.09	0.1	0.095	0.005		1.97	1.99	1.98	0.01		1.28	1.4	1.34	0.06		1.79	1.86	1.825	0.035		1.95	1.98	1.965	0.015		1.96	1.92	1.94	0.02		1.97	1.99	1.98	0.01
5		0.08	0.09	0.085	0.005		2		2	0		0.65	0.71	0.68	0.03		0.85	1.11	0.98	0.13		1.93	1.69	1.81	0.12		1.97	1.91	1.94	0.03		2	2	2	0
6		0.08	0.09	0.085	0.005		2	2	2	0		0.56	0.59	0.575	0.015		0.53	0.55	0.54	0.01		0.88	0.69	0.785	0.095		1.17	0.81	0.99	0.18		2	2	2	0
7		0.1	0.11	0.105	0.005		2	2	2	0		0.53	0.55	0.54	0.01		0.47	0.45	0.46	0.01		0.46	0.53	0.495	0.035		0.51	0.5	0.505	0.005		2	2	2	0

## Sheet: Fig. 4B
	1:8 phage dilution																																	1:16 phage dilution
time (h)	no crRNA			J perfect			J MM3			J MM8			J MM15			J MM19			L perfect			L MM3			L MM8			L MM15			L MM19			no crRNA			J perfect			J MM3			J MM8			J MM15			J MM19
0	0.0094286	0.010714	0.010714	0.0077143	0.011143	0.0098571	0.0097143	0.012	0.011714	0.012286	0.011429	0.019	0.010429	0.011857	0.010857	0.011571	0.011857	0.011857	0.0088571	0.0091429	0.012429	0.0098571	0.012	0.011	0.012286	0.010571	0.011429	0.0097143	0.011286	0.0084286	0.0098571	0.011714	0.011857	0.014286	0.011	0.013143	0.012	0.010571	0.011429	0.0095714	0.010143	0.011	0.010429	0.012286	0.011714	0.011714	0.012	0.013286	0.012857
0.175	0.0095714	0.011429	0.010286	0.0072857	0.010857	0.010143	0.010143	0.012143	0.011571	0.011857	0.011286	0.018429	0.010429	0.010714	0.010286	0.011143	0.011	0.011286	0.0081429	0.0094286	0.011429	0.0094286	0.011143	0.010429	0.012	0.01	0.011857	0.0094286	0.010714	0.0081429	0.0097143	0.011286	0.011429	0.013571	0.010714	0.012857	0.012714	0.010714	0.009	0.0091429	0.0098571	0.010571	0.010143	0.011429	0.011286	0.011286	0.011571	0.013	0.012571
0.35	0.011571	0.012571	0.011	0.0081429	0.011571	0.01	0.011143	0.013143	0.012429	0.012571	0.012143	0.018571	0.011857	0.011714	0.010571	0.012143	0.012857	0.012	0.0088571	0.01	0.011429	0.011714	0.011714	0.010714	0.012857	0.010857	0.012143	0.01	0.011286	0.0085714	0.01	0.011429	0.011571	0.014143	0.011429	0.014143	0.011857	0.011714	0.0092857	0.01	0.010286	0.011	0.011	0.012571	0.011714	0.011857	0.011714	0.013429	0.013143
0.525	0.012429	0.014143	0.012143	0.01	0.012571	0.011286	0.012714	0.014571	0.013571	0.014143	0.013429	0.020286	0.012429	0.013857	0.011714	0.014857	0.012857	0.013	0.01	0.011143	0.012429	0.010571	0.012571	0.011714	0.014143	0.012	0.013571	0.011571	0.012429	0.0098571	0.011571	0.013429	0.013	0.016857	0.012857	0.016143	0.012429	0.012	0.0097143	0.011143	0.011714	0.012143	0.013429	0.014286	0.012857	0.013	0.012857	0.014571	0.014429
0.7	0.015	0.017143	0.015	0.013143	0.014714	0.012571	0.016	0.017429	0.016286	0.016857	0.016429	0.023	0.015571	0.015571	0.014286	0.015571	0.015429	0.015714	0.012	0.013571	0.015	0.012429	0.014571	0.014	0.018286	0.014429	0.016286	0.014143	0.014714	0.012571	0.014857	0.015857	0.016143	0.019	0.017	0.018714	0.014286	0.012714	0.011429	0.016143	0.014286	0.014286	0.014571	0.017	0.015857	0.015429	0.014571	0.016571	0.017
0.875	0.019571	0.021714	0.019286	0.016	0.018571	0.015714	0.021143	0.022	0.02	0.021429	0.021143	0.027571	0.019143	0.019429	0.018143	0.019429	0.019429	0.019429	0.016286	0.017714	0.018143	0.015143	0.017714	0.017857	0.020571	0.018286	0.02	0.018143	0.018429	0.017714	0.018429	0.020714	0.021	0.025857	0.019571	0.023571	0.017429	0.015286	0.014143	0.017286	0.018714	0.017571	0.018571	0.021429	0.020143	0.018857	0.017571	0.020286	0.020714
1.05	0.025571	0.028	0.024429	0.019857	0.023857	0.020857	0.026429	0.028286	0.025143	0.027286	0.027429	0.033571	0.024143	0.024429	0.023143	0.024429	0.024571	0.024857	0.021429	0.023571	0.022857	0.019429	0.022	0.023714	0.025857	0.023429	0.024857	0.024429	0.023714	0.024429	0.024143	0.028571	0.027857	0.028143	0.026286	0.029571	0.021714	0.018714	0.018286	0.022286	0.024714	0.022286	0.024143	0.027571	0.026429	0.023571	0.021571	0.025	0.025857
1.225	0.033714	0.036143	0.032	0.026143	0.030714	0.026143	0.034714	0.037286	0.031714	0.035714	0.036714	0.042429	0.031714	0.031429	0.030143	0.031714	0.031714	0.032571	0.027857	0.031429	0.029571	0.024714	0.028714	0.032571	0.032429	0.03	0.032	0.032286	0.030429	0.030857	0.032714	0.037714	0.037286	0.041571	0.032857	0.038	0.027	0.023857	0.022857	0.029429	0.032714	0.028429	0.031714	0.036429	0.034429	0.029571	0.027143	0.031143	0.032857
1.4	0.044	0.046571	0.042143	0.033857	0.039286	0.032	0.044571	0.048714	0.041571	0.047429	0.049571	0.055143	0.040857	0.040857	0.039714	0.041286	0.041286	0.042714	0.035857	0.042143	0.038857	0.032286	0.037429	0.044429	0.042	0.039143	0.040857	0.042286	0.04	0.039571	0.043286	0.048857	0.049429	0.047286	0.044	0.048429	0.035286	0.030714	0.029571	0.039	0.042571	0.037143	0.042286	0.047857	0.043857	0.037286	0.034429	0.039714	0.042286
1.575	0.059	0.061429	0.057	0.045	0.050143	0.043429	0.058286	0.064	0.055429	0.063857	0.068429	0.072857	0.052857	0.053286	0.052571	0.054143	0.054	0.056286	0.047143	0.054429	0.050857	0.044	0.049714	0.057857	0.054	0.051571	0.053571	0.054571	0.054143	0.051571	0.055571	0.062286	0.064714	0.061714	0.059143	0.062	0.046143	0.039714	0.038714	0.053143	0.056286	0.049286	0.057143	0.062143	0.056857	0.049143	0.044429	0.052571	0.055857
1.87278	0.080429	0.083429	0.080429	0.06	0.065143	0.056429	0.076143	0.084286	0.075286	0.087	0.096429	0.098571	0.068571	0.071143	0.071429	0.071857	0.072429	0.074286	0.063	0.069714	0.066429	0.059	0.066286	0.074571	0.068143	0.067857	0.071143	0.071857	0.07	0.068286	0.072714	0.080286	0.084286	0.074714	0.078714	0.082429	0.061429	0.052571	0.052286	0.073857	0.076429	0.066571	0.077286	0.081143	0.074	0.063	0.058429	0.070571	0.074286
2.04778	0.11129	0.108	0.10329	0.084429	0.089571	0.072714	0.099571	0.10971	0.097	0.11114	0.11629	0.123	0.093571	0.095857	0.094571	0.097286	0.097286	0.099	0.082857	0.094714	0.088714	0.079571	0.091571	0.095	0.090429	0.093857	0.096714	0.094714	0.093857	0.092571	0.097143	0.10443	0.105	0.1	0.10329	0.10643	0.081	0.073429	0.075714	0.096286	0.099429	0.091429	0.10243	0.10571	0.096714	0.083286	0.080286	0.095714	0.10057
2.22278	0.13743	0.13671	0.129	0.10414	0.10629	0.09	0.12057	0.13614	0.12314	0.14014	0.14743	0.15729	0.11357	0.118	0.11586	0.11857	0.11829	0.11943	0.10071	0.11457	0.10743	0.097714	0.11257	0.11429	0.11057	0.11329	0.11686	0.11286	0.11386	0.11171	0.11543	0.124	0.12429	0.11871	0.12671	0.12929	0.099571	0.09	0.092857	0.11971	0.12314	0.10986	0.12686	0.12814	0.11543	0.10043	0.096714	0.11314	0.11971
2.3975	0.17471	0.17371	0.16471	0.133	0.13371	0.11286	0.15471	0.17357	0.16157	0.18114	0.19071	0.20143	0.14971	0.15386	0.15271	0.15329	0.153	0.15486	0.12886	0.14657	0.13957	0.12857	0.14643	0.14529	0.14329	0.14671	0.151	0.14614	0.14586	0.14471	0.14671	0.15757	0.15843	0.15071	0.16014	0.16614	0.12871	0.11443	0.118	0.15557	0.15886	0.14529	0.16443	0.16357	0.14829	0.12657	0.12557	0.14514	0.155
2.5725	0.21429	0.21471	0.20386	0.171	0.17071	0.14686	0.19157	0.21643	0.20786	0.22243	0.23457	0.24471	0.19057	0.19543	0.197	0.19571	0.19443	0.19657	0.16629	0.18857	0.17829	0.166	0.18843	0.18371	0.18029	0.18586	0.19157	0.18657	0.186	0.185	0.18557	0.20014	0.19686	0.189	0.201	0.20529	0.16629	0.15129	0.14871	0.19714	0.20086	0.18986	0.20771	0.20414	0.187	0.16143	0.16286	0.185	0.19557
2.7475	0.26114	0.25957	0.25043	0.21671	0.21371	0.18871	0.23586	0.26614	0.25757	0.27229	0.28529	0.29429	0.23571	0.24271	0.243	0.24214	0.23986	0.241	0.20671	0.22829	0.22114	0.20657	0.23271	0.22586	0.22343	0.23014	0.23629	0.22943	0.22971	0.22929	0.228	0.24086	0.24043	0.22986	0.24314	0.24657	0.21429	0.19629	0.19486	0.24314	0.24829	0.23643	0.25429	0.24771	0.22986	0.20457	0.20643	0.23029	0.24086
2.9225	0.30043	0.30457	0.29557	0.26943	0.26329	0.23943	0.28271	0.31214	0.30143	0.311	0.33	0.33814	0.282	0.29314	0.29429	0.29114	0.28843	0.29086	0.25629	0.27543	0.27157	0.255	0.28429	0.276	0.27229	0.28186	0.28786	0.27957	0.28043	0.28229	0.27671	0.29314	0.29014	0.27929	0.29543	0.29757	0.26657	0.24543	0.237	0.29314	0.29914	0.28486	0.30271	0.296	0.278	0.25429	0.25886	0.28429	0.29286
3.0975	0.31014	0.31629	0.32014	0.31314	0.305	0.28357	0.32486	0.34986	0.35043	0.35986	0.37743	0.38271	0.327	0.33886	0.33957	0.33329	0.33043	0.33371	0.29257	0.31814	0.31214	0.289	0.32186	0.31314	0.31171	0.318	0.32514	0.319	0.32329	0.32157	0.31457	0.33557	0.32886	0.32014	0.339	0.33586	0.31271	0.29129	0.27657	0.33671	0.33514	0.33171	0.34757	0.33971	0.316	0.296	0.30071	0.327	0.33729
3.2725	0.31314	0.324	0.33329	0.35786	0.351	0.331	0.36871	0.39686	0.406	0.41214	0.431	0.43471	0.38257	0.38429	0.39186	0.37957	0.37971	0.382	0.32829	0.357	0.35643	0.33229	0.36486	0.35271	0.35914	0.35614	0.363	0.358	0.36729	0.367	0.35614	0.37786	0.37386	0.36357	0.36243	0.35729	0.358	0.34143	0.32614	0.39186	0.38143	0.38657	0.403	0.39414	0.36557	0.34386	0.35157	0.37571	0.38986
3.4475	0.33086	0.343	0.36629	0.41171	0.40571	0.38643	0.42871	0.44986	0.46929	0.47571	0.49357	0.49514	0.44671	0.44386	0.45557	0.44157	0.441	0.44043	0.37371	0.39643	0.40814	0.383	0.40643	0.397	0.41557	0.41271	0.41886	0.40543	0.41729	0.42043	0.40443	0.429	0.42129	0.39243	0.38514	0.38257	0.41	0.39657	0.37943	0.45414	0.43986	0.448	0.47029	0.45357	0.423	0.39957	0.41014	0.43529	0.44929
3.6225	0.22643	0.26329	0.28029	0.46943	0.46986	0.44957	0.49114	0.50771	0.52886	0.53286	0.554	0.55586	0.51	0.50443	0.51686	0.502	0.49914	0.501	0.43543	0.45429	0.466	0.44143	0.46014	0.45414	0.47286	0.47471	0.47971	0.46586	0.47457	0.478	0.46457	0.48486	0.47957	0.42	0.41729	0.41343	0.47343	0.46114	0.44343	0.51171	0.49814	0.50657	0.52543	0.515	0.486	0.46071	0.47229	0.49657	0.508
3.7975	0.106	0.11829	0.11829	0.52457	0.52929	0.50886	0.55229	0.56486	0.58629	0.58957	0.61071	0.61343	0.57229	0.56171	0.57771	0.565	0.56114	0.562	0.49586	0.51114	0.52357	0.49314	0.51271	0.50671	0.53529	0.53871	0.54257	0.529	0.53471	0.537	0.52514	0.53814	0.53557	0.44857	0.306	0.23357	0.53614	0.526	0.50471	0.573	0.56214	0.566	0.58843	0.57486	0.55043	0.523	0.53343	0.55671	0.56586
3.9725	0.087714	0.093571	0.093429	0.58314	0.595	0.57086	0.61271	0.62071	0.636	0.63929	0.66471	0.66743	0.62457	0.61614	0.63543	0.623	0.619	0.62143	0.55657	0.56971	0.57986	0.54286	0.562	0.56129	0.59671	0.60186	0.60457	0.59171	0.598	0.59886	0.58714	0.59586	0.59086	0.27129	0.13886	0.12529	0.60043	0.59143	0.56786	0.63086	0.62086	0.62014	0.647	0.63329	0.61557	0.584	0.59514	0.62014	0.629
4.1475	0.084571	0.088714	0.087143	0.63071	0.65014	0.62986	0.65671	0.665	0.67686	0.68129	0.70343	0.70914	0.66643	0.66543	0.68143	0.66829	0.66671	0.67057	0.61543	0.62729	0.63429	0.59043	0.61329	0.614	0.64529	0.65171	0.65329	0.642	0.64857	0.64957	0.638	0.647	0.64014	0.13729	0.10414	0.10443	0.66257	0.65029	0.62571	0.675	0.66757	0.66514	0.69371	0.68057	0.66943	0.64743	0.64843	0.66886	0.68086
4.3225	0.083857	0.086143	0.086571	0.67486	0.69357	0.67429	0.69771	0.70614	0.71557	0.72029	0.74443	0.74829	0.70886	0.70743	0.72714	0.70971	0.70914	0.71471	0.66029	0.67229	0.67614	0.62971	0.65586	0.65629	0.68929	0.69714	0.69814	0.68571	0.69257	0.69343	0.68229	0.68986	0.68329	0.10771	0.093429	0.099857	0.70486	0.69586	0.67114	0.71771	0.71071	0.70429	0.73814	0.72086	0.71214	0.69386	0.692	0.71457	0.72529
4.49722	0.084857	0.086	0.086714	0.71371	0.73486	0.71714	0.73886	0.74571	0.75329	0.75986	0.782	0.78686	0.75029	0.74714	0.76643	0.75271	0.74986	0.75529	0.70429	0.714	0.714	0.66686	0.69086	0.69557	0.73343	0.74271	0.74371	0.73129	0.73743	0.73657	0.72514	0.73343	0.72614	0.097571	0.092857	0.099143	0.75129	0.74071	0.71657	0.762	0.75757	0.745	0.78371	0.76371	0.75886	0.73729	0.73557	0.75943	0.76843
4.67222	0.084286	0.086	0.087	0.75329	0.77271	0.75829	0.779	0.78543	0.78886	0.79714	0.82057	0.82171	0.78943	0.78986	0.80357	0.79114	0.79129	0.79671	0.74614	0.75514	0.75543	0.705	0.729	0.73514	0.77543	0.78486	0.78771	0.77457	0.78	0.77657	0.76814	0.77357	0.76686	0.096429	0.093	0.099	0.79143	0.78314	0.75986	0.802	0.79814	0.78243	0.82357	0.80386	0.80329	0.778	0.77657	0.79843	0.81314
4.84722	0.084571	0.086	0.087143	0.79629	0.81	0.79829	0.818	0.826	0.82771	0.83486	0.85757	0.85929	0.82729	0.831	0.844	0.83371	0.83471	0.83614	0.78929	0.79629	0.79371	0.74271	0.76471	0.77514	0.816	0.82614	0.82814	0.816	0.82043	0.81714	0.80743	0.812	0.80671	0.099571	0.093143	0.099143	0.83686	0.82529	0.80086	0.843	0.83886	0.81986	0.86286	0.84186	0.842	0.81643	0.81443	0.838	0.85443
5.02222	0.085	0.086286	0.087429	0.83271	0.847	0.83586	0.853	0.86014	0.86457	0.87014	0.89	0.89386	0.86186	0.867	0.87629	0.87171	0.86929	0.87329	0.82671	0.835	0.83086	0.779	0.79886	0.81143	0.85443	0.86571	0.86686	0.85586	0.86	0.85486	0.84657	0.85043	0.84529	0.096286	0.093429	0.099429	0.873	0.86586	0.84214	0.88157	0.877	0.85743	0.90386	0.87986	0.88171	0.853	0.85271	0.87657	0.89486
5.19722	0.086	0.086714	0.088	0.872	0.88171	0.87071	0.88529	0.89171	0.89543	0.90143	0.922	0.92386	0.89314	0.89929	0.91186	0.906	0.90271	0.90943	0.862	0.87129	0.86557	0.81171	0.829	0.84443	0.88843	0.89986	0.90014	0.89129	0.89543	0.88914	0.88029	0.88443	0.87871	0.097	0.094143	0.10014	0.91386	0.90514	0.88129	0.91686	0.91314	0.89214	0.94086	0.91643	0.91729	0.88643	0.88829	0.91257	0.93186
5.37222	0.085857	0.087286	0.088714	0.90557	0.91486	0.90157	0.91357	0.92043	0.921	0.93043	0.94543	0.95129	0.91857	0.92914	0.93871	0.93443	0.93357	0.93943	0.89371	0.904	0.89686	0.84014	0.85829	0.87486	0.91686	0.92914	0.92971	0.92371	0.92729	0.92029	0.91243	0.91514	0.91071	0.096857	0.094571	0.10071	0.943	0.93714	0.91443	0.94586	0.94357	0.91929	0.97114	0.94629	0.94871	0.911	0.915	0.943	0.96271
5.54722	0.086714	0.087714	0.089286	0.93171	0.94229	0.93186	0.93614	0.94271	0.94429	0.95371	0.96814	0.97143	0.93829	0.95043	0.96443	0.95957	0.96014	0.96557	0.92057	0.93243	0.92286	0.86743	0.88329	0.90186	0.94014	0.95443	0.95629	0.952	0.95457	0.946	0.93871	0.94157	0.93714	0.097286	0.095286	0.101	0.97629	0.96743	0.94643	0.97371	0.971	0.94571	0.998	0.97086	0.97629	0.93586	0.93614	0.97129	0.994
5.72222	0.088	0.088286	0.089714	0.96029	0.96814	0.95871	0.95671	0.96486	0.96414	0.97714	0.989	0.99614	0.95571	0.97057	0.98214	0.984	0.98643	0.98943	0.94557	0.95829	0.95029	0.89157	0.90614	0.92557	0.95886	0.97486	0.97929	0.98057	0.982	0.972	0.96671	0.96871	0.96457	0.098	0.095714	0.10143	1.0007	0.99614	0.97486	0.99971	0.998	0.96857	1.027	0.99743	0.99814	0.956	0.95729	0.99543	1.0191
5.89722	0.087571	0.088714	0.090143	0.983	0.98986	0.98043	0.97214	0.98214	0.98343	0.998	1.0124	1.0141	0.96829	0.987	0.998	1.0066	1.0103	1.0154	0.96814	0.984	0.97471	0.912	0.92971	0.94557	0.97243	0.99186	0.99671	1.003	1.007	0.99757	0.98986	0.99171	0.98829	0.098571	0.096286	0.102	1.0259	1.0217	1.0007	1.0241	1.0207	0.99357	1.0527	1.0199	1.0181	0.97271	0.97557	1.016	1.0424
6.07222	0.088	0.089143	0.090571	1.0043	1.0106	0.99814	0.98643	0.99957	1.0003	1.0167	1.0334	1.0381	0.98171	1.0037	1.0111	1.0247	1.0307	1.0371	0.98529	1.0087	0.99971	0.93243	0.94829	0.96329	0.98729	1.0076	1.0131	1.0276	1.0306	1.0183	1.0146	1.0173	1.0139	0.099286	0.096714	0.10257	1.0454	1.0437	1.0234	1.045	1.0421	1.0147	1.0739	1.0437	1.0339	0.98857	0.99129	1.0334	1.0621
6.24722	0.088286	0.089429	0.091143	1.0214	1.0266	1.0131	0.995	1.0139	1.0136	1.0294	1.0479	1.057	0.99171	1.0164	1.0241	1.0406	1.0489	1.0544	1.0023	1.029	1.0199	0.94743	0.96529	0.97757	0.99786	1.0199	1.0283	1.0446	1.0484	1.0369	1.032	1.0367	1.0333	0.10057	0.097286	0.103	1.0629	1.0616	1.0403	1.0634	1.0599	1.0317	1.0909	1.0617	1.0479	0.99971	1.0067	1.0486	1.0801
6.42222	0.089714	0.090143	0.094	1.0383	1.0424	1.0277	1.0043	1.0249	1.0257	1.0446	1.0637	1.0763	1.0027	1.0303	1.038	1.0559	1.0656	1.0726	1.0153	1.046	1.0403	0.95986	0.98071	0.992	1.0053	1.0294	1.0396	1.0611	1.0669	1.0551	1.0491	1.0543	1.0517	0.10186	0.097857	0.10357	1.0799	1.08	1.058	1.0807	1.0767	1.0503	1.1056	1.0819	1.0623	1.0084	1.0211	1.0627	1.0967
6.59694	0.089286	0.090429	0.092	1.0521	1.056	1.0409	1.0096	1.0329	1.0344	1.0533	1.0797	1.089	1.01	1.0423	1.0493	1.0681	1.0801	1.0886	1.0281	1.062	1.0576	0.96857	0.99129	0.99914	1.0057	1.0357	1.0477	1.0744	1.081	1.068	1.0639	1.0694	1.0686	0.10043	0.098286	0.10414	1.0946	1.0953	1.0749	1.0957	1.0913	1.065	1.1207	1.0983	1.073	1.0183	1.0289	1.075	1.1113
6.77194	0.089714	0.090857	0.092286	1.0639	1.0693	1.0504	1.0087	1.0386	1.0409	1.0581	1.0911	1.0983	1.0139	1.0521	1.0557	1.0793	1.093	1.1023	1.0347	1.0726	1.0746	0.97114	0.99286	1.0013	0.99357	1.0314	1.0506	1.0877	1.0949	1.0811	1.0786	1.084	1.0839	0.10129	0.098857	0.10457	1.1074	1.1087	1.0886	1.1064	1.1043	1.0786	1.1346	1.1116	1.0806	1.0271	1.0329	1.0866	1.1244
6.94694	0.09	0.091286	0.093	1.0714	1.0776	1.0597	1.0026	1.0384	1.044	1.0609	1.1016	1.1024	1.0086	1.0599	1.0546	1.085	1.1046	1.1141	1.0406	1.0833	1.0869	0.96957	0.99757	0.99757	0.97386	1.0213	1.048	1.0971	1.1053	1.0931	1.0917	1.0956	1.0961	0.101	0.099429	0.105	1.1183	1.1214	1.0957	1.115	1.1119	1.0886	1.1456	1.1204	1.085	1.0329	1.0306	1.0937	1.1319
7.12194	0.090286	0.091714	0.093143	1.0771	1.0831	1.0696	0.99343	1.0364	1.0436	1.0631	1.1087	1.1051	0.99586	1.0643	1.048	1.087	1.1121	1.1231	1.0406	1.0901	1.0987	0.96429	0.99671	0.99014	0.94343	1.0031	1.0394	1.1056	1.1141	1.0994	1.1009	1.1059	1.1069	0.102	0.099857	0.10557	1.1279	1.1326	1.1039	1.123	1.117	1.1004	1.1537	1.1244	1.0871	1.0367	1.0254	1.1003	1.1404
7.29694	0.091286	0.092286	0.093714	1.0821	1.0874	1.076	0.97957	1.0296	1.0399	1.0607	1.1127	1.1044	0.97814	1.0631	1.036	1.0863	1.1194	1.1303	1.0413	1.0936	1.1081	0.95371	0.98271	0.97657	0.90314	0.98029	1.0274	1.1133	1.1211	1.1051	1.1089	1.1136	1.1157	0.10186	0.10029	0.10586	1.1346	1.1419	1.1063	1.1264	1.1216	1.107	1.1601	1.127	1.0836	1.0391	1.0209	1.1024	1.1443
7.47194	0.091429	0.092429	0.094	1.0823	1.0893	1.078	0.96329	1.0234	1.0353	1.0574	1.1139	1.1041	0.95971	1.0594	1.0241	1.0846	1.1233	1.1346	1.0387	1.0969	1.119	0.93571	0.97	0.96129	0.85029	0.94586	1.0114	1.1176	1.1273	1.109	1.1179	1.1209	1.124	0.10214	0.10057	0.10614	1.1427	1.1496	1.1091	1.1306	1.1261	1.1129	1.169	1.129	1.078	1.0394	1.0136	1.1061	1.1466
7.64694	0.091571	0.092857	0.094286	1.0797	1.0867	1.0784	0.94129	1.0086	1.025	1.051	1.1141	1.0979	0.93871	1.0513	1.0024	1.0767	1.1254	1.1343	1.0306	1.0949	1.1219	0.91229	0.94129	0.93529	0.78229	0.89886	0.98671	1.1189	1.1276	1.111	1.1209	1.1229	1.1271	0.10243	0.10086	0.10643	1.1437	1.1523	1.1041	1.128	1.125	1.114	1.1686	1.1214	1.0676	1.0381	1.0017	1.1063	1.1454
7.82194	0.092	0.093143	0.094571	1.077	1.0853	1.0793	0.91086	0.98943	1.0124	1.041	1.1076	1.0903	0.91586	1.0477	0.98143	1.0673	1.1269	1.1363	1.0239	1.0953	1.1337	0.88457	0.913	0.905	0.71229	0.84157	0.95429	1.121	1.1279	1.1121	1.1254	1.1296	1.1319	0.10286	0.10114	0.10686	1.147	1.1564	1.1009	1.1267	1.1206	1.1133	1.1703	1.1184	1.0571	1.0367	0.986	1.1073	1.143
7.99694	0.092143	0.093714	0.095	1.0717	1.0817	1.0789	0.87286	0.964	0.99371	1.0276	1.1013	1.0787	0.88043	1.0393	0.95471	1.0507	1.1224	1.1301	1.0094	1.0876	1.1367	0.84971	0.87386	0.858	0.64443	0.77843	0.91214	1.121	1.1263	1.1091	1.1277	1.129	1.1324	0.10271	0.10157	0.107	1.1474	1.1589	1.097	1.1224	1.1141	1.1083	1.1684	1.1084	1.0421	1.034	0.95543	1.1079	1.1401
8.17194	0.092714	0.094	0.095429	1.067	1.077	1.0789	0.83229	0.93171	0.96957	1.0091	1.0909	1.0596	0.83157	1.0287	0.91786	1.0299	1.1176	1.1223	0.98986	1.08	1.138	0.808	0.834	0.80157	0.58857	0.71886	0.858	1.1173	1.1219	1.1044	1.1264	1.1264	1.1313	0.103	0.10186	0.106	1.147	1.1581	1.0893	1.1141	1.1074	1.1023	1.166	1.0939	1.0209	1.0301	0.91	1.106	1.1341
8.34694	0.093143	0.094429	0.095857	1.059	1.0701	1.078	0.78229	0.892	0.93629	0.98557	1.0794	1.0339	0.76857	1.0133	0.87471	1.005	1.1111	1.1131	0.96586	1.0721	1.1399	0.765	0.78943	0.74643	0.543	0.65943	0.80229	1.1164	1.1193	1.0959	1.1287	1.1237	1.1309	0.103	0.10271	0.10657	1.1459	1.1603	1.0813	1.1036	1.0997	1.0926	1.163	1.0774	0.99314	1.0231	0.84586	1.1056	1.123
8.52194	0.093429	0.095	0.096	1.0473	1.0606	1.077	0.73886	0.85243	0.89857	0.95743	1.0656	1.0041	0.69743	0.989	0.81714	0.97143	1.1036	1.1039	0.93143	1.06	1.139	0.72257	0.74371	0.69386	0.50657	0.61057	0.74514	1.1136	1.1129	1.083	1.1294	1.1191	1.1283	0.10314	0.10286	0.10757	1.1427	1.1597	1.0683	1.0894	1.0871	1.0791	1.1571	1.05	0.94729	1.0173	0.767	1.1026	1.1013
8.69667	0.094	0.095571	0.096714	1.0309	1.0473	1.0747	0.68929	0.80871	0.857	0.92186	1.0423	0.964	0.62671	0.95357	0.75529	0.92471	1.0906	1.0886	0.88943	1.0426	1.139	0.68486	0.69957	0.64743	0.48029	0.57129	0.687	1.1097	1.1054	1.0677	1.1294	1.1096	1.1207	0.10314	0.10329	0.107	1.14	1.1574	1.0516	1.0709	1.0723	1.0636	1.1439	1.011	0.885	1.0084	0.68643	1.1026	1.0766
8.87167	0.094286	0.096571	0.097714	1.0109	1.0311	1.0716	0.64357	0.765	0.808	0.88629	1.013	0.91843	0.56471	0.906	0.68986	0.87014	1.0727	1.0657	0.83629	1.021	1.1354	0.64886	0.66071	0.60629	0.45957	0.54129	0.64614	1.1059	1.0963	1.0506	1.1289	1.0984	1.1116	0.10314	0.10414	0.10729	1.1346	1.1571	1.0306	1.0486	1.0517	1.0439	1.1274	0.96671	0.806	1.0024	0.61729	1.1006	1.0459
9.04667	0.095143	0.097714	0.097714	0.98671	1.0126	1.0684	0.601	0.724	0.76629	0.84786	0.978	0.86729	0.51443	0.85286	0.63214	0.81214	1.0509	1.036	0.77914	0.99243	1.1304	0.61943	0.62943	0.57957	0.446	0.51629	0.603	1.101	1.0847	1.0286	1.1274	1.086	1.1027	0.10314	0.10471	0.10757	1.1256	1.1553	1.0053	1.0204	1.0246	1.0186	1.1047	0.91414	0.722	0.99429	0.56	1.0989	1.008
9.22167	0.095857	0.099	0.098714	0.95714	0.98771	1.0631	0.57357	0.68629	0.73057	0.80614	0.94129	0.82471	0.47571	0.79329	0.57986	0.76129	1.0221	0.99814	0.72214	0.95386	1.123	0.59571	0.59814	0.55386	0.436	0.49786	0.57243	1.095	1.0704	1.0033	1.1247	1.071	1.086	0.103	0.10543	0.10814	1.113	1.1519	0.97129	0.98657	0.99071	0.98671	1.0766	0.85971	0.64671	0.98457	0.512	1.096	0.96029
9.39667	0.097143	0.10086	0.099857	0.921	0.96214	1.0563	0.55014	0.65614	0.69614	0.76986	0.90057	0.78257	0.44757	0.73243	0.538	0.71029	0.98329	0.95114	0.66943	0.90829	1.1143	0.57271	0.57114	0.53429	0.42886	0.48457	0.54843	1.0889	1.0529	0.97214	1.1226	1.0503	1.0643	0.103	0.10657	0.10971	1.0961	1.146	0.93914	0.94871	0.95343	0.95	1.0396	0.80914	0.58886	0.978	0.47886	1.095	0.90743
9.57167	0.097714	0.10314	0.101	0.87786	0.93029	1.0501	0.52886	0.62871	0.66486	0.73343	0.85129	0.742	0.42886	0.67743	0.50714	0.67	0.93771	0.89743	0.62786	0.857	1.1067	0.55671	0.55529	0.51929	0.42371	0.47457	0.52957	1.0806	1.029	0.932	1.1181	1.025	1.0409	0.10314	0.10757	0.10971	1.0756	1.1396	0.89729	0.90743	0.90943	0.90614	0.99571	0.762	0.54214	0.96457	0.45329	1.0921	0.85114
9.74667	0.099571	0.10629	0.10243	0.83271	0.89843	1.0409	0.515	0.60686	0.64086	0.70329	0.81914	0.70343	0.41486	0.63057	0.48357	0.63571	0.88943	0.84643	0.58986	0.80514	1.0977	0.54357	0.54071	0.509	0.41986	0.46771	0.51586	1.0736	1.004	0.89343	1.1157	0.99543	1.0119	0.10229	0.10957	0.11071	1.0544	1.1333	0.86029	0.866	0.86571	0.86543	0.949	0.71886	0.51186	0.94743	0.43186	1.0893	0.79886
9.92167	0.10229	0.10986	0.10471	0.79043	0.86057	1.0281	0.505	0.58729	0.61929	0.67286	0.78171	0.67471	0.40371	0.58771	0.46686	0.61129	0.83686	0.79086	0.55886	0.76014	1.0813	0.53286	0.53186	0.50114	0.41814	0.46271	0.50443	1.064	0.97371	0.84871	1.1121	0.95414	0.97471	0.10229	0.11171	0.11171	1.033	1.126	0.82314	0.827	0.82657	0.829	0.90414	0.68129	0.49443	0.93086	0.41643	1.0886	0.75514
10.0967	0.10443	0.11429	0.10729	0.75171	0.82486	1.0189	0.49529	0.57286	0.60043	0.64586	0.75	0.64714	0.39543	0.55457	0.45414	0.59029	0.79043	0.74429	0.53657	0.71371	1.0643	0.52471	0.524	0.49571	0.417	0.45914	0.497	1.0563	0.93871	0.80943	1.1076	0.911	0.93029	0.10257	0.11429	0.11371	1.0031	1.1173	0.78243	0.79229	0.78957	0.79914	0.85557	0.64843	0.47686	0.90771	0.40357	1.0859	0.714
10.2717	0.10743	0.12	0.10971	0.70886	0.785	1.0079	0.48771	0.56029	0.58429	0.62171	0.71471	0.62343	0.38957	0.52657	0.444	0.57286	0.74771	0.70757	0.51557	0.66843	1.0459	0.52029	0.51914	0.49257	0.41529	0.45686	0.49086	1.0487	0.898	0.76971	1.1049	0.867	0.883	0.10257	0.11743	0.11571	0.97129	1.1069	0.74543	0.75857	0.763	0.77014	0.82014	0.62214	0.46514	0.88857	0.39414	1.0853	0.68243
10.4467	0.11129	0.12729	0.11243	0.677	0.74657	1.0011	0.48286	0.55186	0.57129	0.60114	0.68829	0.60443	0.38571	0.50543	0.43671	0.559	0.71129	0.67443	0.501	0.63143	1.0241	0.51529	0.514	0.48986	0.41514	0.45571	0.486	1.0403	0.85629	0.73314	1.1006	0.82271	0.83571	0.10357	0.12114	0.11743	0.93629	1.0959	0.709	0.72686	0.734	0.73857	0.78643	0.59943	0.45371	0.86357	0.38729	1.0826	0.65571
10.6217	0.11614	0.13686	0.11614	0.64557	0.71143	0.99129	0.47914	0.544	0.56243	0.58443	0.66186	0.588	0.38171	0.48886	0.43186	0.54743	0.67714	0.64514	0.48814	0.60529	0.999	0.51171	0.51086	0.48829	0.41471	0.45371	0.48271	1.0311	0.81414	0.69514	1.0966	0.78114	0.79	0.10457	0.12557	0.11829	0.89871	1.0844	0.67571	0.70443	0.70714	0.71171	0.75371	0.58171	0.44557	0.84357	0.38243	1.0823	0.63271
10.7967	0.12229	0.148	0.12086	0.61729	0.67886	0.98171	0.476	0.53886	0.554	0.57143	0.64014	0.57457	0.37929	0.47757	0.43029	0.53886	0.65271	0.62214	0.47871	0.581	0.96957	0.50857	0.51043	0.48643	0.41429	0.45171	0.48	1.0231	0.77614	0.66857	1.0917	0.74371	0.75271	0.10486	0.13243	0.12129	0.86286	1.073	0.651	0.68114	0.68543	0.68429	0.72029	0.56686	0.43814	0.81857	0.37857	1.0804	0.61371
10.9717	0.13029	0.15514	0.12643	0.595	0.653	0.97529	0.47371	0.53471	0.54757	0.55886	0.62314	0.56357	0.37714	0.46714	0.42586	0.53171	0.63143	0.60357	0.47129	0.56371	0.93529	0.50614	0.50943	0.48586	0.41386	0.45214	0.47786	1.0147	0.74129	0.64414	1.0877	0.71014	0.719	0.10486	0.13886	0.12343	0.82686	1.0597	0.62543	0.66257	0.669	0.66214	0.69557	0.55443	0.436	0.795	0.37571	1.0791	0.60029
[truncated: 17 more columns]

## Sheet: Fig. 6B
	Number of plaques								phage dilution factor								apparent titer (pfu/μL)									unpaired two-tailed t-tests
	no crRNA	J perfect	L perfect	J+L perfect	J+J MM3	L+L MM3	J+L MM3		no crRNA	J perfect	L perfect	J+L perfect	J+J MM3	L+L MM3	J+L MM3		no crRNA	J perfect	L perfect	J+L perfect	J+J MM3	L+L MM3	J+L MM3			J perfect	L perfect	J+L perfect	J+J MM3	L+L MM3	J+L MM3
rep 1	2	17	31	0	265	58	6		1000000000	1	10	1	200000	20000	2000		2000000000	17	310	0	53000000	1160000	12000		no crRNA	0.00843733	0.00843733	0.00843733	0.0306614	0.00844537	0.00250906
rep 2	4	17	21	0	294	39	15		1000000000	1	10	1	200000	20000	2000		4000000000	17	210	0	58800000	780000	30000		J perfect	0.0156804	0.000775433	0.00012682	0.000922677	0.0158308
rep 3	5	12	48	0		53	6		1000000000	1	10	1		20000	2000		5000000000	12	480	0		1060000	12000		L perfect	0.0133749	0.000126822	0.000923805	0.0169375
rep 4	6						9		1000000000						2000		6000000000						18000		J+L perfect	0.00012682	0.000922623	0.039942
																ave	4250000000	15.3333	333.333	0	55900000	1000000	18000		J+J MM3	0.000134775	6.0787e-06
																stdev	1.70783e+09	2.88675	136.504	0	4.10122e+06	196977	8485.28		L+L MM3	0.000147893

## Sheet: Fig. 6C
time (h)	NT crRNA			Gene J perfect			Gene L perfect			Gene J 1MM3 double			Gene L 1MM3 double			Gene J +L 1MM3			Gene J +L perfect
0	0.0988	0.0994	0.0983	0.0968	0.0965	0.0971	0.0968	0.0972	0.0968	0.0973	0.0971	0.0964	0.0976	0.0998	0.0984	0.0971	0.1002	0.0975	0.097	0.1002	0.0969
0.175	0.0981	0.0978	0.0976	0.0963	0.0959	0.0965	0.0962	0.0966	0.0965	0.0966	0.0968	0.096	0.0972	0.0988	0.0974	0.0965	0.0987	0.0968	0.0965	0.0998	0.0963
0.35	0.099	0.0989	0.0979	0.097	0.0961	0.097	0.0965	0.097	0.0969	0.0972	0.0975	0.0966	0.0983	0.0995	0.0977	0.0969	0.0989	0.0971	0.0971	0.1005	0.0961
0.525	0.1011	0.1009	0.0993	0.0991	0.0978	0.0987	0.0979	0.0984	0.0983	0.0987	0.099	0.0981	0.1	0.1002	0.0989	0.0981	0.1	0.0983	0.0984	0.1022	0.0978
0.7	0.1037	0.1028	0.1016	0.1026	0.1002	0.1013	0.1001	0.1008	0.1006	0.1018	0.1016	0.1005	0.1036	0.103	0.1012	0.1007	0.102	0.1003	0.1008	0.1051	0.101
0.875	0.1078	0.1076	0.1056	0.1083	0.1055	0.1058	0.104	0.1057	0.1047	0.1053	0.1062	0.1044	0.1076	0.1076	0.1048	0.1045	0.1052	0.1035	0.1049	0.1103	0.1069
1.05	0.1138	0.1133	0.1112	0.1155	0.1143	0.1123	0.1104	0.1136	0.1108	0.1117	0.1139	0.1101	0.1144	0.1143	0.1104	0.1106	0.1101	0.1083	0.1109	0.1174	0.1149
1.225	0.122	0.1228	0.1189	0.1251	0.1242	0.1217	0.1207	0.1269	0.119	0.1208	0.1242	0.1177	0.1234	0.1234	0.1177	0.1186	0.1186	0.1152	0.1194	0.1275	0.1244
1.4	0.1327	0.1344	0.1299	0.1388	0.1383	0.1359	0.1355	0.1413	0.1312	0.1342	0.1377	0.1284	0.1354	0.1351	0.128	0.1303	0.1273	0.1248	0.1315	0.1402	0.1373
1.575	0.1468	0.15	0.1458	0.1568	0.1575	0.1544	0.1573	0.1598	0.1475	0.1524	0.1553	0.1429	0.1509	0.1508	0.1426	0.1462	0.1408	0.1378	0.148	0.1567	0.1541
1.87278	0.1627	0.1645	0.1622	0.1678	0.1728	0.1693	0.177	0.1795	0.1609	0.1707	0.1729	0.1566	0.1649	0.164	0.158	0.163	0.1567	0.1552	0.1662	0.1746	0.1738
2.04778	0.1802	0.1832	0.182	0.1838	0.1894	0.1876	0.1983	0.2048	0.1806	0.2	0.1991	0.1776	0.1832	0.1814	0.1774	0.1812	0.1738	0.1742	0.1878	0.195	0.1879
2.22278	0.2052	0.2073	0.2076	0.2075	0.2116	0.2152	0.2262	0.2342	0.2053	0.235	0.2302	0.204	0.2081	0.2061	0.2033	0.2041	0.1993	0.2007	0.2164	0.2168	0.2119
2.3975	0.2372	0.2386	0.2391	0.2372	0.2385	0.2418	0.254	0.2644	0.2378	0.2681	0.2603	0.2364	0.2372	0.2348	0.233	0.2322	0.229	0.2312	0.2461	0.2406	0.2376
2.5725	0.2595	0.2586	0.2597	0.2554	0.255	0.2583	0.272	0.2856	0.259	0.2892	0.2819	0.2581	0.2556	0.2525	0.2528	0.2523	0.2519	0.2507	0.2662	0.2556	0.2554
2.7475	0.2873	0.2867	0.2888	0.2798	0.2765	0.2762	0.2937	0.305	0.288	0.3091	0.3043	0.2849	0.283	0.2782	0.2794	0.2768	0.2771	0.2728	0.2865	0.278	0.2743
2.9225	0.3239	0.3252	0.3272	0.3138	0.3087	0.3037	0.3257	0.3356	0.3278	0.3344	0.3325	0.3209	0.3195	0.3135	0.3157	0.3099	0.3109	0.3042	0.3126	0.3095	0.3025
3.0975	0.3561	0.3557	0.3575	0.3492	0.3448	0.3409	0.3602	0.3724	0.3648	0.3645	0.3621	0.3563	0.3542	0.3492	0.3511	0.346	0.3463	0.3386	0.342	0.3464	0.3393
3.2725	0.3864	0.3872	0.3878	0.3849	0.3783	0.3764	0.3958	0.4087	0.4051	0.3892	0.3809	0.3882	0.3928	0.3868	0.3892	0.3809	0.3819	0.3734	0.3729	0.3798	0.3732
3.4475	0.408	0.3886	0.3761	0.4216	0.4141	0.4138	0.4336	0.4431	0.4392	0.4064	0.4107	0.4217	0.4305	0.4248	0.4268	0.4163	0.4177	0.4094	0.4078	0.4164	0.408
3.6225	0.3465	0.3223	0.3074	0.4513	0.4432	0.4443	0.46	0.4678	0.4633	0.4016	0.415	0.4311	0.4554	0.4499	0.4531	0.4353	0.4351	0.4287	0.4394	0.4484	0.4407
3.7975	0.2958	0.2854	0.2737	0.4759	0.4671	0.468	0.4838	0.488	0.4839	0.4109	0.4178	0.4349	0.4748	0.4697	0.4731	0.4513	0.451	0.4455	0.4648	0.472	0.4648
3.9725	0.276	0.2664	0.2515	0.4976	0.487	0.4882	0.5046	0.5048	0.5003	0.4271	0.4247	0.4394	0.4919	0.4867	0.4892	0.4679	0.4676	0.4622	0.4851	0.4913	0.4851
4.1475	0.2467	0.236	0.2126	0.5154	0.5046	0.5045	0.5229	0.5228	0.5168	0.4426	0.438	0.448	0.5066	0.5014	0.5047	0.4845	0.4837	0.4768	0.5014	0.5084	0.5027
4.3225	0.197	0.1706	0.1569	0.5316	0.5209	0.5199	0.5416	0.5406	0.5327	0.4427	0.4424	0.4572	0.5207	0.5155	0.5187	0.4998	0.4988	0.4923	0.5174	0.5238	0.5173
4.49722	0.1629	0.151	0.1437	0.5486	0.5377	0.5346	0.5595	0.5588	0.5483	0.4228	0.4054	0.4367	0.5342	0.5285	0.5309	0.5135	0.5128	0.5076	0.5337	0.5381	0.5333
4.67222	0.1535	0.1446	0.1388	0.565	0.5554	0.5508	0.5774	0.5769	0.5644	0.4127	0.364	0.3632	0.5477	0.542	0.5442	0.5275	0.5271	0.523	0.5501	0.5508	0.5447
4.84722	0.149	0.1406	0.1351	0.5796	0.5711	0.5654	0.595	0.595	0.5812	0.4216	0.3549	0.3125	0.5629	0.5553	0.5587	0.5417	0.5415	0.5378	0.5688	0.5661	0.5598
5.02222	0.1455	0.1364	0.1309	0.5948	0.5853	0.5795	0.611	0.611	0.5957	0.4388	0.3654	0.2892	0.578	0.5688	0.5719	0.5544	0.5558	0.5527	0.5814	0.5793	0.5735
5.19722	0.1394	0.1315	0.1266	0.6078	0.5992	0.5921	0.6258	0.6264	0.6095	0.4558	0.3782	0.2907	0.5913	0.5816	0.5857	0.5688	0.5709	0.5668	0.5961	0.5951	0.5889
5.37222	0.1336	0.1269	0.1228	0.622	0.6117	0.6057	0.6409	0.6415	0.6225	0.4678	0.3868	0.3001	0.6048	0.5936	0.5967	0.5822	0.5845	0.5803	0.607	0.6097	0.6038
5.54722	0.1285	0.1233	0.1198	0.6343	0.625	0.6184	0.6551	0.6563	0.6357	0.4756	0.3894	0.294	0.6191	0.5961	0.5998	0.5944	0.5981	0.5935	0.6206	0.6244	0.618
5.72222	0.1248	0.1208	0.1178	0.6471	0.6364	0.6307	0.6694	0.6706	0.6495	0.4835	0.3903	0.2817	0.6293	0.5729	0.5821	0.6081	0.6099	0.6055	0.6317	0.6379	0.632
5.89722	0.1221	0.1195	0.1167	0.659	0.6479	0.6427	0.6821	0.6842	0.6612	0.4903	0.3919	0.2744	0.6314	0.5361	0.5535	0.6205	0.6222	0.6177	0.6421	0.6515	0.6456
6.07222	0.1207	0.1183	0.1161	0.6677	0.6582	0.6524	0.6938	0.6963	0.6723	0.493	0.3836	0.2722	0.6208	0.4981	0.5207	0.6318	0.633	0.6297	0.6512	0.6631	0.6571
6.24722	0.1196	0.1177	0.1157	0.6801	0.6684	0.6642	0.7053	0.7077	0.6841	0.4583	0.2963	0.2785	0.6042	0.4541	0.4852	0.6449	0.6457	0.6425	0.6629	0.6752	0.6696
6.42222	0.1185	0.1173	0.1155	0.6876	0.6777	0.6725	0.7158	0.7193	0.6951	0.347	0.1812	0.2844	0.5856	0.3982	0.4324	0.654	0.655	0.652	0.6704	0.6848	0.6793
6.59694	0.1181	0.1172	0.1153	0.6949	0.6861	0.6808	0.7259	0.7296	0.7041	0.2488	0.1457	0.2835	0.5669	0.3314	0.3546	0.6645	0.6663	0.6639	0.6806	0.6949	0.6884
6.77194	0.1178	0.1171	0.1155	0.703	0.6944	0.6896	0.7357	0.7387	0.7152	0.1848	0.1381	0.2791	0.536	0.2558	0.2558	0.6739	0.6759	0.6741	0.6884	0.7039	0.6989
6.94694	0.1176	0.1168	0.1155	0.7104	0.7016	0.698	0.7458	0.7485	0.7246	0.1606	0.1357	0.2644	0.4723	0.2007	0.1937	0.6843	0.686	0.6853	0.6968	0.7137	0.7083
7.12194	0.1168	0.1166	0.1156	0.7186	0.709	0.7053	0.7561	0.7591	0.7341	0.1534	0.1348	0.2544	0.3507	0.1761	0.1708	0.6939	0.6955	0.6958	0.704	0.7236	0.7192
7.29694	0.1174	0.1169	0.1157	0.7263	0.7163	0.7124	0.7634	0.7674	0.745	0.1512	0.1355	0.2369	0.2376	0.1667	0.1628	0.7026	0.7035	0.7051	0.7108	0.7316	0.7266
7.47194	0.1176	0.1168	0.1157	0.7349	0.7237	0.7187	0.7705	0.7741	0.7522	0.1499	0.1365	0.2028	0.191	0.1636	0.1604	0.7107	0.7116	0.7133	0.7176	0.739	0.734
7.64694	0.1172	0.1169	0.1158	0.7421	0.7319	0.7273	0.7789	0.7832	0.7596	0.1481	0.1368	0.1683	0.1741	0.1621	0.1596	0.7177	0.7188	0.7214	0.7238	0.7459	0.7405
7.82194	0.1171	0.1173	0.116	0.7468	0.7373	0.7326	0.7836	0.7874	0.766	0.1467	0.1371	0.1449	0.1671	0.1613	0.1591	0.7249	0.7266	0.7286	0.7298	0.7539	0.7482
7.99694	0.1172	0.1172	0.1161	0.7527	0.7423	0.7379	0.7899	0.7939	0.7718	0.1464	0.1374	0.1371	0.165	0.1609	0.159	0.7332	0.7333	0.7365	0.7358	0.7602	0.7551
8.17194	0.1175	0.1172	0.1161	0.7564	0.7457	0.7412	0.7964	0.8003	0.778	0.1464	0.1374	0.1348	0.1646	0.1602	0.1586	0.7382	0.7396	0.7427	0.7417	0.7649	0.7588
8.34694	0.1177	0.1173	0.1162	0.761	0.7492	0.7454	0.8023	0.8064	0.7822	0.1462	0.1377	0.1339	0.1641	0.1598	0.1584	0.7432	0.745	0.7508	0.7481	0.7693	0.7641
8.52194	0.1177	0.1178	0.1164	0.7639	0.7534	0.7471	0.8049	0.8102	0.7874	0.1463	0.1377	0.134	0.1648	0.1604	0.1585	0.7479	0.7523	0.7566	0.7502	0.7735	0.7671
8.69667	0.1176	0.1176	0.1165	0.768	0.7569	0.7509	0.8111	0.8156	0.7916	0.1463	0.1377	0.1333	0.1643	0.1603	0.1591	0.7559	0.7581	0.7619	0.7554	0.7775	0.772
8.87167	0.1178	0.1176	0.1172	0.7716	0.76	0.7539	0.8157	0.8197	0.7966	0.1467	0.1379	0.1323	0.1644	0.1601	0.1589	0.7609	0.763	0.7673	0.7595	0.7819	0.7759
9.04667	0.1181	0.1175	0.1183	0.7742	0.7626	0.7552	0.817	0.823	0.7993	0.1468	0.1379	0.1314	0.1643	0.1596	0.1589	0.7649	0.7674	0.7718	0.7622	0.7847	0.7796
9.22167	0.1184	0.1181	0.1181	0.7787	0.7657	0.7594	0.8229	0.8269	0.8028	0.147	0.1381	0.1307	0.1645	0.1593	0.1589	0.7697	0.7715	0.7762	0.7657	0.7876	0.7826
9.39667	0.1181	0.1182	0.1178	0.7811	0.7675	0.762	0.8257	0.8307	0.8075	0.1473	0.1382	0.1304	0.1643	0.1591	0.1585	0.7722	0.7741	0.7791	0.7678	0.7902	0.7855
9.57167	0.118	0.1183	0.1179	0.7835	0.7708	0.7639	0.8291	0.8345	0.8111	0.1475	0.1382	0.1297	0.1644	0.159	0.1585	0.7765	0.7786	0.7834	0.7708	0.7933	0.7895
9.74667	0.1182	0.1186	0.1179	0.7877	0.7725	0.7663	0.8314	0.8373	0.8141	0.1478	0.1384	0.1294	0.1645	0.1592	0.1585	0.7808	0.783	0.788	0.7739	0.797	0.7923
9.92167	0.118	0.1189	0.1183	0.7898	0.7746	0.768	0.8344	0.8405	0.8167	0.1484	0.1386	0.1291	0.1643	0.1595	0.1585	0.7834	0.7854	0.7907	0.7761	0.7995	0.7951
10.0967	0.1175	0.1191	0.1186	0.7903	0.7766	0.7694	0.8362	0.8439	0.8192	0.1483	0.1387	0.1288	0.1646	0.1586	0.1585	0.7857	0.7892	0.7935	0.7778	0.802	0.7977
10.2717	0.1181	0.1193	0.1193	0.7926	0.7786	0.7712	0.8392	0.8473	0.8218	0.1485	0.1388	0.1281	0.1645	0.1585	0.1585	0.7887	0.7913	0.7971	0.7809	0.8054	0.8028
10.4467	0.1182	0.1208	0.1199	0.7962	0.7804	0.7741	0.8425	0.8495	0.8242	0.1489	0.1393	0.1277	0.1647	0.1586	0.1587	0.7918	0.7951	0.8001	0.7835	0.807	0.8041
10.6217	0.1182	0.1212	0.1206	0.7995	0.7814	0.7749	0.8438	0.8501	0.8259	0.1493	0.1394	0.1273	0.1646	0.1584	0.1586	0.7933	0.7962	0.8026	0.7839	0.8092	0.8069
10.7967	0.1182	0.1222	0.1215	0.8022	0.7834	0.7766	0.8451	0.8505	0.8286	0.1496	0.1396	0.1271	0.1647	0.1586	0.1588	0.7963	0.7991	0.8031	0.7868	0.8123	0.8104
10.9714	0.1202	0.1229	0.1224	0.7995	0.7852	0.7789	0.8457	0.8516	0.83	0.15	0.1398	0.1266	0.1648	0.1588	0.1589	0.7997	0.8014	0.8021	0.7885	0.8141	0.811
11.1464	0.1185	0.1235	0.1235	0.8017	0.7878	0.7816	0.8463	0.8524	0.8318	0.1503	0.1402	0.1267	0.165	0.1588	0.1592	0.7999	0.8031	0.8017	0.7915	0.8144	0.8102
11.3214	0.1195	0.1247	0.1245	0.7995	0.7863	0.7823	0.8449	0.85	0.8323	0.1505	0.1405	0.1264	0.1649	0.1588	0.1593	0.8018	0.8022	0.8004	0.7916	0.812	0.8085
11.4964	0.1199	0.1261	0.1258	0.7994	0.7861	0.7831	0.8441	0.8488	0.8337	0.1511	0.1408	0.1265	0.165	0.1588	0.1595	0.8043	0.8011	0.7993	0.7933	0.8109	0.8074
11.6714	0.1207	0.1273	0.1269	0.7969	0.7857	0.7826	0.8411	0.8466	0.8341	0.1514	0.141	0.126	0.1652	0.159	0.1597	0.8054	0.799	0.7979	0.7926	0.8099	0.8054
11.8464	0.1212	0.1289	0.1282	0.7973	0.7844	0.7815	0.8396	0.8453	0.8343	0.1518	0.1413	0.1259	0.1654	0.1592	0.16	0.805	0.7997	0.798	0.7947	0.8088	0.8037
12.0214	0.1217	0.1316	0.1308	0.7959	0.7841	0.7806	0.8375	0.8439	0.8344	0.1523	0.1422	0.1258	0.1656	0.1595	0.1605	0.8042	0.7979	0.7976	0.7949	0.8079	0.8025
12.1964	0.1222	0.1336	0.1316	0.7954	0.783	0.7799	0.836	0.8428	0.8339	0.153	0.1425	0.1258	0.1657	0.1598	0.1607	0.8029	0.7967	0.7961	0.7929	0.8052	0.8012
12.3714	0.1233	0.1355	0.1334	0.7943	0.7822	0.7787	0.8352	0.8408	0.8326	0.1533	0.143	0.1259	0.1659	0.16	0.1612	0.8029	0.7968	0.7962	0.7942	0.8062	0.8017
12.5464	0.1245	0.138	0.1347	0.7952	0.7802	0.7776	0.834	0.8391	0.8301	0.154	0.1437	0.1257	0.1661	0.1604	0.163	0.8024	0.7963	0.7951	0.7929	0.8044	0.8007
12.7214	0.1255	0.141	0.1369	0.7928	0.7785	0.7761	0.8318	0.8376	0.8292	0.1547	0.1441	0.1259	0.1665	0.1607	0.1636	0.7998	0.7949	0.7939	0.7907	0.803	0.7979
12.8964	0.1269	0.1428	0.1375	0.792	0.7778	0.7751	0.8308	0.8363	0.8287	0.1556	0.1453	0.1259	0.1669	0.1613	0.1639	0.7996	0.7933	0.7925	0.7882	0.8012	0.7974
13.0714	0.1285	0.1452	0.1383	0.7912	0.7765	0.7733	0.8298	0.835	0.8264	0.1562	0.1459	0.1261	0.1673	0.1619	0.1645	0.7976	0.7936	0.7925	0.7883	0.8003	0.7965
13.2464	0.1301	0.1479	0.139	0.7897	0.7749	0.7708	0.8274	0.8326	0.8247	0.157	0.1462	0.1261	0.1678	0.1624	0.1649	0.7969	0.7923	0.7913	0.7869	0.7994	0.7952
13.4214	0.1315	0.1505	0.1399	0.7878	0.7731	0.768	0.8272	0.8314	0.824	0.1578	0.1477	0.1264	0.1684	0.163	0.1655	0.7972	0.7915	0.7913	0.7859	0.7991	0.7946
13.5964	0.1339	0.1534	0.141	0.7873	0.7721	0.7663	0.8251	0.8313	0.823	0.1588	0.1483	0.1272	0.1691	0.1637	0.1663	0.7971	0.791	0.7906	0.7844	0.7976	0.7943
13.7714	0.137	0.1562	0.142	0.7863	0.7701	0.7646	0.8235	0.8295	0.8213	0.1595	0.1491	0.1267	0.1695	0.1671	0.1666	0.7962	0.7906	0.7899	0.7837	0.7972	0.7939
13.9461	0.1393	0.1598	0.143	0.7875	0.7698	0.7636	0.8225	0.8275	0.8205	0.1602	0.1499	0.1268	0.1702	0.1677	0.1673	0.7962	0.7902	0.7896	0.7847	0.7958	0.793
14.1211	0.1424	0.1622	0.1441	0.7865	0.7683	0.7623	0.8222	0.8266	0.8186	0.161	0.1509	0.127	0.1711	0.1685	0.1679	0.7947	0.7893	0.7884	0.7816	0.7954	0.7918
14.2961	0.1452	0.1652	0.1451	0.7851	0.7673	0.7608	0.8205	0.8256	0.817	0.162	0.1519	0.1275	0.1718	0.1692	0.1688	0.7937	0.788	0.7877	0.7821	0.7944	0.7903
14.4711	0.1493	0.1681	0.146	0.7854	0.7658	0.7599	0.8196	0.8237	0.816	0.1629	0.1533	0.1278	0.1728	0.1698	0.1693	0.7929	0.7873	0.787	0.7796	0.7934	0.7897
14.6461	0.1515	0.1719	0.147	0.7843	0.7654	0.7592	0.8179	0.8235	0.8155	0.164	0.1544	0.1287	0.1736	0.1705	0.1705	0.7929	0.7876	0.7872	0.7804	0.7931	0.7893
14.8211	0.1545	0.175	0.148	0.7832	0.7647	0.7586	0.8171	0.8219	0.8152	0.1649	0.156	0.1297	0.1748	0.1721	0.1712	0.7921	0.7869	0.7864	0.7795	0.7925	0.7885
14.9961	0.1579	0.1784	0.1489	0.7826	0.7636	0.7577	0.8168	0.8214	0.814	0.166	0.1576	0.1305	0.1759	0.1731	0.1722	0.7902	0.7861	0.7858	0.7786	0.7924	0.7888
15.1711	0.161	0.1824	0.1498	0.7824	0.7632	0.757	0.8148	0.8201	0.8123	0.1671	0.1592	0.1315	0.1769	0.1742	0.173	0.7919	0.7864	0.7858	0.7795	0.7922	0.7876
15.3461	0.1647	0.1867	0.1509	0.7814	0.7646	0.7567	0.8149	0.8187	0.812	0.1684	0.1606	0.1318	0.1784	0.1756	0.1741	0.7908	0.7864	0.785	0.7785	0.7913	0.7883
15.5211	0.1682	0.1899	0.1519	0.781	0.763	0.7571	0.8129	0.8178	0.8098	0.1694	0.162	0.1322	0.1799	0.1766	0.1748	0.7901	0.785	0.7849	0.7786	0.7915	0.7884
15.6961	0.1723	0.1942	0.1529	0.7802	0.7628	0.7571	0.8109	0.8163	0.81	0.1702	0.1635	0.1328	0.1815	0.1775	0.1753	0.7901	0.7849	0.7845	0.7783	0.7911	0.7883
15.8711	0.1766	0.1979	0.1538	0.7797	0.7619	0.7561	0.8094	0.8142	0.809	0.171	0.1652	0.1332	0.1831	0.1781	0.1762	0.7898	0.7845	0.7847	0.778	0.7919	0.788
16.0461	0.1806	0.2017	0.1547	0.779	0.7615	0.7557	0.8078	0.8137	0.8084	0.1717	0.1663	0.1337	0.1846	0.1783	0.1765	0.789	0.7838	0.7839	0.7771	0.7906	0.7866
16.2208	0.1854	0.206	0.1558	0.7792	0.7613	0.7558	0.8071	0.812	0.8071	0.1723	0.1672	0.1337	0.1862	0.1789	0.177	0.7889	0.7838	0.7842	0.7771	0.7914	0.7879
16.3958	0.1896	0.2099	0.1567	0.7786	0.7611	0.7557	0.8061	0.8108	0.8062	0.1729	0.1686	0.1341	0.1875	0.1792	0.1772	0.7886	0.7831	0.7831	0.7764	0.7904	0.7869
16.5708	0.1936	0.2138	0.1577	0.7785	0.762	0.7557	0.8055	0.8106	0.8051	0.1734	0.1698	0.1347	0.1888	0.1798	0.1775	0.788	0.7825	0.7827	0.7759	0.7893	0.7858
16.7458	0.1983	0.2177	0.1586	0.7783	0.7615	0.7556	0.8052	0.8098	0.8053	0.174	0.171	0.1347	0.1898	0.1803	0.1778	0.7865	0.7826	0.7828	0.7747	0.7894	0.7857
16.9208	0.2028	0.2217	0.1596	0.7781	0.7613	0.7561	0.8049	0.8093	0.8056	0.1746	0.1722	0.135	0.1909	0.1808	0.178	0.787	0.7828	0.783	0.7736	0.7898	0.7851
17.0958	0.2081	0.2257	0.1607	0.7789	0.7616	0.7565	0.8049	0.811	0.8049	0.175	0.1735	0.135	0.192	0.1814	0.1782	0.7861	0.7816	0.7814	0.7721	0.7876	0.7833
17.2708	0.2131	0.2296	0.1615	0.7793	0.7615	0.7568	0.8057	0.8096	0.8035	0.1756	0.1745	0.1348	0.1928	0.1818	0.1786	0.7847	0.7815	0.7818	0.7729	0.7881	0.7839
17.4458	0.2187	0.2337	0.1625	0.7785	0.7611	0.7564	0.8038	0.8091	0.8037	0.1761	0.1758	0.1343	0.1938	0.1824	0.179	0.7853	0.7819	0.7819	0.7729	0.7877	0.7837
17.6208	0.2236	0.2385	0.1636	0.7782	0.7611	0.7556	0.8054	0.8089	0.8045	0.1771	0.1777	0.1335	0.195	0.1831	0.1793	0.7855	0.7811	0.781	0.7725	0.7869	0.7836
17.7958	0.2283	0.2425	0.1646	0.7788	0.7612	0.7559	0.8031	0.8074	0.8016	0.1771	0.1788	0.1327	0.1962	0.1836	0.1796	0.7842	0.7806	0.7803	0.7711	0.7866	0.7828
17.9708	0.233	0.2471	0.1655	0.7786	0.7608	0.7566	0.8031	0.8072	0.8011	0.1779	0.1803	0.1327	0.1971	0.1841	0.1798	0.7839	0.7798	0.7801	0.7711	0.7859	0.7819
18.1458	0.2382	0.2508	0.1666	0.7783	0.761	0.7555	0.8021	0.807	0.8008	0.1784	0.1817	0.1327	0.1984	0.1847	0.18	0.7828	0.7796	0.7788	0.771	0.7857	0.7827
18.3206	0.2438	0.2549	0.1676	0.779	0.7606	0.7558	0.8013	0.8061	0.8003	0.179	0.1832	0.1328	0.1996	0.1852	0.1802	0.7833	0.7798	0.7797	0.7709	0.7848	0.7821
18.4956	0.2498	0.2591	0.1687	0.781	0.7605	0.7556	0.8006	0.8052	0.7996	0.1797	0.1848	0.133	0.2007	0.186	0.1805	0.7839	0.78	0.7796	0.7708	0.7853	0.7819
18.6706	0.2555	0.2634	0.1699	0.7784	0.7603	0.7557	0.8006	0.8049	0.7993	0.1801	0.1863	0.1329	0.2013	0.1864	0.1808	0.7833	0.7788	0.7782	0.7707	0.7833	0.7805
18.8456	0.2606	0.2671	0.1709	0.7776	0.76	0.7551	0.8004	0.8043	0.7985	0.1809	0.1877	0.1328	0.2023	0.1874	0.181	0.783	0.7792	0.7782	0.7707	0.784	0.7805
19.0206	0.2667	0.271	0.172	0.7787	0.7601	0.7556	0.7988	0.8034	0.798	0.1814	0.1895	0.1322	0.2033	0.1875	0.1812	0.7812	0.7787	0.7775	0.7699	0.7839	0.7809
19.1956	0.2735	0.2749	0.1731	0.7783	0.7599	0.7549	0.7997	0.8033	0.7971	0.1831	0.1915	0.1318	0.2042	0.188	0.1814	0.7812	0.7779	0.7774	0.7702	0.7842	0.7805
19.3706	0.2786	0.2795	0.1742	0.7782	0.7598	0.7552	0.7977	0.8021	0.7968	0.1823	0.1929	0.1315	0.2052	0.1885	0.1816	0.7819	0.7777	0.7766	0.77	0.7837	0.7801
19.5456	0.2841	0.2831	0.1755	0.7777	0.7593	0.7549	0.7979	0.8023	0.7962	0.1831	0.1948	0.1323	0.2062	0.1892	0.182	0.7823	0.7778	0.7777	0.771	0.7847	0.7814
19.7206	0.2888	0.2874	0.1764	0.7794	0.7598	0.7554	0.7975	0.8014	0.7957	0.1836	0.1966	0.1321	0.2068	0.1895	0.1819	0.7795	0.7761	0.7756	0.7684	0.7829	0.7799
19.8956	0.2933	0.2912	0.1776	0.7787	0.7596	0.7553	0.7965	0.8	0.7954	0.1841	0.1981	0.1311	0.2078	0.1901	0.1822	0.7795	0.776	0.7759	0.7706	0.7832	0.7796
20.0706	0.2995	0.2952	0.1788	0.7791	0.7597	0.7555	0.7963	0.8008	0.7946	0.1846	0.2001	0.134	0.2088	0.1906	0.1823	0.7791	0.7748	0.7752	0.7689	0.7819	0.7782
20.2456	0.3032	0.2994	0.1796	0.7771	0.7591	0.7538	0.7959	0.8004	0.794	0.1855	0.2019	0.1356	0.2097	0.1911	0.1829	0.779	0.7759	0.7755	0.7703	0.7835	0.7793
20.4203	0.306	0.303	0.1805	0.7775	0.7593	0.7542	0.7954	0.7988	0.793	0.1859	0.2037	0.1337	0.2106	0.1917	0.1831	0.779	0.7761	0.7742	0.7689	0.7817	0.7783
20.5953	0.3096	0.307	0.1815	0.7779	0.7594	0.756	0.7952	0.7997	0.7927	0.1865	0.2059	0.1406	0.2116	0.1931	0.1835	0.7785	0.7754	0.7747	0.7704	0.7829	0.7785
20.7703	0.3123	0.311	0.1832	0.7769	0.7591	0.7546	0.7945	0.7983	0.7921	0.1869	0.2078	0.1389	0.2125	0.1928	0.1841	0.7776	0.774	0.7736	0.7696	0.7826	0.7782
20.9453	0.3173	0.3141	0.1832	0.7773	0.76	0.754	0.7945	0.7983	0.7921	0.1876	0.2099	0.1376	0.2132	0.1933	0.1839	0.7769	0.7746	0.7734	0.7701	0.7825	0.7782
21.1203	0.3199	0.3181	0.1842	0.7783	0.7594	0.7553	0.7929	0.7974	0.7914	0.1883	0.212	0.1372	0.2141	0.1938	0.1841	0.7764	0.7739	0.7731	0.7688	0.7809	0.7768
21.2953	0.3238	0.3216	0.185	0.7769	0.7605	0.7548	0.7937	0.7976	0.7913	0.1888	0.2142	0.1468	0.215	0.1944	0.1844	0.7767	0.774	0.7721	0.769	0.7817	0.777
21.4703	0.3267	0.3253	0.186	0.7795	0.7599	0.7556	0.7925	0.7966	0.7913	0.1892	0.2164	0.1449	0.2158	0.1947	0.1847	0.7764	0.773	0.7721	0.7691	0.7819	0.7771
21.6453	0.3308	0.3293	0.1869	0.7786	0.7607	0.7551	0.7918	0.7962	0.7905	0.1896	0.2184	0.1507	0.2166	0.1952	0.1852	0.7761	0.7729	0.7716	0.7689	0.7813	0.7768
21.8203	0.3362	0.3332	0.1878	0.7771	0.7599	0.7544	0.7926	0.7961	0.7898	0.1904	0.2207	0.1543	0.2175	0.1956	0.1854	0.7751	0.7722	0.7714	0.769	0.7814	0.7768
21.9953	0.3408	0.3367	0.1889	0.7773	0.7598	0.7548	0.7918	0.796	0.7895	0.1909	0.2229	0.1607	0.2182	0.196	0.1853	0.7735	0.7713	0.7706	0.7679	0.7812	0.7759

## Sheet: Fig. 7B
	no crRNA																								perfect crRNA gene J
time (h)	WT phage			PAM (-2) T to C			Seed 2 C to A Isolate 1			Seed 2 C to T Isolate 1			Distal 16 G to T Isolate 1			Seed 2 C to A Isolate 2			Seed 2 C to T Isolate 2			Distal 16 G to T Isolate 2			WT phage			PAM (-2) T to C			Seed 2 C to A Isolate 1			Seed 2 C to T Isolate 1			Distal 16 G to T Isolate 1			Seed 2 C to A Isolate 2			Seed 2 C to T Isolate 2			Distal 16 G to T Isolate 2			no phage
0	0.001619	0.0027619	0.0034762	0.0010476	0.0013333	0.0010476	0.0010476	0.0024762	0.0031905	0.002619	0.0044762	0.0039048	0.0017619	0.001619	0.0021905	0.001619	0.0010476	0.002619	0.0070476	0.0020476	0.0017619	0.00090476	0.0011905	0.0017619	0.0029048	0.0011905	0.001619	0.0023333	0.0071905	0.0013333	0.0010476	0.0064762	0.0029048	0.001619	0.0034762	0.0043333	0.0021905	0.0013333	0.0024762	0.0030476	0.0017619	0.0011905	0.0021905	0.00047619	0.0010476	0.0007619	0.00061905	0.0089048	0.0023333
0.175	0.0014762	0.0024762	0.0034762	0.0021905	0.0010476	0.00090476	0.00090476	0.002619	0.0027619	0.0023333	0.0033333	0.0034762	0.0011905	0.00090476	0.0019048	0.0014762	0.00090476	0.0029048	0.0067619	0.002619	0.0014762	0.00061905	0.0010476	0.002619	0.0020476	0.0010476	0.0014762	0.0021905	0.0064762	0.0013333	0.00090476	0.0067619	0.002619	0.0019048	0.0027619	0.0037619	0.002619	0.001619	0.0023333	0.0034762	0.001619	0.0010476	0.0017619	0.00061905	0.0007619	0.0010476	0.0017619	0.0097619	0.0021905
0.35	0.0018571	0.0024286	0.0038571	0.0017143	0.0012857	0.0012857	0.0015714	0.003	0.0028571	0.0025714	0.0042857	0.0038571	0.0017143	0.001	0.0021429	0.0024286	0.0012857	0.0021429	0.0068571	0.0018571	0.0017143	0.001	0.0015714	0.004	0.0025714	0.0018571	0.0024286	0.0025714	0.0068571	0.0017143	0.0014286	0.0072857	0.0028571	0.0022857	0.003	0.0067143	0.003	0.0021429	0.0027143	0.0038571	0.002	0.0015714	0.002	0.0012857	0.0012857	0.0012857	0.0022857	0.010143	0.0025714
0.525	0.003	0.0027143	0.0048571	0.0021429	0.0018571	0.0018571	0.0022857	0.0041429	0.0034286	0.003	0.0052857	0.0044286	0.0027143	0.0014286	0.0027143	0.0028571	0.0017143	0.0027143	0.0068571	0.0021429	0.0021429	0.0015714	0.0022857	0.0048571	0.0031429	0.0025714	0.0025714	0.0031429	0.0072857	0.0024286	0.0022857	0.0075714	0.0027143	0.0028571	0.0041429	0.0048571	0.0037143	0.0028571	0.0034286	0.0045714	0.0025714	0.002	0.0028571	0.0018571	0.0022857	0.0017143	0.0028571	0.010714	0.0031429
0.7	0.0034762	0.0037619	0.0057619	0.0031905	0.0029048	0.0027619	0.0031905	0.0044762	0.004619	0.0039048	0.0089048	0.0053333	0.0037619	0.0023333	0.003619	0.003619	0.002619	0.0034762	0.0091905	0.0031905	0.0031905	0.0027619	0.0030476	0.0054762	0.0039048	0.0034762	0.0039048	0.0039048	0.0077619	0.0030476	0.0029048	0.008619	0.0034762	0.0037619	0.0077619	0.0059048	0.0044762	0.0037619	0.0041905	0.0050476	0.0034762	0.0030476	0.0039048	0.0024762	0.0031905	0.002619	0.004619	0.012048	0.0039048
0.875	0.004381	0.0040952	0.0069524	0.0052381	0.004381	0.0049524	0.0046667	0.0059524	0.0060952	0.0052381	0.0078095	0.0065238	0.0052381	0.0035238	0.0046667	0.0048095	0.004381	0.0052381	0.010667	0.0046667	0.0045238	0.004381	0.0042381	0.0069524	0.0050952	0.0048095	0.0050952	0.0066667	0.0089524	0.0042381	0.0050952	0.0096667	0.0048095	0.0049524	0.0078095	0.0066667	0.0055238	0.0048095	0.005381	0.0070952	0.0046667	0.0040952	0.0049524	0.0038095	0.0040952	0.0036667	0.0045238	0.013381	0.0049524
1.05	0.0059048	0.0064762	0.0087619	0.0077619	0.0064762	0.005619	0.006619	0.0079048	0.0079048	0.0069048	0.009619	0.0084762	0.0074762	0.0053333	0.0061905	0.006619	0.0067619	0.0063333	0.012905	0.0069048	0.0063333	0.005619	0.007619	0.0087619	0.0069048	0.0077619	0.0070476	0.0067619	0.010762	0.0063333	0.0057619	0.011476	0.006619	0.006619	0.0097619	0.0081905	0.0070476	0.0063333	0.0071905	0.0087619	0.0063333	0.0059048	0.006619	0.0054762	0.0057619	0.0051905	0.0061905	0.015333	0.006619
1.225	0.0088571	0.0088571	0.010857	0.011143	0.0092857	0.0077143	0.009	0.010143	0.010286	0.0092857	0.012	0.010714	0.0098571	0.0077143	0.0087143	0.0091429	0.0075714	0.0091429	0.015429	0.0095714	0.0085714	0.008	0.008	0.011286	0.0092857	0.0088571	0.0091429	0.0088571	0.012857	0.0085714	0.008	0.013857	0.009	0.0088571	0.012429	0.010429	0.0091429	0.0082857	0.009	0.011	0.0084286	0.0081429	0.009	0.0078571	0.0078571	0.0072857	0.0082857	0.017857	0.0087143
1.4	0.012238	0.01281	0.015238	0.01581	0.01381	0.011524	0.013238	0.014381	0.014667	0.013381	0.016095	0.014952	0.015095	0.011952	0.012524	0.014381	0.011381	0.013238	0.020381	0.014095	0.01281	0.012095	0.013238	0.01481	0.013381	0.014095	0.013524	0.01281	0.017095	0.01281	0.012095	0.017381	0.013238	0.012667	0.016524	0.014095	0.013095	0.012095	0.012667	0.014667	0.012381	0.012238	0.012952	0.01181	0.011667	0.011381	0.012095	0.021952	0.012524
1.575	0.017476	0.019333	0.020762	0.021619	0.02019	0.016619	0.018619	0.020048	0.021048	0.018476	0.021619	0.020476	0.020476	0.017762	0.017762	0.01919	0.016619	0.017619	0.026619	0.020619	0.018333	0.017476	0.017333	0.020762	0.018762	0.018333	0.018905	0.017905	0.022333	0.01819	0.017333	0.022905	0.01919	0.017905	0.021048	0.019048	0.018333	0.016762	0.016905	0.019333	0.017476	0.017619	0.01819	0.01719	0.016762	0.01619	0.017476	0.027476	0.017048
1.87278	0.024905	0.024619	0.028476	0.030333	0.028762	0.024333	0.025905	0.027619	0.03019	0.02619	0.029476	0.028333	0.027905	0.02619	0.024905	0.027619	0.023762	0.026048	0.034619	0.028762	0.025333	0.024619	0.024476	0.027476	0.026333	0.026048	0.026762	0.02519	0.029762	0.026048	0.024905	0.030905	0.027476	0.024762	0.030333	0.025905	0.025048	0.023476	0.023762	0.027476	0.024476	0.025048	0.025762	0.02419	0.02419	0.023476	0.024619	0.035048	0.023762
2.04778	0.036048	0.036333	0.039476	0.042762	0.041333	0.033905	0.036333	0.038476	0.042048	0.036905	0.04119	0.039762	0.038762	0.037762	0.034762	0.036905	0.034048	0.03619	0.04519	0.04019	0.035476	0.034762	0.034619	0.037905	0.036333	0.036762	0.037476	0.035333	0.040333	0.036762	0.035333	0.041762	0.040905	0.034619	0.03819	0.03619	0.034762	0.032762	0.032619	0.036476	0.034333	0.035333	0.036048	0.034476	0.03419	0.033619	0.036048	0.045619	0.032476
2.22278	0.051476	0.051762	0.055619	0.060762	0.059333	0.049476	0.052476	0.054905	0.059619	0.053048	0.058905	0.056333	0.054619	0.054905	0.050333	0.052762	0.049619	0.051905	0.06119	0.056905	0.05219	0.050762	0.050048	0.053619	0.051905	0.052762	0.053619	0.051048	0.056048	0.053333	0.05119	0.057762	0.055905	0.050048	0.05319	0.049905	0.049333	0.046333	0.045619	0.050048	0.050905	0.050762	0.051619	0.049619	0.04919	0.048762	0.050048	0.061048	0.045762
2.3975	0.068952	0.071095	0.07281	0.078667	0.077095	0.065524	0.068524	0.07181	0.077238	0.070952	0.077667	0.073952	0.072238	0.073381	0.066238	0.069667	0.066238	0.068381	0.079238	0.074381	0.066952	0.068667	0.066238	0.070667	0.070238	0.072095	0.073238	0.069667	0.075524	0.073238	0.07081	0.078381	0.077238	0.068667	0.071381	0.068095	0.06781	0.064238	0.063524	0.068381	0.067524	0.069381	0.070238	0.068238	0.067667	0.067095	0.068667	0.080524	0.063381
2.5725	0.10048	0.097762	0.10248	0.10905	0.10548	0.092476	0.095619	0.10405	0.1079	0.10076	0.11676	0.10419	0.097048	0.098619	0.089333	0.09819	0.093476	0.095619	0.10833	0.10076	0.092905	0.096048	0.092476	0.096333	0.095476	0.097762	0.099476	0.095905	0.1019	0.10062	0.098905	0.10619	0.10662	0.092619	0.096048	0.089619	0.092048	0.085619	0.083048	0.088762	0.091762	0.095333	0.09619	0.093762	0.093762	0.092905	0.094905	0.10819	0.081905
2.7475	0.1251	0.12338	0.12738	0.13824	0.1341	0.12124	0.12495	0.13281	0.13852	0.13081	0.15338	0.13652	0.12681	0.1311	0.12052	0.12695	0.12152	0.12352	0.13881	0.12895	0.12038	0.12452	0.12067	0.12624	0.12267	0.12452	0.12467	0.12352	0.13038	0.1291	0.12695	0.13552	0.1361	0.12052	0.12524	0.11995	0.12052	0.11352	0.10967	0.11552	0.11981	0.12295	0.12381	0.12124	0.12124	0.12052	0.12352	0.14024	0.10852
2.9225	0.15186	0.15043	0.15486	0.17743	0.16829	0.15429	0.15486	0.16529	0.17343	0.16443	0.18229	0.17257	0.15857	0.16914	0.15457	0.16086	0.154	0.15543	0.17343	0.16286	0.152	0.15986	0.15286	0.16	0.15614	0.15743	0.158	0.15829	0.166	0.16486	0.16143	0.17014	0.173	0.15371	0.15843	0.15371	0.155	0.14729	0.14443	0.14957	0.15386	0.159	0.15957	0.15629	0.15586	0.155	0.15943	0.17786	0.14129
3.0975	0.18733	0.18448	0.18905	0.21876	0.21176	0.19733	0.19433	0.20833	0.21733	0.20962	0.22348	0.21719	0.19933	0.20819	0.19776	0.20705	0.19862	0.19876	0.21676	0.20605	0.19419	0.19919	0.19562	0.20219	0.19848	0.19833	0.19919	0.19919	0.20733	0.20619	0.20205	0.2109	0.21333	0.19248	0.19733	0.1929	0.19733	0.18876	0.18276	0.18933	0.19562	0.20048	0.20133	0.19919	0.19705	0.19762	0.20262	0.2189	0.18219
3.2725	0.16952	0.16924	0.17324	0.27224	0.26195	0.24795	0.24367	0.2581	0.26467	0.2571	0.2671	0.25852	0.25224	0.25838	0.24638	0.26424	0.25295	0.2521	0.26995	0.25881	0.24895	0.25095	0.25052	0.2551	0.24752	0.24481	0.24695	0.24895	0.25624	0.2551	0.24824	0.25767	0.25895	0.23795	0.23895	0.23167	0.24724	0.23738	0.2321	0.2371	0.24481	0.25267	0.25338	0.25224	0.25067	0.2521	0.25552	0.26981	0.23324
3.4475	0.151	0.14729	0.15057	0.30214	0.29529	0.294	0.28414	0.28686	0.29014	0.27929	0.29043	0.278	0.31243	0.31714	0.30486	0.30843	0.3	0.30129	0.32614	0.31614	0.30886	0.31157	0.30943	0.31429	0.28757	0.28829	0.28957	0.289	0.29357	0.29486	0.28271	0.292	0.29086	0.27186	0.27414	0.26671	0.29943	0.29343	0.29229	0.29329	0.29471	0.298	0.30157	0.29957	0.30014	0.30043	0.30243	0.31571	0.29986
3.6225	0.15424	0.14781	0.15081	0.32567	0.31724	0.31152	0.29638	0.30667	0.31024	0.29952	0.30938	0.29495	0.34667	0.35367	0.34038	0.33324	0.32367	0.32495	0.35781	0.34781	0.34267	0.34952	0.34695	0.35395	0.33267	0.32924	0.32681	0.3281	0.33381	0.33381	0.29681	0.30467	0.30338	0.27938	0.27938	0.27381	0.34595	0.33481	0.33038	0.31738	0.3221	0.32595	0.3401	0.33795	0.33481	0.3451	0.35038	0.36295	0.34995
3.7975	0.15443	0.15014	0.15343	0.35157	0.34043	0.33357	0.31943	0.32986	0.33243	0.322	0.33129	0.31771	0.37743	0.38343	0.36757	0.35957	0.34986	0.35043	0.38271	0.37486	0.36857	0.37957	0.37686	0.38486	0.37457	0.37129	0.36971	0.36429	0.36886	0.36471	0.31343	0.32114	0.31643	0.29943	0.301	0.29057	0.38943	0.37771	0.37843	0.33743	0.34114	0.34529	0.36557	0.36314	0.36157	0.38743	0.39243	0.40729	0.40586
3.9725	0.12424	0.12424	0.1291	0.050667	0.060238	0.18181	0.16738	0.068667	0.059381	0.064381	0.07081	0.071381	0.34438	0.35638	0.36052	0.12952	0.12238	0.13095	0.30467	0.32967	0.35281	0.38195	0.36252	0.36067	0.4221	0.42138	0.41881	0.40567	0.41538	0.41567	0.32481	0.32867	0.31924	0.30724	0.31424	0.30438	0.43638	0.4241	0.42524	0.3631	0.36524	0.37038	0.39838	0.39452	0.39338	0.43395	0.43695	0.45795	0.46824
4.1475	0.091714	0.090286	0.097	0.033286	0.033	0.034571	0.038571	0.039714	0.038857	0.040143	0.046	0.045	0.10471	0.11486	0.11757	0.038429	0.035286	0.036143	0.094857	0.092714	0.090143	0.14486	0.14043	0.14314	0.47471	0.47543	0.47229	0.41871	0.42557	0.41643	0.048286	0.055429	0.052714	0.058714	0.065857	0.067714	0.485	0.46957	0.476	0.29914	0.12214	0.089571	0.24643	0.22943	0.236	0.48014	0.48329	0.50443	0.54529
4.3225	0.073238	0.070667	0.074667	0.028952	0.030095	0.029524	0.031952	0.034952	0.034238	0.034667	0.040095	0.039524	0.088381	0.091952	0.094952	0.033667	0.030524	0.032238	0.082238	0.078381	0.075667	0.12181	0.12124	0.12352	0.5231	0.51795	0.51367	0.43995	0.44667	0.43795	0.032095	0.039238	0.034667	0.037524	0.038095	0.037952	0.53195	0.51395	0.52995	0.045667	0.043524	0.045095	0.15881	0.14681	0.15424	0.52552	0.52724	0.54524	0.60638
4.49722	0.063952	0.062095	0.065238	0.028095	0.02781	0.028952	0.03081	0.034381	0.033381	0.033381	0.039238	0.038095	0.083095	0.087667	0.089381	0.033524	0.030381	0.031667	0.078952	0.074667	0.07181	0.1151	0.11495	0.1171	0.56967	0.55938	0.5541	0.48767	0.48324	0.48267	0.030667	0.037524	0.032952	0.034952	0.03481	0.03481	0.5771	0.55824	0.58152	0.04081	0.04181	0.043952	0.15567	0.14395	0.14952	0.56481	0.57095	0.58495	0.6671
4.67222	0.055762	0.054905	0.056476	0.025048	0.024762	0.026048	0.027762	0.031333	0.029762	0.029762	0.03419	0.033619	0.07919	0.081333	0.085619	0.032476	0.027905	0.030048	0.075476	0.07119	0.068333	0.11019	0.1109	0.1129	0.60676	0.59262	0.58576	0.52976	0.52233	0.51262	0.027619	0.03419	0.02919	0.030619	0.031333	0.031619	0.6109	0.59276	0.62419	0.037333	0.038905	0.040333	0.15005	0.1379	0.14448	0.59862	0.60362	0.61905	0.73376
4.84722	0.053381	0.052238	0.054524	0.026667	0.026095	0.02781	0.029381	0.032952	0.030667	0.031381	0.035524	0.035667	0.080667	0.080095	0.08381	0.032524	0.029095	0.031238	0.075238	0.070524	0.06881	0.10881	0.1091	0.11067	0.65238	0.63295	0.62481	0.57295	0.56724	0.55267	0.028952	0.035238	0.030381	0.032381	0.032524	0.032524	0.65781	0.63867	0.6691	0.03881	0.03981	0.04081	0.13081	0.11995	0.12567	0.64338	0.64952	0.66181	0.78595
5.02222	0.050286	0.049571	0.051429	0.026857	0.025571	0.027857	0.029	0.032429	0.029857	0.030286	0.033857	0.034	0.074	0.075286	0.076857	0.031429	0.028286	0.03	0.070143	0.065714	0.064857	0.10086	0.10086	0.10171	0.682	0.66257	0.65214	0.60657	0.59914	0.58429	0.028286	0.034857	0.030143	0.031143	0.032143	0.032286	0.69257	0.67629	0.71286	0.038	0.039	0.038857	0.10843	0.10029	0.10457	0.67286	0.68157	0.69043	0.82457
5.19722	0.046524	0.04581	0.048095	0.025381	0.024667	0.025381	0.027238	0.030952	0.02881	0.028667	0.032524	0.03181	0.065952	0.065238	0.067952	0.029667	0.026667	0.028381	0.063238	0.05881	0.05881	0.088381	0.088667	0.088381	0.7061	0.69095	0.67667	0.63381	0.62438	0.61067	0.027524	0.03381	0.029095	0.030381	0.031667	0.031524	0.71781	0.70495	0.7451	0.036667	0.036095	0.03681	0.092524	0.086095	0.090667	0.69752	0.7031	0.70895	0.8631
5.37222	0.042524	0.042667	0.043952	0.024667	0.022667	0.023095	0.025095	0.028952	0.027095	0.026524	0.036381	0.028952	0.057524	0.057095	0.058524	0.027381	0.024524	0.025952	0.056095	0.051667	0.051952	0.075667	0.078238	0.075381	0.72881	0.71367	0.69824	0.65567	0.64667	0.63124	0.02581	0.032381	0.027238	0.028524	0.032095	0.029952	0.7391	0.72924	0.77467	0.03481	0.03381	0.034095	0.080524	0.075238	0.07781	0.71824	0.72052	0.73081	0.89595
5.54722	0.041571	0.040429	0.042286	0.024429	0.023	0.022857	0.024714	0.028857	0.028	0.026429	0.031429	0.028714	0.052	0.053429	0.053	0.027429	0.024571	0.026143	0.050429	0.047429	0.047857	0.066714	0.067	0.066571	0.75	0.73586	0.72157	0.67729	0.669	0.65171	0.026143	0.032429	0.027571	0.029286	0.030429	0.029857	0.76043	0.75257	0.80014	0.033	0.033286	0.033286	0.072857	0.068714	0.070429	0.73843	0.739	0.75	0.932
5.72222	0.039095	0.038381	0.039381	0.024238	0.022238	0.02181	0.024095	0.02781	0.02681	0.025952	0.029667	0.027381	0.046524	0.049524	0.047238	0.026952	0.023381	0.024952	0.045952	0.042952	0.043524	0.058095	0.058667	0.058095	0.76938	0.7531	0.74367	0.69838	0.68824	0.67024	0.024952	0.031667	0.026524	0.027381	0.031381	0.02881	0.77638	0.7691	0.82367	0.031667	0.031667	0.031238	0.065952	0.062381	0.063952	0.75352	0.7551	0.76595	0.96395
5.89722	0.036143	0.036143	0.037714	0.024714	0.022286	0.022143	0.023714	0.028286	0.026571	0.025286	0.036714	0.027571	0.043571	0.044286	0.043429	0.026429	0.023714	0.026143	0.045286	0.040714	0.041143	0.053	0.053857	0.053286	0.789	0.773	0.75871	0.71686	0.706	0.69157	0.025143	0.031714	0.026714	0.027286	0.028857	0.028857	0.79386	0.785	0.849	0.031429	0.031857	0.030857	0.061857	0.059143	0.059714	0.77057	0.77014	0.78357	0.99614
6.07222	0.035857	0.034857	0.035429	0.024429	0.021857	0.021571	0.022857	0.027571	0.026286	0.024714	0.031714	0.026714	0.041	0.040143	0.039429	0.025857	0.023143	0.024714	0.042286	0.038429	0.038857	0.049	0.049714	0.049714	0.808	0.78771	0.77943	0.72643	0.71271	0.70871	0.024857	0.031	0.027	0.026571	0.029	0.027857	0.80757	0.79986	0.87229	0.031571	0.029857	0.029571	0.058429	0.055429	0.056429	0.78814	0.78543	0.801	1.0246
6.24722	0.032667	0.032524	0.034238	0.024238	0.022381	0.022238	0.024952	0.02781	0.026667	0.025095	0.032381	0.02681	0.040095	0.04081	0.037952	0.026238	0.023524	0.02481	0.042238	0.03781	0.038238	0.046952	0.047952	0.04781	0.8261	0.80395	0.79052	0.74152	0.7231	0.72038	0.024667	0.031238	0.025952	0.026667	0.028524	0.027952	0.81195	0.81824	0.89252	0.030095	0.029667	0.029381	0.056381	0.053667	0.054238	0.80667	0.80152	0.81767	1.0537
6.42222	0.032048	0.030905	0.032762	0.024619	0.022048	0.021619	0.024333	0.027762	0.027333	0.024905	0.029619	0.026762	0.039333	0.038333	0.03719	0.026619	0.024048	0.025048	0.042333	0.03719	0.037762	0.045333	0.046619	0.046476	0.84376	0.81905	0.80748	0.75376	0.73562	0.73662	0.024762	0.030619	0.025762	0.02619	0.028619	0.027333	0.82748	0.83733	0.90919	0.029333	0.02919	0.028905	0.054762	0.051905	0.052905	0.82448	0.81948	0.8379	1.0789
6.59694	0.02981	0.029238	0.031095	0.023952	0.021667	0.021095	0.022524	0.027524	0.026667	0.024524	0.030381	0.026524	0.038524	0.039381	0.036095	0.026952	0.02581	0.024667	0.039952	0.036524	0.036952	0.043952	0.045381	0.045381	0.86081	0.83238	0.81924	0.76652	0.74695	0.7491	0.023667	0.029952	0.024952	0.027095	0.026952	0.026524	0.84695	0.85338	0.92781	0.02881	0.028524	0.028381	0.053095	0.050238	0.051381	0.83995	0.83438	0.85395	1.099
6.77194	0.029476	0.028048	0.029905	0.023905	0.021619	0.020905	0.022619	0.027476	0.027048	0.024762	0.030619	0.026476	0.037905	0.037762	0.03519	0.026619	0.023619	0.024476	0.039476	0.036048	0.036762	0.043333	0.044619	0.044476	0.87905	0.84676	0.83276	0.77562	0.75733	0.75876	0.023762	0.029905	0.024905	0.025048	0.026476	0.02619	0.8629	0.86862	0.94333	0.028333	0.02819	0.028048	0.052048	0.049048	0.050048	0.85476	0.84833	0.86733	1.1192
6.94694	0.028762	0.027762	0.029762	0.024905	0.022476	0.021905	0.025762	0.028333	0.028905	0.025619	0.030619	0.027762	0.038333	0.038333	0.035476	0.027762	0.025048	0.026048	0.040048	0.036476	0.037476	0.043333	0.044762	0.047476	0.89519	0.8579	0.84533	0.73276	0.7509	0.7189	0.023905	0.030476	0.026619	0.025619	0.026333	0.026333	0.87933	0.8839	0.96505	0.02819	0.028619	0.029333	0.052048	0.048905	0.049762	0.87476	0.86433	0.8829	1.1405
7.12194	0.026571	0.024571	0.026429	0.022714	0.022571	0.019143	0.021143	0.027714	0.027286	0.023857	0.028714	0.027571	0.035714	0.035286	0.033	0.025714	0.024429	0.024	0.037429	0.033857	0.035143	0.040571	0.041714	0.044429	0.90929	0.86814	0.85586	0.61986	0.68643	0.58686	0.021714	0.028286	0.022571	0.022714	0.023571	0.023429	0.88143	0.896	0.97929	0.025714	0.026143	0.026	0.048857	0.045857	0.046429	0.88471	0.876	0.89257	1.1567
7.29694	0.026857	0.026143	0.028	0.025714	0.022429	0.021571	0.022714	0.029143	0.031	0.027143	0.032429	0.029571	0.038	0.037143	0.035429	0.029	0.025857	0.026714	0.039714	0.036143	0.038143	0.042571	0.043857	0.047286	0.927	0.88243	0.87	0.50343	0.56286	0.436	0.024143	0.030571	0.025429	0.025143	0.026714	0.024714	0.87586	0.91129	0.99357	0.027714	0.028571	0.028286	0.050857	0.047571	0.048571	0.89786	0.89129	0.90929	1.1753
7.47194	0.027476	0.02519	0.027333	0.025905	0.02219	0.02119	0.02219	0.029905	0.03319	0.027905	0.032476	0.030905	0.037619	0.03619	0.035476	0.030048	0.026476	0.02719	0.041333	0.035762	0.039476	0.041905	0.043048	0.046619	0.94219	0.89505	0.88048	0.4169	0.47419	0.35962	0.023762	0.030619	0.024476	0.024762	0.024762	0.024048	0.83219	0.92633	0.98805	0.027333	0.02819	0.028048	0.05019	0.046762	0.047762	0.91662	0.9039	0.92405	1.1883
7.64694	0.026619	0.024905	0.027048	0.026905	0.022762	0.021762	0.022905	0.030476	0.03619	0.029619	0.034476	0.033762	0.03819	0.037333	0.036619	0.031333	0.027762	0.028476	0.042048	0.036762	0.039762	0.041905	0.042905	0.046619	0.95576	0.90662	0.8929	0.36148	0.4029	0.29076	0.024333	0.031476	0.024762	0.02519	0.024619	0.024333	0.78748	0.93905	0.92205	0.027048	0.028905	0.028333	0.049905	0.046476	0.047476	0.9289	0.91976	0.93662	1.2012
7.82194	0.02719	0.025333	0.027762	0.028762	0.023762	0.022762	0.023476	0.032619	0.041048	0.032762	0.037905	0.03819	0.03919	0.040048	0.037048	0.03419	0.030333	0.031048	0.041619	0.037048	0.042048	0.042333	0.043476	0.046619	0.97133	0.91833	0.90248	0.31448	0.35348	0.23933	0.025333	0.033048	0.025905	0.026333	0.02519	0.025333	0.75419	0.95162	0.84919	0.028048	0.030048	0.029619	0.050619	0.047048	0.047619	0.9389	0.93319	0.94848	1.2136
7.99694	0.027905	0.025476	0.02819	0.030619	0.024476	0.023619	0.024333	0.034476	0.047333	0.038048	0.041333	0.04319	0.04019	0.040048	0.038048	0.037333	0.033048	0.033762	0.043762	0.037619	0.044762	0.042762	0.043619	0.045762	0.98562	0.92762	0.91233	0.25862	0.31062	0.2019	0.02619	0.034762	0.027333	0.027476	0.02519	0.02619	0.72162	0.96176	0.79648	0.028048	0.031333	0.030762	0.05119	0.04719	0.048333	0.94805	0.94133	0.95948	1.2246
8.17194	0.029143	0.025571	0.028571	0.033	0.024857	0.024429	0.025143	0.036429	0.055429	0.040857	0.045857	0.050429	0.041286	0.041	0.039286	0.041429	0.036857	0.037286	0.044	0.038429	0.048429	0.043	0.043714	0.046714	0.99529	0.93714	0.92029	0.20071	0.24386	0.17057	0.027429	0.037	0.028	0.029	0.025429	0.027143	0.68957	0.97729	0.74743	0.028429	0.032571	0.031857	0.051857	0.047286	0.047857	0.95586	0.94914	0.96914	1.2346
8.34694	0.030381	0.026381	0.030095	0.036381	0.026238	0.026238	0.026095	0.040524	0.067381	0.047952	0.053381	0.061667	0.043667	0.040381	0.04181	0.047952	0.041952	0.043524	0.044381	0.040095	0.054095	0.044238	0.044524	0.04781	1.0065	0.9501	0.92967	0.1771	0.19067	0.15324	0.029381	0.040952	0.030238	0.031667	0.026095	0.029238	0.6551	0.98681	0.68595	0.029524	0.03481	0.034524	0.053095	0.048238	0.049095	0.96095	0.95652	0.98395	1.2455
8.52194	0.032476	0.026619	0.03119	0.041048	0.027048	0.027905	0.026905	0.04519	0.082048	0.056905	0.06119	0.081048	0.045905	0.041476	0.043762	0.055762	0.048905	0.050333	0.046333	0.04119	0.060905	0.045048	0.044905	0.050048	1.015	0.95719	0.94033	0.16733	0.17176	0.14505	0.03219	0.045048	0.03219	0.034476	0.027619	0.031476	0.6059	0.9929	0.61105	0.03019	0.036905	0.036333	0.054619	0.048762	0.049762	0.96848	0.96148	0.99133	1.2548
8.69667	0.033905	0.028476	0.034476	0.048333	0.029476	0.031619	0.029619	0.052333	0.10319	0.070476	0.077048	0.098476	0.050476	0.044762	0.048762	0.067476	0.059476	0.059619	0.052476	0.044476	0.071476	0.047333	0.046619	0.051048	1.023	0.96419	0.94848	0.16348	0.16519	0.14205	0.036333	0.052333	0.03719	0.039762	0.027762	0.036048	0.49876	1.0012	0.54576	0.032333	0.041476	0.040476	0.057905	0.051048	0.051476	0.97533	0.96848	0.9989	1.2649
8.87167	0.039619	0.030762	0.038333	0.057762	0.032619	0.036048	0.03219	0.063905	0.12005	0.088619	0.097476	0.11119	0.056333	0.048476	0.054619	0.082762	0.074048	0.073048	0.05719	0.048333	0.085048	0.05019	0.048476	0.054048	1.03	0.9709	0.95562	0.16176	0.16176	0.1409	0.042048	0.061762	0.043333	0.046905	0.029619	0.04219	0.32662	1.0089	0.48876	0.034762	0.046905	0.045476	0.062048	0.053762	0.05419	0.97848	0.97105	1.0056	1.2732
9.04667	0.043381	0.033095	0.042667	0.070095	0.035381	0.042095	0.034667	0.074667	0.14395	0.10681	0.11567	0.13052	0.062524	0.053381	0.062095	0.10281	0.091524	0.090667	0.062381	0.052667	0.10281	0.053524	0.050381	0.057238	1.0361	0.97852	0.9601	0.15952	0.15924	0.13895	0.049524	0.073524	0.050952	0.055667	0.031381	0.048952	0.2321	1.016	0.44224	0.037381	0.053524	0.051667	0.067524	0.056952	0.057667	0.98552	0.97781	1.0152	1.281
9.22167	0.052238	0.03781	0.050381	0.087095	0.039952	0.048952	0.03981	0.092095	0.17367	0.12538	0.13052	0.15781	0.072238	0.061238	0.073381	0.13124	0.11724	0.11567	0.071238	0.059238	0.12781	0.05881	0.054238	0.063095	1.0424	0.98695	0.96724	0.15852	0.15824	0.13867	0.059667	0.091667	0.061095	0.06881	0.034952	0.059952	0.19724	1.0201	0.39895	0.041524	0.063524	0.060524	0.075381	0.062381	0.062524	0.98938	0.98095	1.0224	1.2871
9.39667	0.058333	0.041619	0.056619	0.10819	0.043905	0.057333	0.043619	0.11476	0.20519	0.14933	0.1519	0.18876	0.083476	0.06619	0.08619	0.14805	0.1339	0.13148	0.078905	0.065905	0.13905	0.064048	0.05719	0.067905	1.0465	0.99262	0.97348	0.15605	0.1559	0.13676	0.072333	0.1139	0.07419	0.084333	0.037476	0.071333	0.17533	1.0212	0.35033	0.044905	0.07419	0.069048	0.081762	0.067762	0.066905	0.99119	0.9819	1.0246	1.2918
9.57167	0.068	0.050143	0.066286	0.13043	0.052286	0.071857	0.051857	0.13229	0.23286	0.17914	0.18257	0.22186	0.10086	0.079286	0.105	0.17129	0.15343	0.15314	0.094571	0.077714	0.154	0.074	0.064	0.077	1.0519	0.99914	0.98057	0.156	0.15557	0.138	0.093	0.13271	0.093857	0.10686	0.043857	0.09	0.16414	1.0293	0.30357	0.051857	0.090714	0.084	0.086857	0.077143	0.075857	1	0.987	1.0331	1.2977
9.74667	0.081667	0.059095	0.078524	0.14967	0.062952	0.090238	0.061667	0.15452	0.26195	0.21724	0.21824	0.24852	0.12481	0.094381	0.12852	0.20081	0.17967	0.18424	0.11167	0.09281	0.17538	0.086667	0.072667	0.089381	1.0575	1.0047	0.98652	0.15695	0.15552	0.13795	0.1171	0.15638	0.11867	0.12167	0.051381	0.11281	0.15638	1.0348	0.26338	0.060667	0.11338	0.10167	0.090952	0.086524	0.082524	1.0037	0.99224	1.0387	1.3024
9.92167	0.094952	0.067667	0.091238	0.17567	0.074952	0.11238	0.073667	0.18267	0.29595	0.2431	0.24467	0.28038	0.13538	0.11238	0.13652	0.23181	0.21238	0.20952	0.13138	0.11081	0.19681	0.10267	0.082381	0.10438	1.0615	1.0091	0.99067	0.15524	0.15438	0.13752	0.13167	0.18138	0.13481	0.14038	0.05981	0.12681	0.14724	1.0384	0.23052	0.070238	0.13652	0.12195	0.093952	0.08881	0.083381	1.0088	0.99495	1.043	1.3048
10.0967	0.11167	0.079095	0.10595	0.20795	0.092238	0.1421	0.089524	0.2121	0.32938	0.27552	0.27324	0.31767	0.14267	0.1281	0.14881	0.2591	0.24081	0.23938	0.1341	0.1321	0.21838	0.12167	0.09681	0.12138	1.0658	1.0142	0.99495	0.15481	0.15367	0.13767	0.15181	0.21038	0.15995	0.16567	0.071952	0.14795	0.14252	1.0405	0.20895	0.083381	0.14838	0.13124	0.096667	0.091238	0.084238	1.0105	0.99781	1.0441	1.3067
10.2717	0.12643	0.095429	0.12086	0.242	0.11557	0.16329	0.11114	0.23914	0.36343	0.31271	0.312	0.35843	0.15514	0.129	0.16671	0.28829	0.27114	0.27014	0.14143	0.13471	0.242	0.129	0.11514	0.12714	1.0707	1.0194	1.0016	0.155	0.15414	0.13843	0.17843	0.23686	0.19	0.18957	0.088286	0.17457	0.14386	1.0447	0.19829	0.10214	0.16343	0.13929	0.10243	0.092429	0.086571	1.0169	1.0019	1.0499	1.311
10.4467	0.14395	0.11138	0.13638	0.27267	0.13324	0.18852	0.13667	0.26881	0.39381	0.35152	0.34452	0.39767	0.16981	0.13781	0.18681	0.31752	0.30267	0.30295	0.15067	0.13924	0.26581	0.13838	0.11924	0.13452	1.0745	1.0242	1.0055	0.15438	0.15367	0.13852	0.20281	0.26424	0.22538	0.21238	0.1081	0.20495	0.14095	1.0461	0.18395	0.12438	0.1811	0.1511	0.10638	0.091952	0.086238	1.0158	1.0025	1.0505	1.3185
10.6217	0.16614	0.12743	0.15586	0.30643	0.13871	0.21943	0.15157	0.30143	0.41843	0.38986	0.38314	0.43914	0.18686	0.14857	0.20643	0.347	0.33514	0.33557	0.16243	0.14643	0.29014	0.15057	0.12129	0.14429	1.0783	1.0287	1.0099	0.15343	0.15386	0.13814	0.22686	0.29243	0.25229	0.23614	0.11971	0.23471	0.14071	1.0507	0.17657	0.15257	0.20229	0.16529	0.11171	0.091143	0.085714	1.0224	1.0063	1.0559	1.3256
10.7967	0.19271	0.14371	0.17886	0.34314	0.15043	0.24857	0.16671	0.335	0.43914	0.42629	0.41314	0.47457	0.20657	0.16186	0.22343	0.37357	0.36657	0.36671	0.17614	0.156	0.31429	0.16471	0.12686	0.15586	1.0811	1.0329	1.0134	0.15229	0.15329	0.13743	0.25286	0.32186	0.27614	0.25957	0.12643	0.25914	0.13957	1.0536	0.171	0.17114	0.22014	0.17486	0.11414	0.091714	0.085286	1.024	1.0071	1.057	1.3274
10.9714	0.22338	0.16695	0.20695	0.38224	0.16781	0.28224	0.1851	0.37167	0.46024	0.46081	0.4461	0.50924	0.21981	0.17981	0.23881	0.3991	0.39724	0.39781	0.19438	0.16781	0.33952	0.18424	0.13524	0.17252	1.0852	1.0371	1.018	0.15238	0.15238	0.1381	0.27838	0.34995	0.29924	0.28538	0.13752	0.28681	0.14038	1.0585	0.17381	0.19038	0.23781	0.17652	0.12081	0.09481	0.088667	1.0297	1.0111	1.0618	1.3278
11.1464	0.25781	0.19452	0.23752	0.42367	0.18738	0.31524	0.20924	0.40895	0.48267	0.49567	0.47781	0.54367	0.23538	0.1991	0.25638	0.42595	0.42738	0.4291	0.20838	0.17952	0.36681	0.2011	0.14424	0.18981	1.0882	1.0422	1.0215	0.15195	0.15181	0.13781	0.30681	0.37724	0.32152	0.30824	0.15124	0.31524	0.14038	1.061	0.1741	0.21138	0.25238	0.18224	0.12667	0.099952	0.091667	1.0337	1.0128	1.0655	1.3272
11.3214	0.29619	0.22562	0.27162	0.45819	0.21133	0.34833	0.22976	0.44062	0.50676	0.52905	0.50919	0.57876	0.25262	0.20762	0.27705	0.4509	0.45848	0.4609	0.22248	0.19248	0.39376	0.2149	0.15419	0.20176	1.091	1.0455	1.0255	0.15133	0.15119	0.13762	0.33162	0.40148	0.33919	0.32876	0.16548	0.34219	0.14076	1.063	0.17362	0.23205	0.26505	0.1899	0.1319	0.10562	0.095333	1.036	1.0148	1.0685	1.3262
11.4964	0.33352	0.25938	0.30395	0.4911	0.22852	0.38024	0.24738	0.47038	0.52852	0.56081	0.53924	0.61124	0.27067	0.22381	0.29667	0.47938	0.49095	0.49424	0.23781	0.2021	0.42181	0.22981	0.16381	0.21295	1.0931	1.0484	1.0282	0.1501	0.15081	0.13667	0.35695	0.4231	0.35581	0.3501	0.17581	0.36952	0.14052	1.0638	0.16967	0.25081	0.27681	0.19781	0.13795	0.10967	0.09781	1.0387	1.016	1.0704	1.325
11.6714	0.37529	0.29814	0.34	0.52671	0.24857	0.41214	0.26714	0.50229	0.55129	0.59014	0.56929	0.64257	0.29343	0.24029	0.31943	0.507	0.523	0.52614	0.25686	0.21514	0.45414	0.24929	0.17229	0.22957	1.0953	1.0529	1.033	0.15043	0.15014	0.13729	0.38014	0.44529	0.37329	0.36743	0.18871	0.397	0.141	1.0659	0.16771	0.27314	0.29043	0.20743	0.14486	0.11571	0.10271	1.0397	1.0176	1.0713	1.3246
11.8464	0.4159	0.33833	0.37562	0.56405	0.2729	0.44348	0.29076	0.53533	0.57148	0.61548	0.59533	0.67205	0.31376	0.25948	0.34062	0.5329	0.55248	0.55633	0.27748	0.22876	0.48305	0.26919	0.18205	0.24433	1.0969	1.0555	1.0353	0.1499	0.15105	0.13848	0.40205	0.46562	0.3889	0.38548	0.20005	0.42176	0.14105	1.0645	0.1639	0.29533	0.30348	0.21662	0.14976	0.1209	0.1069	1.0408	1.0198	1.071	1.3245
12.0214	0.45662	0.37905	0.41062	0.59948	0.30062	0.47533	0.31905	0.56819	0.59148	0.64276	0.62048	0.70119	0.33276	0.2789	0.36376	0.5589	0.58205	0.58662	0.29762	0.24476	0.51219	0.29048	0.19419	0.26376	1.0993	1.0578	1.0386	0.15005	0.1509	0.13705	0.4239	0.48533	0.40576	0.40505	0.21605	0.44819	0.14176	1.069	0.16233	0.31833	0.31519	0.22648	0.15633	0.12676	0.11148	1.0455	1.0219	1.0738	1.324
12.1964	0.49376	0.42019	0.44348	0.63219	0.32919	0.50533	0.34862	0.5959	0.61176	0.66748	0.6449	0.73062	0.35333	0.29833	0.38433	0.58419	0.61133	0.6159	0.31605	0.26276	0.54105	0.31176	0.20905	0.28419	1.101	1.0612	1.042	0.15033	0.15076	0.13862	0.44348	0.50305	0.42333	0.4229	0.23205	0.47248	0.14376	1.0728	0.16033	0.34348	0.3279	0.23562	0.16305	0.13248	0.1169	1.0486	1.0242	1.0768	1.325
12.3714	0.52657	0.46029	0.47214	0.66343	0.35843	0.53357	0.37743	0.62314	0.63	0.692	0.66786	0.75786	0.37543	0.31757	0.40514	0.60957	0.63857	0.64429	0.33629	0.28214	0.569	0.33314	0.22371	0.303	1.1041	1.0629	1.0443	0.15014	0.15171	0.13843	0.46186	0.52057	0.43814	0.43729	0.24914	0.49329	0.14414	1.073	0.157	0.36343	0.34071	0.24443	0.16943	0.13814	0.12114	1.0487	1.0251	1.077	1.3256
12.5464	0.55938	0.49738	0.49752	0.69095	0.38581	0.55838	0.40652	0.64924	0.64595	0.71338	0.68838	0.7821	0.3961	0.33695	0.42695	0.63324	0.66438	0.66981	0.35524	0.29495	0.59267	0.35438	0.23724	0.32152	1.1027	1.0632	1.0448	0.14881	0.15024	0.13667	0.47895	0.5371	0.45195	0.45238	0.26538	0.51138	0.14224	1.0734	0.15352	0.38252	0.35081	0.25252	0.17381	0.14224	0.12452	1.0461	1.026	1.0772	1.323
12.7214	0.594	0.53086	0.525	0.72129	0.41743	0.58471	0.44071	0.67814	0.66529	0.738	0.71143	0.80857	0.42443	0.36014	0.45271	0.65786	0.69157	0.69771	0.379	0.314	0.61914	0.38071	0.255	0.34543	1.1034	1.0663	1.0477	0.15014	0.15086	0.13771	0.49871	0.55671	0.468	0.46886	0.28414	0.53014	0.14443	1.0741	0.15357	0.40214	0.36243	0.263	0.18186	0.14929	0.13029	1.0434	1.0283	1.0774	1.325
12.8964	0.62871	0.56543	0.55229	0.75	0.441	0.61071	0.47329	0.70443	0.68257	0.76071	0.73571	0.83143	0.448	0.38329	0.48	0.68186	0.71729	0.72343	0.405	0.33329	0.64486	0.409	0.27343	0.36957	1.103	1.0683	1.0503	0.15057	0.152	0.13929	0.51586	0.57343	0.48314	0.48471	0.30357	0.54843	0.14529	1.0801	0.15229	0.421	0.37343	0.27314	0.18814	0.15514	0.13586	1.0463	1.0316	1.0806	1.3263
13.0714	0.65743	0.59843	0.57814	0.77571	0.46629	0.63557	0.50357	0.731	0.69757	0.78057	0.755	0.85271	0.47	0.40943	0.504	0.70414	0.741	0.74757	0.42729	0.35343	0.66643	0.43443	0.29186	0.39486	1.1017	1.0691	1.052	0.15086	0.15214	0.13957	0.53229	0.58914	0.49729	0.49914	0.32057	0.56557	0.14514	1.0814	0.15071	0.43914	0.38329	0.28186	0.19471	0.16129	0.14043	1.0443	1.033	1.0806	1.3274
13.2464	0.68471	0.62857	0.60114	0.80171	0.49429	0.66	0.53086	0.75614	0.71157	0.79886	0.77486	0.87471	0.49357	0.43514	0.52757	0.72571	0.76314	0.76957	0.45171	0.37571	0.68986	0.46129	0.312	0.421	1.101	1.0704	1.0539	0.15071	0.15186	0.13914	0.55014	0.60471	0.51029	0.51414	0.336	0.58286	0.14557	1.0836	0.15	0.45357	0.39229	0.29043	0.20071	0.16543	0.14514	1.0431	1.0336	1.0807	1.3284
13.4214	0.71143	0.65671	0.62357	0.82543	0.52471	0.68471	0.55686	0.776	0.726	0.81857	0.79343	0.89457	0.51543	0.45971	0.55014	0.746	0.78457	0.79186	0.47386	0.40071	0.71186	0.48657	0.33286	0.44514	1.1	1.0706	1.0554	0.15129	0.15343	0.141	0.56371	0.61986	0.52486	0.52843	0.35271	0.60043	0.146	1.085	0.14986	0.46943	0.402	0.29929	0.207	0.17629	0.15129	1.044	1.0333	1.0831	1.3287
13.5964	0.73605	0.68205	0.64248	0.8469	0.55233	0.70748	0.58148	0.79748	0.73933	0.83762	0.80919	0.91148	0.53776	0.48348	0.57262	0.76533	0.80462	0.81176	0.49719	0.42319	0.73348	0.51076	0.35419	0.46833	1.0992	1.0702	1.0565	0.15105	0.15248	0.1409	0.58005	0.63376	0.5369	0.5419	0.36862	0.61605	0.14562	1.0842	0.14605	0.48033	0.41048	0.30633	0.2119	0.1789	0.1569	1.0416	1.0325	1.0822	1.3293
13.7714	0.76352	0.70795	0.66181	0.86995	0.57995	0.7311	0.60495	0.81852	0.7521	0.85295	0.8261	0.9281	0.56095	0.50767	0.59538	0.78481	0.82324	0.8301	0.51938	0.44552	0.75538	0.53595	0.3791	0.49224	1.0992	1.0701	1.057	0.15152	0.15295	0.14152	0.59438	0.64781	0.54952	0.55552	0.38467	0.63281	0.14638	1.085	0.14481	0.49552	0.4201	0.31467	0.2181	0.18481	0.1591	1.0405	1.0325	1.0832	1.3322
13.9461	0.78581	0.73295	0.68038	0.89067	0.60595	0.75352	0.63224	0.8391	0.76552	0.8701	0.84395	0.94381	0.58224	0.53095	0.61781	0.80252	0.84067	0.84867	0.5421	0.46795	0.77524	0.56081	0.4011	0.5161	1.0987	1.0705	1.0581	0.15252	0.15367	0.14295	0.60952	0.66038	0.56195	0.56924	0.39924	0.65067	0.14695	1.084	0.14381	0.50867	0.4301	0.3221	0.22452	0.19081	0.16524	1.0394	1.0317	1.0818	1.3334
14.1211	0.80586	0.75686	0.69743	0.90929	0.63171	0.77357	0.65414	0.85529	0.77729	0.883	0.85886	0.957	0.603	0.55343	0.63929	0.81814	0.85629	0.86329	0.56414	0.48957	0.793	0.585	0.42286	0.53943	1.0983	1.069	1.0586	0.153	0.15443	0.14371	0.62257	0.67271	0.57343	0.58157	0.41171	0.66343	0.14714	1.0849	0.14243	0.51886	0.43871	0.32986	0.23043	0.19643	0.16986	1.0369	1.0303	1.0791	1.3373
14.2961	0.82462	0.7779	0.71348	0.92576	0.65633	0.79305	0.67776	0.87162	0.78919	0.89705	0.87233	0.96905	0.62233	0.57433	0.6589	0.83233	0.87033	0.87833	0.58548	0.51062	0.80933	0.60805	0.4439	0.56148	1.0975	1.0672	1.0568	0.1539	0.15462	0.14419	0.63448	0.68419	0.58448	0.59362	0.42448	0.67776	0.14762	1.0852	0.1409	0.53033	0.44776	0.33548	0.2369	0.20419	0.17476	1.0353	1.0302	1.0795	1.3389
14.4711	0.83971	0.79486	0.72529	0.93843	0.678	0.81029	0.69957	0.88557	0.79814	0.90657	0.88371	0.97843	0.63871	0.59271	0.678	0.84443	0.88229	0.88929	0.604	0.53014	0.82257	0.62843	0.46357	0.581	1.0949	1.0639	1.054	0.15414	0.15329	0.14271	0.64443	0.69229	0.59171	0.60186	0.43471	0.69014	0.14614	1.083	0.13714	0.53786	0.45471	0.34014	0.24029	0.20543	0.17743	1.0326	1.0264	1.076	1.3386
14.6461	0.8591	0.81481	0.74095	0.95567	0.70338	0.8311	0.72524	0.90238	0.80938	0.92052	0.89781	0.99267	0.65938	0.61467	0.69767	0.85867	0.89681	0.90424	0.62538	0.55438	0.84024	0.65181	0.48752	0.60352	1.0962	1.0657	1.0557	0.15524	0.1561	0.14624	0.6591	0.70824	0.60467	0.61624	0.44895	0.70595	0.14867	1.0857	0.13738	0.5511	0.4661	0.34867	0.24752	0.21281	0.18438	1.032	1.0262	1.078	1.3437
14.8211	0.87667	0.8321	0.75238	0.96838	0.72467	0.84667	0.74352	0.9131	0.81881	0.93024	0.9091	1.0028	0.67567	0.63238	0.71781	0.87081	0.9091	0.91667	0.64495	0.57467	0.85267	0.67095	0.50824	0.62252	1.0955	1.0648	1.0541	0.15581	0.15695	0.14738	0.66952	0.71967	0.61438	0.62652	0.46095	0.71981	0.14852	1.0845	0.13695	0.55895	0.47438	0.35481	0.25324	0.21781	0.1891	1.0291	1.0235	1.0744	1.3451
14.9961	0.89329	0.84414	0.76229	0.97929	0.74386	0.86043	0.76271	0.92357	0.82629	0.93957	0.919	1.0121	0.69071	0.64814	0.73257	0.881	0.91914	0.92714	0.66129	0.59357	0.86543	0.689	0.52743	0.639	1.0936	1.0619	1.0516	0.15614	0.15657	0.14857	0.68171	0.72729	0.62214	0.63557	0.47114	0.73286	0.14857	1.0831	0.13386	0.56757	0.482	0.36214	0.258	0.22257	0.19257	1.0284	1.0216	1.0749	1.347
15.1711	0.90362	0.85933	0.77348	0.9909	0.76276	0.87362	0.78162	0.93676	0.83548	0.94962	0.92862	1.0215	0.70919	0.66576	0.75119	0.89219	0.9299	0.93805	0.6799	0.61305	0.87719	0.70905	0.5479	0.6569	1.0925	1.0606	1.0505	0.15705	0.15762	0.15033	0.69262	0.73605	0.6309	0.64562	0.48219	0.74462	0.1489	1.0839	0.13262	0.57633	0.49062	0.36676	0.26262	0.2279	0.19748	1.0242	1.019	1.0722	1.3498
15.3461	0.91738	0.87524	0.78581	1.003	0.78252	0.88624	0.80138	0.94724	0.84495	0.9601	0.93824	1.031	0.72524	0.68252	0.76952	0.90281	0.94067	0.94952	0.69895	0.63181	0.88967	0.72867	0.56724	0.67424	1.0925	1.0601	1.0495	0.15895	0.15924	0.1511	0.70495	0.74538	0.6411	0.65652	0.49424	0.75881	0.15038	1.0841	0.13181	0.58538	0.49952	0.37367	0.2691	0.23424	0.20224	1.0247	1.0178	1.0737	1.3518
15.5211	0.92767	0.88795	0.79695	1.013	0.79881	0.89824	0.8161	0.9581	0.85238	0.96738	0.94695	1.0394	0.73838	0.6991	0.78438	0.9121	0.95038	0.95924	0.71424	0.64967	0.90052	0.7451	0.58567	0.69167	1.0915	1.0591	1.049	0.1601	0.16067	0.15338	0.71238	0.75224	0.6501	0.66595	0.50495	0.76995	0.15181	1.0844	0.13081	0.59281	0.5081	0.37967	0.27438	0.24038	0.20738	1.0228	1.016	1.0722	1.3521
15.6961	0.93843	0.89929	0.80557	1.023	0.81357	0.90857	0.83071	0.96686	0.86	0.97643	0.95557	1.0469	0.75114	0.71357	0.79857	0.92114	0.96086	0.96871	0.728	0.66714	0.91129	0.75914	0.60314	0.70743	1.0919	1.0569	1.0471	0.162	0.16157	0.15557	0.72257	0.75886	0.65871	0.67657	0.51486	0.77943	0.15143	1.0807	0.12871	0.59829	0.51629	0.38443	0.27857	0.24443	0.211	1.0167	1.0113	1.0673	1.3563
15.8711	0.94714	0.90986	0.81357	1.0317	0.82714	0.91743	0.84457	0.976	0.86671	0.98414	0.96386	1.0531	0.76271	0.72629	0.811	0.92957	0.968	0.97743	0.74129	0.68371	0.92129	0.77214	0.61871	0.721	1.0894	1.0553	1.045	0.16286	0.16271	0.15871	0.72929	0.76486	0.66529	0.68443	0.525	0.78671	0.15214	1.0816	0.127	0.60757	0.52314	0.39057	0.28386	0.25	0.21557	1.014	1.0099	1.068	1.3594
16.0461	0.95567	0.91938	0.82095	1.0404	0.8401	0.92724	0.85795	0.98538	0.87438	0.9911	0.97167	1.061	0.77324	0.73795	0.82181	0.93752	0.97638	0.98567	0.75367	0.69881	0.93081	0.78424	0.6341	0.73367	1.0888	1.0535	1.0431	0.16467	0.16395	0.16067	0.73624	0.77081	0.67138	0.69167	0.53452	0.79495	0.15267	1.08	0.12552	0.6161	0.53067	0.39667	0.28852	0.25481	0.21967	1.0151	1.0082	1.0662	1.3615
16.2208	0.96319	0.92762	0.82705	1.0472	0.85076	0.93476	0.86719	0.9909	0.8799	0.99605	0.97762	1.0639	0.78333	0.74919	0.8329	0.94419	0.9829	0.99219	0.7639	0.7119	0.93876	0.79533	0.64905	0.74405	1.087	1.051	1.041	0.16576	0.1649	0.16176	0.74062	0.77505	0.67776	0.69748	0.54405	0.8019	0.15276	1.0795	0.12362	0.61933	0.53719	0.40048	0.2919	0.25819	0.22305	1.009	1.0048	1.0642	1.364
16.3958	0.97219	0.93676	0.83419	1.0545	0.86233	0.94262	0.87676	0.99919	0.8869	1.002	0.98476	1.0699	0.7939	0.75905	0.84476	0.95248	0.99048	0.9999	0.77605	0.72548	0.94762	0.80648	0.66476	0.75548	1.0869	1.0503	1.0392	0.1689	0.16748	0.16505	0.74976	0.78248	0.68448	0.70605	0.55362	0.81062	0.15419	1.0792	0.12305	0.62719	0.54519	0.40733	0.2979	0.26419	0.22776	1.0102	1.0045	1.064	1.3672
16.5708	0.97929	0.944	0.84029	1.0604	0.87243	0.94971	0.88629	1.0063	0.89243	1.0074	0.99143	1.0729	0.80229	0.76957	0.85429	0.959	0.997	1.0064	0.786	0.73786	0.95557	0.81743	0.67871	0.76571	1.086	1.0487	1.0371	0.171	0.16871	0.16629	0.75557	0.78786	0.69	0.71229	0.56214	0.81857	0.15471	1.0804	0.12157	0.63429	0.55286	0.41257	0.302	0.26857	0.23329	1.0071	1.0011	1.0616	1.372
16.7458	0.98543	0.95186	0.84571	1.066	0.88229	0.95514	0.89343	1.0111	0.89743	1.0119	0.99543	1.076	0.81157	0.77871	0.86414	0.965	1.0023	1.0116	0.79514	0.74757	0.96214	0.82686	0.69071	0.77529	1.0853	1.0469	1.0349	0.17186	0.17057	0.16843	0.75929	0.79057	0.69471	0.71643	0.57071	0.82386	0.156	1.0834	0.11957	0.64186	0.55986	0.41814	0.30686	0.27343	0.24	1.0094	1.001	1.0624	1.3774
16.9208	0.992	0.95886	0.85171	1.0703	0.89086	0.95986	0.89871	1.0153	0.90114	1.015	1.0003	1.0809	0.82029	0.78757	0.873	0.972	1.0079	1.0171	0.80471	0.75786	0.96829	0.83557	0.70143	0.78457	1.0844	1.0451	1.0336	0.17557	0.17229	0.17043	0.76443	0.79614	0.69986	0.724	0.57871	0.831	0.15671	1.0834	0.11757	0.64857	0.56643	0.42286	0.31057	0.27743	0.24214	1.0037	0.997	1.0591	1.3806
17.0958	0.99738	0.96467	0.85724	1.0734	0.89881	0.96752	0.9041	1.021	0.90581	1.0188	1.0038	1.0805	0.82824	0.79452	0.8801	0.97452	1.0111	1.023	0.81381	0.76667	0.97367	0.8451	0.71124	0.79267	1.0825	1.0424	1.0308	0.17667	0.17281	0.17095	0.76838	0.79767	0.7031	0.72581	0.58738	0.8361	0.15681	1.0855	0.11581	0.65538	0.57238	0.42767	0.31452	0.2811	0.24581	1.0045	0.9951	1.0584	1.3825
17.2708	1.0044	0.97281	0.86295	1.0787	0.9081	0.9701	0.91152	1.023	0.9121	1.024	1.0085	1.0808	0.83738	0.80452	0.88995	0.98038	1.0174	1.0238	0.82381	0.7771	0.98038	0.85481	0.72238	0.8021	1.0827	1.0412	1.0294	0.1791	0.17467	0.17381	0.77738	0.80552	0.70995	0.73367	0.59295	0.84124	0.1581	1.0851	0.11438	0.66224	0.58024	0.43295	0.31924	0.28581	0.25038	1.0032	0.99352	1.0564	1.3872
17.4458	1.0069	0.97719	0.86705	1.083	0.91576	0.97305	0.9139	1.0222	0.91519	1.0252	1.0125	1.0795	0.84348	0.81162	0.89733	0.98648	1.0222	1.0232	0.83148	0.78605	0.98505	0.86305	0.73119	0.80962	1.0815	1.0395	1.0273	0.18033	0.17548	0.1739	0.77933	0.80819	0.71333	0.73776	0.60076	0.84633	0.15948	1.0866	0.11262	0.66662	0.58676	0.43733	0.3229	0.29005	0.25433	1.0028	0.9919	1.056	1.3909
17.6208	1.0117	0.98257	0.872	1.0826	0.92343	0.97686	0.91814	1.0221	0.91843	1.0293	1.0159	1.0781	0.85143	0.81929	0.90429	0.98886	1.0217	1.0229	0.83929	0.79471	0.99014	0.87014	0.74014	0.81714	1.081	1.0377	1.0256	0.182	0.17643	0.17571	0.78471	0.81271	0.71814	0.74514	0.60914	0.85243	0.16014	1.0854	0.11043	0.67129	0.59343	0.44186	0.32657	0.29357	0.258	0.99814	0.98971	1.0533	1.3951
17.7958	1.0143	0.98619	0.87605	1.0813	0.93005	0.98033	0.92376	1.0209	0.9229	1.0305	1.0185	1.0773	0.85805	0.82548	0.91076	0.98805	1.0205	1.0219	0.84676	0.80262	0.99448	0.87862	0.74833	0.82462	1.0798	1.0358	1.0233	0.18405	0.17748	0.17862	0.7889	0.81576	0.72219	0.74733	0.61533	0.85733	0.16162	1.0896	0.10862	0.67819	0.59976	0.4469	0.33076	0.2979	0.26205	0.99919	0.98905	1.0523	1.4003
17.9708	1.0174	0.991	0.88014	1.0806	0.937	0.98414	0.92743	1.0207	0.92614	1.0286	1.0211	1.0741	0.86514	0.83371	0.91657	0.988	1.0199	1.0217	0.85429	0.81129	0.999	0.88629	0.75657	0.83186	1.0791	1.0343	1.0214	0.18457	0.17786	0.17914	0.79271	0.81943	0.72614	0.75171	0.62314	0.86157	0.163	1.0899	0.10671	0.68114	0.60629	0.45071	0.334	0.30143	0.266	0.997	0.98671	1.0521	1.4043
18.1458	1.0197	0.99371	0.88286	1.0794	0.94286	0.98786	0.92986	1.0197	0.92543	1.0287	1.0231	1.0743	0.87014	0.83943	0.92286	0.98714	1.0191	1.0211	0.86086	0.81829	1.0046	0.892	0.764	0.838	1.0787	1.0324	1.0191	0.18514	0.179	0.18171	0.79614	0.82143	0.73029	0.75543	0.62943	0.866	0.16557	1.0891	0.10514	0.68786	0.61329	0.45586	0.338	0.30514	0.27014	0.998	0.98586	1.0513	1.408
18.3206	1.0218	0.9959	0.8859	1.0773	0.95019	0.99119	0.93319	1.0185	0.9239	1.0259	1.025	1.0725	0.87576	0.84562	0.92719	0.98605	1.0179	1.0199	0.86619	0.82562	1.004	0.89848	0.77148	0.84519	1.0776	1.0306	1.0168	0.18733	0.17962	0.1829	0.79819	0.82333	0.73405	0.75862	0.63605	0.86876	0.16662	1.0892	0.10333	0.69148	0.6189	0.46005	0.34162	0.30862	0.27362	0.9959	0.98448	1.0502	1.4126
18.4956	1.025	0.99848	0.88819	1.0765	0.95405	0.99648	0.93733	1.0172	0.92376	1.0249	1.0278	1.0713	0.8799	0.8509	0.93233	0.98533	1.0192	1.0193	0.8729	0.83276	1.0039	0.90448	0.77876	0.85119	1.0773	1.0295	1.016	0.18948	0.18105	0.18519	0.8039	0.82733	0.73719	0.76319	0.64233	0.8729	0.16819	1.089	0.10176	0.6959	0.62505	0.46419	0.34476	0.31219	0.27705	0.99276	0.98233	1.0482	1.4189
18.6706	1.0243	0.99962	0.8899	1.0746	0.95776	1.0006	0.93419	1.0152	0.92248	1.0236	1.0266	1.0688	0.88548	0.85662	0.93633	0.98362	1.0155	1.0178	0.8769	0.83876	1.0028	0.90976	0.78548	0.85676	1.076	1.0276	1.0123	0.19005	0.18133	0.18633	0.80405	0.82662	0.73962	0.76476	0.64919	0.87576	0.1699	1.0923	0.10005	0.70076	0.63105	0.46848	0.3489	0.31548	0.28076	0.9939	0.98148	1.0473	1.4225
18.8456	1.0234	1.0039	0.891	1.0737	0.96329	1.0061	0.93814	1.0151	0.92229	1.0226	1.0264	1.0686	0.88986	0.86029	0.94129	0.98343	1.0144	1.0174	0.88214	0.845	1.0024	0.91457	0.79257	0.86129	1.0757	1.0263	1.0104	0.19171	0.18243	0.18757	0.80929	0.83057	0.74357	0.76943	0.656	0.87914	0.17214	1.0919	0.098714	0.70486	0.63857	0.47329	0.35214	0.31914	0.28429	0.99357	0.98057	1.0461	1.4296
19.0206	1.0233	1.0043	0.89119	1.0715	0.96576	1.0072	0.93976	1.0122	0.92205	1.0205	1.0255	1.0675	0.8929	0.86519	0.94448	0.98176	1.0133	1.0159	0.88719	0.85048	1.0022	0.91905	0.7979	0.8659	1.0749	1.0242	1.0082	0.19319	0.18319	0.18919	0.81148	0.83219	0.74605	0.77148	0.66062	0.88248	0.17433	1.091	0.097476	0.70676	0.64419	0.47676	0.35576	0.32205	0.28848	0.99162	0.97805	1.0448	1.4346
19.1956	1.0191	1.0027	0.891	1.0693	0.96871	1.0076	0.93886	1.012	0.92114	1.019	1.024	1.0653	0.89643	0.868	0.94786	0.97986	1.0116	1.0143	0.89029	0.85543	1.0007	0.92171	0.803	0.86986	1.074	1.0216	1.0054	0.19386	0.18371	0.19014	0.81171	0.83371	0.74843	0.77414	0.66571	0.88686	0.17614	1.0914	0.094714	0.708	0.64871	0.48	0.35786	0.32471	0.29014	0.98786	0.97657	1.0423	1.4404
19.3706	1.0169	1.0013	0.89129	1.0686	0.97357	1.0071	0.93986	1.0094	0.92014	1.0176	1.0227	1.0649	0.90057	0.87314	0.95171	0.97971	1.0113	1.014	0.89543	0.86071	1.0006	0.92671	0.80986	0.874	1.0744	1.0209	1.004	0.19629	0.18471	0.19214	0.81343	0.83743	0.75114	0.77729	0.66971	0.892	0.17829	1.0937	0.093857	0.71343	0.65443	0.48443	0.36214	0.32857	0.29386	0.98829	0.97571	1.0423	1.4466
19.5456	1.0152	0.99948	0.89405	1.068	0.97676	1.0056	0.94262	1.009	0.9189	1.016	1.0219	1.0629	0.90448	0.87676	0.95405	0.97819	1.0096	1.0129	0.89876	0.8649	1.0002	0.93048	0.81519	0.87862	1.072	1.0186	1.0013	0.19705	0.18533	0.19362	0.81419	0.83419	0.75405	0.77776	0.67405	0.8909	0.17919	1.094	0.091762	0.71548	0.65819	0.4879	0.3649	0.33133	0.29719	0.9879	0.97419	1.041	1.4525
19.7206	1.0139	0.99762	0.89162	1.0666	0.97705	1.0036	0.94748	1.0086	0.9189	1.016	1.0203	1.0628	0.90705	0.87933	0.95748	0.97762	1.0083	1.0118	0.90233	0.8689	0.9999	0.93348	0.82005	0.88219	1.0718	1.0175	0.99933	0.19833	0.18562	0.19519	0.81819	0.83405	0.75505	0.78062	0.6779	0.89148	0.18005	1.093	0.09019	0.71562	0.66205	0.49133	0.36733	0.33433	0.2999	0.98376	0.97248	1.04	1.459
19.8956	1.0117	0.99581	0.88852	1.0647	0.97581	1.0017	0.94652	1.0077	0.91767	1.0145	1.0197	1.0615	0.90881	0.88224	0.95938	0.97652	1.0071	1.0108	0.90467	0.87252	0.99881	0.93695	0.82495	0.88524	1.0718	1.0155	0.99638	0.19995	0.1871	0.19667	0.82152	0.83195	0.75667	0.78224	0.68052	0.88838	0.18067	1.0938	0.088238	0.72181	0.66652	0.49595	0.37067	0.33738	0.30338	0.98424	0.97024	1.0384	1.4634
20.0706	1.0099	0.99419	0.88519	1.0638	0.97433	1.0009	0.95233	1.0068	0.91748	1.0129	1.0185	1.0609	0.91233	0.88505	0.9629	0.97562	1.0059	1.01	0.90833	0.87619	0.99819	0.9419	0.8289	0.88805	1.0715	1.0135	0.99376	0.20119	0.18762	0.19762	0.8209	0.83005	0.75876	0.78462	0.68419	0.8869	0.18162	1.0916	0.086619	0.72062	0.66933	0.4989	0.3729	0.34005	0.30633	0.98205	0.96819	1.0378	1.4706
20.2456	1.0087	0.99243	0.88314	1.063	0.97314	0.99943	0.95386	1.0071	0.91671	1.0127	1.0174	1.0601	0.91357	0.88714	0.96429	0.97429	1.0046	1.009	0.91129	0.87871	0.99743	0.941	0.83286	0.88986	1.0701	1.0111	0.99086	0.20243	0.188	0.19929	0.81957	0.82814	0.76057	0.78586	0.68786	0.88386	0.18214	1.0966	0.085	0.72443	0.67357	0.503	0.37657	0.34286	0.30914	0.98171	0.96786	1.0374	1.4757
20.4203	1.0074	0.99024	0.87838	1.0615	0.9711	0.9981	0.95195	1.0047	0.91581	1.0104	1.0164	1.0588	0.91667	0.88895	0.96338	0.97367	1.0061	1.008	0.90867	0.88124	0.99681	0.93895	0.83652	0.89081	1.0702	1.0094	0.98895	0.20381	0.1891	0.20095	0.81795	0.82624	0.76224	0.78624	0.69067	0.88267	0.18338	1.0961	0.08381	0.72538	0.6771	0.5071	0.37995	0.34581	0.31238	0.98038	0.96538	1.037	1.4837
20.5953	1.0062	0.98862	0.87648	1.0615	0.9699	0.99705	0.95719	1.0052	0.91562	1.0102	1.0155	1.0585	0.9189	0.89148	0.96219	0.97262	1.0028	1.0069	0.90776	0.88376	0.99648	0.93833	0.84019	0.89476	1.0699	1.0073	0.9859	0.20505	0.18948	0.2019	0.81505	0.82405	0.76233	0.78919	0.69333	0.88133	0.18448	1.098	0.082905	0.72705	0.68048	0.51019	0.38162	0.34805	0.3149	0.97648	0.96319	1.0352	1.4903
20.7703	1.0055	0.98724	0.87338	1.0602	0.9681	0.99567	0.95295	1.0048	0.91452	1.0088	1.0147	1.056	0.9151	0.89338	0.96095	0.97195	1.0018	1.0062	0.90681	0.88767	0.99552	0.93652	0.8431	0.89495	1.0691	1.0054	0.98295	0.20638	0.1901	0.20381	0.81281	0.82095	0.76295	0.7891	0.69667	0.87952	0.18467	1.0937	0.081524	0.72052	0.68281	0.5131	0.38367	0.35067	0.31724	0.97395	0.95981	1.0331	1.492
20.9453	1.0035	0.98562	0.87176	1.0598	0.96662	0.99676	0.95519	1.0039	0.91419	1.0093	1.0143	1.0562	0.91462	0.89505	0.95962	0.9709	1.0009	1.0046	0.90519	0.88862	0.99519	0.93562	0.84576	0.89833	1.0685	1.0033	0.98176	0.20748	0.19076	0.20605	0.81076	0.82005	0.76419	0.7899	0.69833	0.8769	0.1859	1.098	0.080476	0.72848	0.68648	0.5189	0.38776	0.35305	0.32033	0.97348	0.95819	1.0319	1.497
21.1203	1.0026	0.984	0.86986	1.0593	0.96529	0.99486	0.95314	1.0036	0.914	1.0086	1.0129	1.055	0.91386	0.899	0.95786	0.97043	0.99957	1.0031	0.90429	0.88743	0.99486	0.93471	0.84843	0.90071	1.0686	1.0014	0.97757	0.209	0.19143	0.20543	0.81086	0.81829	0.76429	0.78971	0.701	0.876	0.18729	1.0994	0.079857	0.72929	0.68929	0.52043	0.39029	0.356	0.32314	0.97157	0.95571	1.0311	1.5004
21.2953	1.0015	0.98248	0.86976	1.0579	0.96376	0.99476	0.95019	1.001	0.91348	1.0076	1.0123	1.053	0.91133	0.8979	0.95648	0.97019	0.99862	1.0023	0.90333	0.88533	0.99533	0.93219	0.85262	0.8989	1.0686	0.99933	0.9739	0.21005	0.19262	0.20833	0.80876	0.81562	0.76519	0.7879	0.70333	0.87405	0.1879	1.0996	0.079476	0.72948	0.69362	0.52405	0.39276	0.35819	0.32576	0.96819	0.95362	1.0293	1.5025
21.4703	1.0003	0.98071	0.86643	1.057	0.96214	0.99529	0.94957	0.99971	0.91286	1.0064	1.0109	1.051	0.90957	0.89571	0.95543	0.969	0.997	1.0003	0.90214	0.88371	0.99457	0.93214	0.85371	0.89671	1.0677	0.997	0.97029	0.21143	0.19229	0.20929	0.80714	0.81329	0.76514	0.78571	0.70629	0.87171	0.18857	1.1014	0.078857	0.73014	0.694	0.527	0.39514	0.36057	0.32814	0.966	0.95	1.0277	1.5079
21.6453	0.99995	0.97924	0.86481	1.0555	0.96138	0.99424	0.94352	0.99881	0.9121	1.0048	1.0102	1.0511	0.90824	0.89295	0.95367	0.96895	0.99567	0.99952	0.90124	0.88224	0.99395	0.93124	0.85367	0.89495	1.0682	0.99552	0.96767	0.21267	0.19324	0.21038	0.80281	0.80967	0.76552	0.78524	0.70681	0.87052	0.18981	1.1048	0.080524	0.73052	0.69595	0.5301	0.39781	0.36295	0.33095	0.9641	0.94824	1.0277	1.5122
21.8203	0.99924	0.97824	0.8651	1.0557	0.95995	0.99638	0.94367	0.99738	0.91224	1.0062	1.0105	1.0497	0.90652	0.89181	0.95224	0.96838	0.99481	0.99781	0.89881	0.88067	0.99224	0.92881	0.85181	0.89367	1.0681	0.99481	0.96495	0.21438	0.19395	0.2121	0.80395	0.80981	0.76452	0.78424	0.7091	0.86981	0.19052	1.105	0.080095	0.73095	0.6981	0.53267	0.40038	0.36524	0.33338	0.96124	0.94638	1.0262	1.5178
21.9953	0.99848	0.97662	0.86319	1.0543	0.95919	0.99776	0.9399	0.99605	0.91219	1.0049	1.0098	1.0482	0.90762	0.89148	0.95105	0.96762	0.99362	0.9969	0.89848	0.88033	0.99333	0.93005	0.85105	0.89348	1.068	0.99176	0.9629	0.21576	0.19462	0.21348	0.80062	0.80719	0.76376	0.78219	0.71119	0.86848	0.19133	1.1032	0.080619	0.72819	0.69948	0.53505	0.40205	0.36733	0.33533	0.95433	0.94233	1.0238	1.5188
																																					0.8054	0.8015	0.8371						0.2174	0.189	0.8442	0.1809	1.0266
[truncated: 5 more columns]

## Sheet: S6A Fig.
time (h)	Gene J perfect		Gene J 1MM3			Gene J 1MM8			Gene J 1MM15			Gene J 1MM19			Gene L perfect		Gene L 1MM3			Gene L 1MM8			Gene L 1MM15			Gene L 1MM15			Gene L 1MM19			NT crRNA
0	0.092571	0.012429	0.063	0.042143	0.071429	0.016143	0.020714	0.030571	0.031	0.019	0.016286	0.024857	0.017857	0.014429	0.015857	0.021571	0.276	0.083143	0.043714	0.046714	0.047714	0.057143	0.052143	0.081	0.078857	0.068429	0.055857	0.024286	0.075714	0.012714	0.025714	0.013	0.091429	0.099286
0.175	0.097429	0.013143	0.059429	0.041429	0.073857	0.015429	0.02	0.030429	0.028429	0.018143	0.015429	0.023143	0.017143	0.013714	0.014857	0.021857	0.27586	0.074857	0.048	0.053143	0.049	0.046429	0.051429	0.069286	0.079429	0.077286	0.066429	0.022286	0.063	0.012857	0.025714	0.013	0.096143	0.10371
0.35	0.107	0.012429	0.059571	0.042143	0.075714	0.016286	0.018286	0.030429	0.028571	0.018857	0.015429	0.023714	0.017429	0.014143	0.016857	0.022429	0.29157	0.075286	0.048714	0.055143	0.049714	0.047714	0.052286	0.071857	0.078429	0.078143	0.060143	0.022143	0.057	0.013714	0.026	0.013857	0.10657	0.11371
0.525	0.12143	0.013857	0.061	0.043429	0.076857	0.017429	0.019286	0.030857	0.031	0.018857	0.016714	0.024	0.018714	0.015286	0.016857	0.021429	0.30214	0.075714	0.050714	0.056	0.051286	0.049714	0.053714	0.073571	0.078857	0.08	0.057857	0.023143	0.055714	0.015857	0.027714	0.016143	0.12	0.13071
0.7	0.14	0.016286	0.063429	0.045857	0.078143	0.020143	0.021286	0.032	0.033286	0.021286	0.019143	0.026429	0.021	0.017429	0.019714	0.023571	0.30657	0.077143	0.052714	0.058286	0.053714	0.052429	0.056286	0.075857	0.081429	0.080857	0.058714	0.024143	0.056857	0.019286	0.03	0.019143	0.14071	0.15157
0.875	0.15329	0.019429	0.066714	0.049	0.083	0.022143	0.024	0.037286	0.035857	0.025143	0.022429	0.029714	0.024143	0.020571	0.021714	0.028286	0.308	0.079714	0.056	0.061143	0.056857	0.055857	0.059286	0.079286	0.084571	0.083	0.061	0.026143	0.059714	0.024143	0.033286	0.023143	0.15114	0.16443
1.05	0.16029	0.024143	0.071714	0.053429	0.086286	0.026	0.028571	0.038	0.042143	0.030429	0.026857	0.034429	0.028571	0.025143	0.025714	0.031286	0.30014	0.083143	0.058857	0.065571	0.061143	0.060286	0.063857	0.083571	0.088429	0.086286	0.066	0.028714	0.062286	0.030571	0.040714	0.031	0.15986	0.17157
1.225	0.17329	0.031571	0.079714	0.059714	0.092571	0.031571	0.033714	0.043	0.046143	0.036286	0.033286	0.040571	0.035143	0.031143	0.031857	0.036429	0.30286	0.088714	0.065571	0.071571	0.067429	0.068429	0.069714	0.089714	0.094571	0.091571	0.068286	0.032714	0.066	0.039	0.046	0.038571	0.175	0.18443
1.4	0.183	0.043429	0.090429	0.069	0.10114	0.039429	0.040429	0.050143	0.054143	0.045286	0.042143	0.048571	0.044571	0.039714	0.041571	0.046857	0.30957	0.096429	0.073571	0.080143	0.076143	0.075429	0.077857	0.098429	0.10343	0.098429	0.074143	0.037857	0.070571	0.049286	0.056571	0.049714	0.18414	0.19286
1.575	0.19743	0.056857	0.10471	0.082	0.11529	0.050714	0.053143	0.060429	0.065857	0.058143	0.055143	0.061	0.057143	0.052	0.055857	0.065571	0.31686	0.10771	0.085714	0.092429	0.089429	0.088714	0.089857	0.11143	0.11771	0.10786	0.082857	0.045714	0.078286	0.065143	0.070286	0.058714	0.20157	0.20914
1.87278	0.21529	0.080429	0.13	0.10943	0.13943	0.073714	0.075714	0.08	0.089	0.081571	0.081429	0.085857	0.082429	0.076571	0.077714	0.077286	0.32029	0.12971	0.10757	0.11571	0.11486	0.113	0.11357	0.13643	0.13971	0.126	0.099429	0.059714	0.091714	0.091143	0.092857	0.090571	0.21457	0.23
2.04778	0.24143	0.098714	0.15429	0.135	0.167	0.093	0.095286	0.10014	0.10986	0.103	0.10029	0.10457	0.10243	0.096143	0.096286	0.10729	0.32343	0.15	0.12657	0.13829	0.133	0.136	0.133	0.15657	0.15957	0.14443	0.11671	0.074286	0.10643	0.10771	0.10914	0.10471	0.23229	0.25186
2.22278	0.234	0.12086	0.19243	0.16686	0.20114	0.12171	0.12329	0.12471	0.142	0.13257	0.13243	0.136	0.13414	0.12714	0.11771	0.12514	0.33214	0.18271	0.15757	0.16829	0.164	0.16671	0.16214	0.19286	0.19457	0.174	0.139	0.095286	0.12843	0.14029	0.13843	0.13757	0.22929	0.24486
2.3975	0.23557	0.157	0.23543	0.209	0.24229	0.15929	0.161	0.159	0.17486	0.17243	0.17329	0.17643	0.17643	0.16786	0.15286	0.161	0.34143	0.21514	0.19043	0.206	0.20229	0.20586	0.19829	0.22686	0.22671	0.20471	0.17471	0.12486	0.15657	0.18014	0.17671	0.176	0.23171	0.24529
2.5725	0.23971	0.19771	0.29329	0.26457	0.29686	0.20157	0.20386	0.19486	0.22557	0.218	0.22	0.22357	0.224	0.21429	0.19457	0.20343	0.35229	0.25929	0.23557	0.25314	0.25143	0.256	0.24357	0.27729	0.27357	0.24543	0.20714	0.15886	0.19486	0.22329	0.214	0.21786	0.23743	0.25171
2.7475	0.24914	0.24586	0.33886	0.32114	0.36829	0.25829	0.26243	0.24529	0.28557	0.27529	0.26857	0.27229	0.27243	0.261	0.24	0.254	0.36543	0.31343	0.29529	0.31386	0.31257	0.31729	0.30457	0.34186	0.341	0.30143	0.25529	0.20457	0.23329	0.26329	0.25486	0.25914	0.25229	0.26414
2.9225	0.26843	0.27229	0.37986	0.364	0.41943	0.29314	0.30414	0.31486	0.338	0.31271	0.30671	0.312	0.31157	0.29814	0.26543	0.285	0.37729	0.36986	0.339	0.35214	0.35457	0.35714	0.34443	0.38643	0.38457	0.35714	0.32029	0.26043	0.28771	0.287	0.28386	0.28543	0.26843	0.279
3.0975	0.28043	0.31929	0.43029	0.41757	0.47357	0.33743	0.35229	0.35757	0.38429	0.366	0.36029	0.367	0.36429	0.35057	0.31029	0.33057	0.38957	0.41629	0.38729	0.40357	0.413	0.41443	0.39314	0.44786	0.43743	0.40471	0.37243	0.322	0.35429	0.31143	0.31043	0.30986	0.27957	0.28814
3.2725	0.28729	0.37629	0.47771	0.461	0.50514	0.38486	0.40771	0.413	0.43943	0.41543	0.40771	0.41743	0.41457	0.40243	0.36643	0.38543	0.40443	0.47671	0.44486	0.45629	0.46271	0.45571	0.446	0.48829	0.49043	0.468	0.424	0.36929	0.40057	0.33543	0.33486	0.33171	0.28514	0.29429
3.4475	0.28929	0.43029	0.51329	0.49543	0.53343	0.43514	0.46086	0.46114	0.49471	0.46714	0.45743	0.46843	0.467	0.45286	0.42114	0.44043	0.42843	0.51214	0.48529	0.49029	0.49914	0.48857	0.48257	0.52043	0.52386	0.50571	0.48457	0.43614	0.46371	0.34986	0.35171	0.346	0.28914	0.29614
3.6225	0.20514	0.49071	0.54571	0.52914	0.56357	0.48043	0.503	0.49943	0.53829	0.51014	0.49986	0.51286	0.514	0.501	0.48071	0.49929	0.45257	0.54643	0.51914	0.52214	0.53214	0.51986	0.51443	0.55286	0.55686	0.53914	0.52157	0.47471	0.498	0.18029	0.205	0.20086	0.21171	0.21429
3.7975	0.12386	0.53743	0.57657	0.56214	0.59343	0.51043	0.53643	0.53686	0.574	0.54214	0.53171	0.54571	0.54843	0.536	0.52814	0.55071	0.46843	0.57814	0.54771	0.54686	0.56171	0.54729	0.54343	0.58186	0.58529	0.56957	0.55557	0.50686	0.53214	0.060714	0.075571	0.065857	0.11957	0.13057
3.9725	0.10486	0.57386	0.609	0.59543	0.623	0.54043	0.56814	0.57486	0.60514	0.573	0.56086	0.57543	0.57771	0.56686	0.56571	0.58871	0.48171	0.606	0.57257	0.56786	0.58871	0.57371	0.57071	0.60657	0.61386	0.596	0.58943	0.541	0.57086	0.031286	0.044429	0.032571	0.097429	0.108
4.1475	0.095857	0.60671	0.63929	0.62514	0.65014	0.56943	0.59771	0.60971	0.63886	0.60271	0.58743	0.60186	0.60457	0.59557	0.59843	0.62214	0.49386	0.63014	0.59486	0.58771	0.61329	0.59671	0.59486	0.63143	0.63471	0.62014	0.61971	0.571	0.60357	0.026714	0.039571	0.026857	0.088143	0.097714
4.3225	0.087143	0.635	0.66243	0.65129	0.67643	0.59614	0.62486	0.64243	0.66914	0.62886	0.61143	0.62657	0.62786	0.61971	0.62671	0.65071	0.50457	0.65171	0.61429	0.60429	0.63871	0.61814	0.61786	0.65657	0.65614	0.64071	0.64657	0.59386	0.63743	0.025143	0.037714	0.025143	0.08	0.089429
4.49722	0.072143	0.66243	0.68686	0.67714	0.704	0.62	0.64886	0.672	0.69657	0.65157	0.63371	0.64971	0.64971	0.64314	0.65343	0.678	0.51586	0.672	0.63443	0.62286	0.66586	0.64029	0.64114	0.68271	0.67829	0.66271	0.67243	0.58986	0.66643	0.024571	0.037429	0.025	0.065857	0.074
4.67222	0.061714	0.68971	0.71171	0.70343	0.73214	0.64114	0.67186	0.70086	0.724	0.676	0.65529	0.67086	0.67271	0.66457	0.68071	0.70557	0.525	0.69171	0.65386	0.642	0.69343	0.665	0.66386	0.71171	0.70357	0.68486	0.69814	0.57486	0.69414	0.025286	0.037857	0.025286	0.056143	0.063571
4.84722	0.057571	0.72	0.73786	0.732	0.75914	0.66171	0.696	0.72643	0.75014	0.69871	0.67829	0.695	0.69486	0.68671	0.70757	0.73314	0.53243	0.71243	0.67343	0.66257	0.71843	0.68529	0.68929	0.73929	0.72514	0.70686	0.72314	0.56043	0.72129	0.026	0.038714	0.027571	0.051143	0.059429
5.02222	0.055429	0.74529	0.76143	0.75871	0.78443	0.68543	0.72	0.75129	0.774	0.72071	0.69886	0.71443	0.716	0.71057	0.73543	0.76229	0.54414	0.73471	0.69643	0.684	0.74429	0.70343	0.71271	0.76486	0.75057	0.72971	0.749	0.53429	0.74729	0.026857	0.039429	0.026429	0.049429	0.057571
5.19722	0.054429	0.77186	0.78429	0.782	0.80871	0.70629	0.74229	0.77586	0.79743	0.742	0.71886	0.73529	0.73486	0.73057	0.76214	0.789	0.55114	0.757	0.717	0.70414	0.76614	0.71943	0.73671	0.78957	0.774	0.75543	0.77486	0.46114	0.77143	0.027714	0.040286	0.026429	0.049	0.057143
5.37222	0.054143	0.79471	0.80643	0.80571	0.83214	0.72629	0.76286	0.8	0.819	0.762	0.73714	0.75414	0.75286	0.75086	0.78457	0.81443	0.54971	0.77786	0.73686	0.72371	0.78771	0.72986	0.75629	0.81271	0.79586	0.77829	0.79914	0.27729	0.79529	0.028429	0.040857	0.030429	0.048857	0.057143
5.54722	0.054429	0.81886	0.82657	0.82786	0.854	0.74371	0.78171	0.824	0.84	0.78	0.75443	0.77186	0.77	0.77	0.80629	0.838	0.551	0.79729	0.75529	0.742	0.808	0.73671	0.77557	0.83457	0.81557	0.79757	0.82243	0.12329	0.805	0.029	0.041571	0.027286	0.049	0.057286
5.72222	0.054857	0.84357	0.84557	0.84971	0.87471	0.759	0.79986	0.84471	0.86157	0.79786	0.77171	0.78986	0.787	0.78729	0.82886	0.86157	0.55057	0.816	0.77343	0.75957	0.82786	0.74386	0.79543	0.85686	0.83557	0.816	0.84214	0.077	0.79614	0.029429	0.041714	0.028857	0.049286	0.057714
5.89722	0.055143	0.86429	0.86443	0.87057	0.89457	0.769	0.81729	0.866	0.88157	0.81786	0.788	0.80671	0.80429	0.80529	0.85014	0.88543	0.55429	0.83471	0.79057	0.77686	0.84743	0.74643	0.81286	0.87714	0.85243	0.834	0.86243	0.066429	0.78543	0.029857	0.042286	0.028429	0.049571	0.057714
6.07222	0.055571	0.886	0.88171	0.88943	0.91257	0.77286	0.83714	0.886	0.90129	0.83157	0.80386	0.82286	0.81986	0.823	0.86929	0.90629	0.55571	0.85214	0.80729	0.79243	0.86429	0.74729	0.82971	0.897	0.86871	0.85014	0.88	0.064429	0.77729	0.030429	0.043143	0.029714	0.051286	0.058429
6.24722	0.055571	0.90629	0.89886	0.908	0.92871	0.77629	0.85043	0.90543	0.92057	0.84943	0.81914	0.838	0.83486	0.83914	0.89029	0.92743	0.55743	0.86914	0.82286	0.80786	0.88214	0.74657	0.84543	0.91571	0.88629	0.86586	0.899	0.066286	0.77043	0.030429	0.043714	0.03	0.050429	0.058857
6.42222	0.056429	0.92329	0.91486	0.92414	0.94186	0.78043	0.86386	0.923	0.93729	0.86443	0.833	0.85171	0.85	0.85429	0.90757	0.94729	0.55914	0.885	0.83771	0.82214	0.89814	0.74343	0.86043	0.93243	0.90171	0.87929	0.91514	0.067571	0.75357	0.030571	0.043857	0.030714	0.050857	0.059143
6.59694	0.056429	0.94129	0.929	0.93886	0.95371	0.78357	0.87357	0.939	0.954	0.87929	0.84686	0.86629	0.86443	0.86971	0.92471	0.96471	0.56157	0.90014	0.85143	0.83543	0.91286	0.73971	0.87429	0.94686	0.91429	0.89229	0.93086	0.068714	0.70514	0.030857	0.044429	0.031143	0.051286	0.059571
6.77194	0.056714	0.95486	0.94286	0.95371	0.96471	0.77014	0.88314	0.95386	0.96914	0.89371	0.85957	0.88071	0.87871	0.88443	0.93886	0.98186	0.56643	0.91471	0.86486	0.84829	0.92614	0.73671	0.89086	0.96114	0.929	0.90257	0.945	0.069286	0.58043	0.031143	0.044571	0.031857	0.051714	0.059857
6.94694	0.057571	0.97543	0.95371	0.97014	0.97686	0.70986	0.89114	0.967	0.98314	0.905	0.87171	0.89357	0.89114	0.89771	0.95371	0.99643	0.57	0.92757	0.87757	0.85971	0.93914	0.73443	0.90014	0.97729	0.94071	0.91271	0.96071	0.069714	0.386	0.032429	0.044857	0.031429	0.052143	0.060429
7.12194	0.057714	0.99129	0.96557	0.98357	0.98757	0.60671	0.90029	0.98129	0.99714	0.91729	0.883	0.90486	0.90386	0.91143	0.96914	1.0121	0.57329	0.93986	0.889	0.87014	0.95129	0.73343	0.91129	0.99086	0.95157	0.92014	0.97243	0.070429	0.23314	0.033571	0.045429	0.032857	0.052714	0.061
7.29694	0.057714	1.0084	0.97929	0.99514	0.99286	0.46371	0.90757	0.99443	1.0101	0.92729	0.89371	0.91643	0.915	0.92386	0.98529	1.0284	0.57586	0.95143	0.90043	0.88043	0.96471	0.73614	0.92143	1.0057	0.96329	0.926	0.98543	0.069857	0.16743	0.034143	0.045857	0.033143	0.053	0.061714
7.47194	0.058	1.0197	0.99314	1.0059	0.99014	0.313	0.91157	1.0064	1.0237	0.93714	0.90429	0.93086	0.92971	0.93857	1.0009	1.0447	0.58671	0.96243	0.91029	0.89029	0.977	0.73986	0.93343	1.0193	0.974	0.93057	0.99929	0.069857	0.13557	0.034429	0.046429	0.033714	0.053286	0.061571
7.64694	0.057857	1.0317	1.0046	1.0153	0.97471	0.22171	0.908	1.0181	1.0363	0.947	0.91314	0.94214	0.94257	0.95043	1.0121	1.0586	0.589	0.97371	0.92243	0.90071	0.99214	0.746	0.94529	1.0334	0.98357	0.93429	1.0114	0.070143	0.12586	0.035	0.046857	0.034714	0.053286	0.061857
7.82194	0.057286	1.044	1.0133	1.0239	0.94529	0.165	0.88514	1.0281	1.048	0.95657	0.92143	0.94957	0.95043	0.95986	1.0249	1.0699	0.59757	0.98471	0.93386	0.91143	1.0049	0.75343	0.955	1.0456	0.995	0.93743	1.0234	0.070286	0.11914	0.035571	0.048714	0.035714	0.054	0.062
7.99694	0.056857	1.0531	1.022	1.032	0.91714	0.13686	0.85671	1.0386	1.0594	0.96543	0.92971	0.95743	0.95886	0.96957	1.0344	1.0806	0.59543	0.996	0.94471	0.92129	1.0151	0.76229	0.96886	1.0561	1.0043	0.93943	1.0334	0.070429	0.11771	0.036429	0.051571	0.037143	0.053714	0.062
8.17194	0.057	1.0609	1.0287	1.0391	0.869	0.12243	0.82771	1.0476	1.0703	0.975	0.938	0.96729	0.96686	0.978	1.0436	1.0901	0.59243	1.0061	0.95457	0.93029	1.0244	0.77257	0.97771	1.0657	1.0151	0.93971	1.0423	0.070429	0.118	0.037429	0.053286	0.039	0.053857	0.062286
8.34694	0.056857	1.069	1.035	1.045	0.81786	0.10957	0.80557	1.055	1.0797	0.98629	0.94971	0.975	0.97586	0.98757	1.0514	1.0986	0.59514	1.0157	0.96429	0.93929	1.0329	0.78143	0.98557	1.0741	1.0259	0.93786	1.0507	0.071143	0.11786	0.039	0.055429	0.041143	0.053857	0.061857
8.52194	0.056857	1.0781	1.0409	1.0504	0.76743	0.10414	0.76857	1.0587	1.0914	0.99586	0.959	0.98129	0.98229	0.99257	1.0604	1.1064	0.58986	1.0244	0.97343	0.95	1.0411	0.78957	0.99257	1.0817	1.033	0.93514	1.0597	0.071571	0.11957	0.040857	0.058286	0.044714	0.054286	0.062429
8.69667	0.056286	1.084	1.0473	1.0554	0.66871	0.102	0.71614	1.0604	1.1007	1.0034	0.96629	0.986	0.98843	0.99871	1.0673	1.114	0.57829	1.033	0.98186	0.95957	1.0486	0.79743	0.99929	1.0886	1.0396	0.93186	1.0647	0.071143	0.11914	0.043	0.061857	0.047857	0.054286	0.062286
8.87167	0.055857	1.0944	1.052	1.0591	0.56114	0.102	0.65657	1.0609	1.109	1.0099	0.97214	0.991	0.99257	1.0043	1.0764	1.1214	0.59229	1.0401	0.99314	0.96686	1.0554	0.805	1.0049	1.0973	1.0456	0.927	1.0724	0.071429	0.12029	0.046	0.066286	0.052571	0.054429	0.062429
9.04667	0.055714	1.1016	1.0573	1.0633	0.462	0.103	0.58629	1.0603	1.1154	1.0151	0.97771	0.99586	0.99757	1.01	1.0836	1.129	0.57643	1.0481	1.002	0.974	1.0631	0.81229	1.0106	1.1049	1.0527	0.92343	1.08	0.072429	0.12114	0.049429	0.070143	0.057571	0.055	0.063429
9.22167	0.055857	1.1076	1.0611	1.0657	0.39629	0.10371	0.52514	1.0584	1.121	1.0216	0.98243	0.998	1.0024	1.013	1.0901	1.1347	0.58586	1.0557	1.0083	0.98014	1.0704	0.81929	1.0161	1.1097	1.0553	0.91871	1.0846	0.072429	0.12157	0.052857	0.074286	0.062286	0.055286	0.063571
9.39667	0.056	1.1156	1.0657	1.0677	0.35929	0.10443	0.47029	1.0556	1.1277	1.026	0.987	1.003	1.0067	1.018	1.0969	1.1423	0.58514	1.0637	1.0154	0.986	1.0764	0.82557	1.021	1.1167	1.0613	0.913	1.0904	0.072714	0.12171	0.056143	0.079286	0.067286	0.057143	0.062714
9.57167	0.056	1.1207	1.0686	1.0693	0.32514	0.10571	0.414	1.053	1.1321	1.0299	0.99329	1.0071	1.0106	1.0211	1.1023	1.1483	0.54414	1.072	1.0209	0.99171	1.0824	0.832	1.0257	1.1227	1.0667	0.90586	1.0966	0.073714	0.122	0.060143	0.085714	0.073714	0.054714	0.063286
9.74667	0.056	1.1286	1.0716	1.0701	0.29786	0.10686	0.36029	1.0477	1.1371	1.034	0.99414	1.0104	1.0149	1.0249	1.1086	1.155	0.53886	1.0776	1.0264	0.99671	1.0877	0.83771	1.0309	1.1277	1.0713	0.899	1.1	0.074429	0.12343	0.064857	0.092286	0.080429	0.055857	0.063429
9.92167	0.056143	1.1333	1.0751	1.0703	0.276	0.10771	0.32186	1.042	1.1417	1.0383	0.99914	1.0133	1.0183	1.0279	1.1144	1.1617	0.54514	1.0837	1.0319	1.0024	1.0929	0.844	1.0364	1.1329	1.0753	0.89171	1.1066	0.074571	0.123	0.070286	0.099286	0.087571	0.055	0.063429
10.0967	0.056429	1.1396	1.0761	1.0704	0.25443	0.10857	0.28914	1.0337	1.1457	1.0421	1.0024	1.0159	1.0207	1.0307	1.1219	1.1656	0.54229	1.089	1.0371	1.0067	1.097	0.849	1.0406	1.1363	1.0803	0.88429	1.1084	0.075714	0.12443	0.076	0.10643	0.095286	0.055429	0.063143
10.2717	0.056571	1.1409	1.0787	1.072	0.23543	0.10986	0.25943	1.0266	1.1497	1.0456	1.0051	1.019	1.025	1.0333	1.1221	1.1717	0.542	1.0946	1.0413	1.0116	1.1014	0.855	1.0449	1.1433	1.0853	0.87686	1.1144	0.076429	0.12343	0.082	0.114	0.10314	0.055571	0.064143
10.4467	0.056857	1.1461	1.0801	1.0686	0.21929	0.11029	0.23286	1.0156	1.153	1.0484	1.0074	1.0197	1.0267	1.0361	1.1284	1.1747	0.53129	1.1	1.0456	1.0154	1.1056	0.85943	1.0486	1.1473	1.0873	0.86814	1.1171	0.078	0.12443	0.088857	0.12314	0.111	0.055429	0.063571
10.6217	0.057	1.149	1.0806	1.0631	0.20457	0.11157	0.20886	1.006	1.157	1.0509	1.0099	1.0214	1.0293	1.0383	1.1329	1.1797	0.51343	1.104	1.0493	1.0194	1.1084	0.86371	1.0509	1.1493	1.0916	0.85871	1.1201	0.078857	0.12471	0.095714	0.12929	0.11929	0.056	0.063714
10.7967	0.056714	1.1484	1.0817	1.0577	0.19414	0.11186	0.18786	0.996	1.1607	1.053	1.0124	1.025	1.0331	1.0416	1.1369	1.1853	0.56129	1.1087	1.053	1.0236	1.1124	0.86871	1.0553	1.1517	1.0943	0.84971	1.1221	0.080714	0.12471	0.10243	0.137	0.12786	0.055857	0.063714
10.9717	0.057	1.1471	1.0824	1.053	0.188	0.11257	0.17129	0.98586	1.1681	1.057	1.0147	1.0287	1.0349	1.0437	1.1394	1.1907	0.62343	1.1134	1.056	1.0274	1.1154	0.873	1.0573	1.1504	1.0961	0.84129	1.1263	0.081714	0.12629	0.10886	0.14586	0.13743	0.056286	0.064286
11.1467	0.057143	1.1481	1.0823	1.0479	0.18443	0.11357	0.15871	0.97271	1.1744	1.0587	1.0174	1.0304	1.0367	1.0453	1.1446	1.1927	0.62157	1.1184	1.0596	1.0303	1.1184	0.87686	1.0589	1.1473	1.096	0.832	1.1277	0.083	0.12557	0.116	0.15486	0.14729	0.056286	0.064143
11.3217	0.057286	1.1454	1.0833	1.044	0.18543	0.11429	0.14771	0.96157	1.18	1.0621	1.0196	1.0326	1.0411	1.0487	1.1484	1.1953	0.59871	1.1249	1.0634	1.0356	1.1234	0.88157	1.0633	1.1479	1.1009	0.82357	1.1299	0.085143	0.12586	0.123	0.16529	0.15786	0.056429	0.064286

## Sheet: S11A Fig.
time (h)	MOI 0.08		ave	stdev		MOI 0.04		ave	stdev		MOI 0.02		ave	stdev		MOI 0.01		ave	stdev		MOI 0.002		ave	stdev
0	0.24	0.23	0.235	0.005		0.24	0.24	0.24	0		0.25	0.22	0.235	0.015		0.27	0.29	0.28	0.01		0.25	0.26	0.255	0.005
1	0.7	0.7	0.7	0		0.85	0.81	0.83	0.02		0.86	0.85	0.855	0.005		0.86	0.89	0.875	0.015		0.82	0.86	0.84	0.02
2	0.22	0.21	0.215	0.005		0.25	0.27	0.26	0.01		0.52	0.51	0.515	0.005		0.98	1.02	1	0.02		1.37	1.4	1.385	0.015
3	0.13	0.14	0.135	0.005		0.13	0.14	0.135	0.005		0.2	0.17	0.185	0.015		0.7	0.75	0.725	0.025		1.62	1.66	1.64	0.02
4	0.11	0.11	0.11	0		0.1	0.11	0.105	0.005		0.14	0.11	0.125	0.015		0.57	0.61	0.59	0.02		1.82	1.86	1.84	0.02
6	0.11	0.1	0.105	0.005		0.13	0.13	0.13	0		0.17	0.13	0.15	0.02		0.19	0.21	0.2	0.01		1.08	1.02	1.05	0.03
7	0.16	0.17	0.165	0.005		0.26	0.16	0.21	0.05		0.28	0.24	0.26	0.02		0.18	0.19	0.185	0.005		0.57	0.62	0.595	0.025
