# Supplementary material for: CRISPR-Cas effector specificity and cleavage site determine phage escape outcomes
Source: PLoS Biol. 2023 Apr 14;21(4):e3002065. doi: 10.1371/journal.pbio.3002065 (PMC10132644; doi:10.1371/journal.pbio.3002065)
Supplement: S3 Data — Contains data presented in Figs 2B, 2C, S2A, S2C, S3, S4, and S6B. (XLSX) [file pbio.3002065.s017.xlsx]

## Sheet: legend
This workbook contains data used to generate Fig. 2B, 2C, S2A, S2C, S3, S4, S6B
Sheet Fig. 2B contains the fraction mutated for crRNA samples at various time points (two replicates)
Sheet S2A Fig. contains the nucleotide diversity for crRNA samples at various time points (two replicates)
The remaining sheets contain analysis of high-throughput sequencing of J or L target amplicons. The number of reads with different types of mutations in each sample are reported on each sheet. These data were used to measure fraction mutated for Fig. 2B, point deletion data in S4 Fig., to calculate Z-scores for heatmaps in Fig. 2C and the proportion of mutant types for S2C Fig. and S6B Fig. The l…
The names of the sheets indicate the target gene, phage strain, crRNA, time point, and replicate as follows:
J = gene J target
L = gene L target
WT = wild-type phage
red = red operon knockout phage
perfect = perfectly matching crRNA
MM3 = crRNA containing mismatch at position 3
MM8 = crRNA containing mismatch at position 8
MM15 = crRNA containing mismatch at position 15
MM19 = crRNA containing mismatch at position 19
NT = non-targeting crRNA used as negative control
no crRNA = an empty plasmid lacking a CRISPR was used as negative control
0 h, 2 h, 4 h, 6 h, 8 h = time point after infection at which phage population was sampled (note, red samples were collected at 8 h)
rep1, rep2, rep3 = number of replicate
The last 8 sheets give the number of mutations for the full R1 or R2 reads for the WT no crRNA controls, used to generate the "no overlap" figures in S3B Fig.

## Sheet: Fig. 2B
Fraction mutated reads at each time point
Gene J
time (h)	no crRNA		ave	stdev		perfect		ave	stdev		1MM3		ave	stdev		1MM8		ave	stdev		1MM15		ave	stdev		1MM19		ave	stdev
0	1	1	1	0		1	1	1	0		1	1	1	0		1	1	1	0		1	1	1	0		1	1	1	0
2	1	1	1	0		1	1	1	0		1	1	1	0		4	2	3	1.41421		1	1	1	0		10	10	10	0
4	1	1	1	0		1	6	3.5	3.53553		88	85	86.5	2.12132		98	87	92.5	7.77817		82	86	84	2.82843		98	98	98	0
6	1	1	1	0		1	22	11.5	14.8492		93	91	92	1.41421		100	99	99.5	0.707107		100	100	100	0		99	99	99	0
8	1	1	1	0		2	45	23.5	30.4056		94	92	93	1.41421		99	100	99.5	0.707107		100	100	100	0		98	99	98.5	0.707107
Gene L
time (h)	no crRNA		ave	stdev		perfect		ave	stdev		1MM3		ave	stdev		1MM8		ave	stdev		1MM15		ave	stdev		1MM19		ave	stdev
0	1	1	1	0		1	1	1	0		1	2	1.5	0.707107		1	1	1	0		1	1	1	0		1	1	1	0
2	1	1	1	0		1	1	1	0		18	19	18.5	0.707107		44	48	46	2.82843		22	25	23.5	2.12132		35	31	33	2.82843
4	1	1	1	0		3	6	4.5	2.12132		100	100	100	0		99	100	99.5	0.707107		99	99	99	0		99	81	90	12.7279
6	1	1	1	0		11	20	15.5	6.36396		100	100	100	0		100	100	100	0		99	98	98.5	0.707107		99	100	99.5	0.707107
8	1	1	1	0		19	33	26	9.89949		100	100	100	0		100	100	100	0		100	100	100	0		99	100	99.5	0.707107

## Sheet: S2A Fig.
nucleotide diversity at each time point
Gene J
time (h)	no crRNA			perfect			1MM3			1MM8			1MM15			1MM19
0	0.000497286	0.000487503		0.000428165	0.000531922		0.000480341	0.000565542		0.000533196	0.000445317		0.000680661	0.000497431		0.000493403	0.000491267
2	0.000479868	0.000455547		0.000551018	0.000633626		0.000738737	0.000706822		0.00340994	0.00118994		0.00100759	0.00108278		0.00786545	0.00780617
4	0.000609448	0.000560159		0.00101269	0.00441966		0.0583851	0.0579186		0.0204872	0.0464236		0.017096	0.0224275		0.0527866	0.049119
6	0.000667671	0.000616526		0.0010488	0.0142687		0.0603832	0.0612248		0.0126114	0.0449517		0.00891092	0.019683		0.0487754	0.0467852
8	0.000545384	0.000509654		0.00116535	0.0209459		0.0607871	0.0616385		0.0128041	0.0438774		0.0051625	0.0206335		0.0496582	0.0440614
Gene L
time (h)	no crRNA			perfect			1MM3			1MM8			1MM15			1MM19
0	0.000488473	0.00058251		0.000448843	0.000570485		0.000608634	0.00170946		0.000617009	0.000644121		0.000682575	0.000597745		0.000675564	0.000552907
2	0.000584288	0.000587715		0.000715724	0.000894652		0.0134498	0.0146073		0.0279257	0.0289142		0.0166597	0.0181653		0.0218082	0.020949
4	0.000627973	0.000597374		0.00257052	0.00471291		0.0299397	0.0293069		0.0187031	0.00865246		0.0553009	0.0543128		0.0310322	0.0371737
6	0.000694961	0.000678256		0.00829688	0.0134137		0.0269139	0.0272088		0.0465994	0.0176879		0.0471141	0.0505956		0.0230029	0.0209635
8	0.000658514	0.000734477		0.0129994	0.0190094		0.0266704	0.0267896		0.0467921	0.017922		0.0487659	0.0503135		0.0242771	0.0206145

## Sheet: J WT perfect 0 h rep1
	mutation type
Gene J target	A	T	C	G	deletion	multi-mutation	sum for all mutation types
T	0	0	3	0	0	0	5.06201e-05		59265	total sequences
T	1	0	7	0	0	0	0.000134987		370 single mutation or indel sequences
T	5	0	11	0	1	1	0.000303721		58892 wild-type sequences
G	6	6	2	0	0	0	0.000236227		1 other sequences
T	10	0	12	0	0	0	0.000371214		fraction mutated is	0.01
C	25	24	0	6	0	0	0.000928035
A	0	3	0	11	0	0	0.000236227
T	7	0	5	0	0	0	0.00020248
T	6	0	4	0	0	0	0.000168734
T	2	0	5	1	16	0	0.000404961
A	0	5	0	1	0	0	0.00010124
T	6	0	7	1	0	0	0.000236227
G	8	9	1	0	0	0	0.000303721
G	3	6	1	0	1	0	0.000185607
A	0	1	0	11	0	1	0.000219354
G	4	4	1	0	0	0	0.00015186
C	7	3	0	3	0	0	0.000219354
G	14	9	1	0	0	0	0.000404961
T	5	0	5	1	0	0	0.000185607
G	7	2	4	0	0	0	0.000219354
A	0	3	3	6	0	0	0.00020248
G	4	9	4	0	0	0	0.000286847
G	5	10	4	0	0	0	0.000320594
A	0	4	1	7	0	0	0.00020248
	mutated sequence	count	count in control	type of mutation	mutation position	original base			mutated base
	TTTGTCATTTATGGAGCGTGAGGA	58892	0	perfect	perfect	perfect	to		perfect
	TTTGTCATTTATGAAGCGTGAGGA	2	0	SNP	14	G	to		A
	TTCGTCATTTATGGAGCGTGAGGA	10	0	SNP	3	T	to		C
	TTTGTCATTATGGAGCGTGAGGA	15	0	deletion	10	T	to		A
	TTTGTCATTTATGGAGCGTGACGA	3	0	SNP	22	G	to		C
	TTTGTCATTTATGGAGTGTGAGGA	2	0	SNP	17	C	to		T
	TTTGTCATTTATAGAGCGTGAGGA	7	0	SNP	13	G	to		A
	TTTGCCATTTATGGAGCGTGAGGA	11	0	SNP	5	T	to		C
	TTTGTCGTTTATGGAGCGTGAGGA	10	0	SNP	7	A	to		G
	TTTGTCATTTTTGGAGCGTGAGGA	4	0	SNP	11	A	to		T
	TTTGTAATTTATGGAGCGTGAGGA	24	0	SNP	6	C	to		A
	TTTGTCATTTATGGAGCGTGAGGG	6	0	SNP	24	A	to		G
	TTTGTCATTTAAGGAGCGTGAGGA	5	0	SNP	12	T	to		A
	TCTGTCATTTATGGAGCGTGAGGA	6	0	SNP	2	T	to		C
	TTTGTCATTTATGGAGCTTGAGGA	8	0	SNP	18	G	to		T
	TTTGTCATATATGGAGCGTGAGGA	5	0	SNP	9	T	to		A
	TTTGTCATTTATGGAGAGTGAGGA	6	0	SNP	17	C	to		A
	TTTGTCATTTATGGAGCATGAGGA	13	0	SNP	18	G	to		A
	TTTGTTATTTATGGAGCGTGAGGA	23	0	SNP	6	C	to		T
	TTTGTCATTTATGGAGCGTGATGA	8	0	SNP	22	G	to		T
	TTTGTCATTTATGTAGCGTGAGGA	5	0	SNP	14	G	to		T
	TTTTTCATTTATGGAGCGTGAGGA	5	0	SNP	4	G	to		T
	TTTGTCATTTATGGAGCGTAAGGA	6	0	SNP	20	G	to		A
	TTTGTCAATTATGGAGCGTGAGGA	6	0	SNP	8	T	to		A
	TTTGTCATTTATGGAGCGTGAGGT	3	0	SNP	24	A	to		T
	TTTGTCATTTATGGAGCGTGAGTA	9	0	SNP	23	G	to		T
	TTTGTCATTCATGGAGCGTGAGGA	4	0	SNP	10	T	to		C
	TTTGTCATTTATGGAGCGTGAGAA	4	0	SNP	23	G	to		A
	TTTGTCATTTATGGGGCGTGAGGA	10	0	SNP	15	A	to		G
	TTTGTCATTTATGGAGGGTGAGGA	2	0	SNP	17	C	to		G
	TTTGTCATTTATGGAGCGTTAGGA	1	0	SNP	20	G	to		T
	TTTGTCATTTATTGAGCGTGAGGA	8	0	SNP	13	G	to		T
	CTTGTCATTTATGGAGCGTGAGGA	2	0	SNP	1	T	to		C
	TTAGTCATTTATGGAGCGTGAGGA	4	0	SNP	3	T	to		A
	TTTATCATTTATGGAGCGTGAGGA	5	0	SNP	4	G	to		A
	TTTCTCATTTATGGAGCGTGAGGA	1	0	SNP	4	G	to		C
	TTTGACATTTATGGAGCGTGAGGA	9	0	SNP	5	T	to		A
	TTTGTCACTTATGGAGCGTGAGGA	4	0	SNP	8	T	to		C
	TTTGTCATTTATGGAGCGTCAGGA	3	0	SNP	20	G	to		C
	TTTGTCATTTATGGAGCGTGAGCA	3	0	SNP	23	G	to		C
	TTTGTCATTTACGGAGCGTGAGGA	6	0	SNP	12	T	to		C
	TTTGTCATCTATGGAGCGTGAGGA	3	0	SNP	9	T	to		C
	TTTGTCTTTTATGGAGCGTGAGGA	2	0	SNP	7	A	to		T
	TTTGTCATTTATGGAGCGTGAAGA	3	0	SNP	22	G	to		A
	TTTGTCATTTATGGAGCGTGTGGA	2	0	SNP	21	A	to		T
	TTTGTGATTTATGGAGCGTGAGGA	5	0	SNP	6	C	to		G
	TTTGTCATTTATGGATCGTGAGGA	3	0	SNP	16	G	to		T
	TTTGTCATTTATGGAACGTGAGGA	3	0	SNP	16	G	to		A
	TTTGTCATTTATGGAGCGCGAGGA	4	0	SNP	19	T	to		C
	TTTGTCATTTATGGAGCGTGGGGA	5	0	SNP	21	A	to		G
	TTTGTCATTTATGGAGCGTGCGGA	2	0	SNP	21	A	to		C
	TTTGTCATTTATGGAGCGAGAGGA	4	0	SNP	19	T	to		A
	TTTGTCATTAATGGAGCGTGAGGA	1	0	SNP	10	T	to		A

## Sheet: J WT perfect 0 h rep2
	mutation type
Gene J target	A	T	C	G	deletion	multi-mutation	sum for all mutation types
T	0	0	6	0	0	0	0.000125813		47690	total sequences
T	1	0	2	1	0	0	8.3875e-05		370 single mutation or indel sequences
T	2	0	9	1	5	0	0.000356469		47315 wild-type sequences
G	6	3	2	0	2	0	0.000272594		4 other sequences
T	8	0	11	0	0	0	0.000398406		fraction mutated is	0.01
C	13	43	0	5	0	0	0.00127909
A	0	2	0	11	0	0	0.000272594
T	3	0	4	0	0	0	0.000146781
T	2	0	7	0	0	0	0.000188719
T	2	0	4	0	10	0	0.0003355
A	0	6	0	10	1	1	0.000377438
T	7	0	4	0	0	0	0.000230656
G	6	4	2	0	0	0	0.000251625
G	8	3	0	0	1	0	0.000251625
A	0	1	0	7	3	0	0.000230656
G	7	7	0	0	0	0	0.000293563
C	13	8	0	2	0	0	0.000482281
G	15	11	1	0	0	0	0.000566156
T	4	0	3	1	0	0	0.00016775
G	9	11	0	0	0	0	0.000419375
A	0	7	0	9	0	0	0.0003355
G	2	4	4	0	0	0	0.000209688
G	0	6	3	0	0	0	0.000188719
A	0	3	0	12	0	0	0.000314531
	mutated sequence	count	count in control	type of mutation	mutation position	original base			mutated base
	TTTGTCATTTATGGAGCGTGAGGA	47320	0	perfect	perfect	perfect	to		perfect
	TTTGTCATTTATGGAGCGTGAGGG	11	0	SNP	24	A	to		G
	TTTGTTATTTATGGAGCGTGAGGA	42	0	SNP	6	C	to		T
	TTTGTCATTTTTGGAGCGTGAGGA	5	0	SNP	11	A	to		T
	TTTGTCATTTATGGAGCGAGAGGA	3	0	SNP	19	T	to		A
	TTTGTCATTTATGGAGCGCGAGGA	2	0	SNP	19	T	to		C
	TTTGTCATTTATGGAGAGTGAGGA	12	0	SNP	17	C	to		A
	TTTGTCATTTATGAAGCGTGAGGA	7	0	SNP	14	G	to		A
	TTTGACATTTATGGAGCGTGAGGA	7	0	SNP	5	T	to		A
	TTTGTGATTTATGGAGCGTGAGGA	4	0	SNP	6	C	to		G
	TTTGTCATTTGTGGAGCGTGAGGA	9	0	SNP	11	A	to		G
	TTCGTCATTTATGGAGCGTGAGGA	8	0	SNP	3	T	to		C
	TTTGTCATTTATGGAGCGTAAGGA	8	0	SNP	20	G	to		A
	TTTGTAATTTATGGAGCGTGAGGA	12	0	SNP	6	C	to		A
	TTTGTCATTTATGGAGCGTTAGGA	10	0	SNP	20	G	to		T
	TTTGTCATTTATGGAGCGTGGGGA	8	0	SNP	21	A	to		G
	TTTGTCATTTATGGAGCGTGAGTA	5	0	SNP	23	G	to		T
	TTTGCCATTTATGGAGCGTGAGGA	10	0	SNP	5	T	to		C
	TTTGTCATTTATGGAGCATGAGGA	14	0	SNP	18	G	to		A
	TTTGTCATTATGGAGCGTGAGGA	9	0	deletion	10	T	to		A
	TTTATCATTTATGGAGCGTGAGGA	5	0	SNP	4	G	to		A
	TTTTTCATTTATGGAGCGTGAGGA	4	0	SNP	4	G	to		T
	TTTGTCATTTATGGAGCGTGAAGA	1	0	SNP	22	G	to		A
	TTTGTCGTTTATGGAGCGTGAGGA	10	0	SNP	7	A	to		G
	TTTGTCATTTAAGGAGCGTGAGGA	6	0	SNP	12	T	to		A
	TTTGTCATTTATGGAGCGTGAGGT	2	0	SNP	24	A	to		T
	TTTGTCATTCATGGAGCGTGAGGA	3	0	SNP	10	T	to		C
	TTTGTCACTTATGGAGCGTGAGGA	3	0	SNP	8	T	to		C
	TTTGTCATTTATGTAGCGTGAGGA	2	0	SNP	14	G	to		T
	TTTGTCATTTATGGAGCTTGAGGA	10	0	SNP	18	G	to		T
	TTTGTCATTTATGGATCGTGAGGA	6	0	SNP	16	G	to		T
	TTTGTCTTTTATGGAGCGTGAGGA	1	0	SNP	7	A	to		T
	TTTCTCATTTATGGAGCGTGAGGA	1	0	SNP	4	G	to		C
	TTTGTCATTTATGGAGTGTGAGGA	7	0	SNP	17	C	to		T
	TTTGTCATATATGGAGCGTGAGGA	1	0	SNP	9	T	to		A
	TCTGTCATTTATGGAGCGTGAGGA	1	0	SNP	2	T	to		C
	TTTGTCATTTACGGAGCGTGAGGA	3	0	SNP	12	T	to		C
	TTTGTCATTTATGGAGCGTGACGA	3	0	SNP	22	G	to		C
	TTTGTCATTTATAGAGCGTGAGGA	5	0	SNP	13	G	to		A
	TTTGTCATTTATGGAGCGTGTGGA	6	0	SNP	21	A	to		T
	TTTGTCATTAATGGAGCGTGAGGA	1	0	SNP	10	T	to		A
	TTTGTCATTTATGGAACGTGAGGA	6	0	SNP	16	G	to		A
	TTTGTCATCTATGGAGCGTGAGGA	6	0	SNP	9	T	to		C
	TTTGTCATTTATGGAGCGTGATGA	3	0	SNP	22	G	to		T
	TTTGTCATTTATTGAGCGTGAGGA	3	0	SNP	13	G	to		T
	TTTGTCATTTATGGGGCGTGAGGA	6	0	SNP	15	A	to		G
	TTTGTCATTTATGGGCGTGAGGA	2	0	deletion	15	A	to		G
	TTTGTCATTTATCGAGCGTGAGGA	1	0	SNP	13	G	to		C
	TTTGTCATTTATGGAGCGTGAGCA	2	0	SNP	23	G	to		C
	TTTGTCAATTATGGAGCGTGAGGA	2	0	SNP	8	T	to		A
	CTTGTCATTTATGGAGCGTGAGGA	5	0	SNP	1	T	to		C
	TTTGTCATTTATGGAGGGTGAGGA	1	0	SNP	17	C	to		G
	TTAGTCATTTATGGAGCGTGAGGA	1	0	SNP	3	T	to		A

## Sheet: J WT perfect 2 h rep1
	mutation type
Gene J target	A	T	C	G	deletion	multi-mutation	sum for all mutation types
T	2	0	5	0	0	0	0.000158896		44054	total sequences
T	0	0	4	0	0	0	9.07977e-05		355 single mutation or indel sequences
T	4	0	5	0	3	0	0.000272393		43698 wild-type sequences
G	3	4	3	0	0	0	0.000226994		0 other sequences
T	8	0	12	0	0	0	0.000453988		fraction mutated is	0.01
C	16	75	0	7	1	1	0.00226994
A	0	2	0	15	0	0	0.00038589
T	5	0	5	0	0	0	0.000226994
T	3	0	4	0	0	0	0.000158896
T	0	0	3	0	11	0	0.000317792
A	0	3	0	4	0	0	0.000158896
T	7	0	5	1	0	0	0.000295092
G	8	6	3	0	0	0	0.00038589
G	2	2	0	0	0	0	9.07977e-05
A	0	3	0	7	0	0	0.000226994
G	1	6	3	0	0	0	0.000226994
C	14	2	0	3	0	0	0.000431289
G	12	2	4	0	0	0	0.000408589
T	7	0	3	1	0	0	0.000249694
G	3	3	1	0	2	0	0.000204295
A	0	4	0	2	4	0	0.000226994
G	1	6	0	0	0	0	0.000158896
G	4	7	1	0	0	0	0.000272393
A	0	4	0	4	0	0	0.000181595
	mutated sequence	count	count in control	type of mutation	mutation position	original base			mutated base
	TTTGTCATTTATGGAGCGTGAGGA	43700	0	perfect	perfect	perfect	to		perfect
	TTTGTCATTATGGAGCGTGAGGA	10	0	deletion	10	T	to		A
	TTTGTCATTTATGGAGAGTGAGGA	13	0	SNP	17	C	to		A
	TTTGTCATTTATGGAGCGTTAGGA	2	0	SNP	20	G	to		T
	TTTGTCATTTATGGAGCGTAAGGA	2	0	SNP	20	G	to		A
	TTTGTTATTTATGGAGCGTGAGGA	74	0	SNP	6	C	to		T
	TTTGTCATTTATAGAGCGTGAGGA	7	0	SNP	13	G	to		A
	TTTGTCATTTATGGAGCGCGAGGA	2	0	SNP	19	T	to		C
	TTTGTCATTTATGGAGCGTGGGA	3	0	deletion	21	A	to		G
	TTTGCCATTTATGGAGCGTGAGGA	11	0	SNP	5	T	to		C
	TTTGTCATTTATTGAGCGTGAGGA	5	0	SNP	13	G	to		T
	TTTGTCATTTATGGAGCGTGAGTA	6	0	SNP	23	G	to		T
	TTTGTCATTTATGGAGCATGAGGA	11	0	SNP	18	G	to		A
	CTTGTCATTTATGGAGCGTGAGGA	4	0	SNP	1	T	to		C
	TTTGTCATCTATGGAGCGTGAGGA	3	0	SNP	9	T	to		C
	TCTGTCATTTATGGAGCGTGAGGA	3	0	SNP	2	T	to		C
	TTTGTCATTTAAGGAGCGTGAGGA	6	0	SNP	12	T	to		A
	TTTGTGATTTATGGAGCGTGAGGA	6	0	SNP	6	C	to		G
	TTTGTCATTTATGGAGCGTGAGAA	3	0	SNP	23	G	to		A
	TTTGTCATATATGGAGCGTGAGGA	2	0	SNP	9	T	to		A
	TTTGTCATTTATGGAGCGAGAGGA	6	0	SNP	19	T	to		A
	TTTGTCGTTTATGGAGCGTGAGGA	14	0	SNP	7	A	to		G
	TTTGTCATTTATGGAGGGTGAGGA	2	0	SNP	17	C	to		G
	TTTGTCATTTATGGAGCGTGATGA	5	0	SNP	22	G	to		T
	TTTGTCATTTACGGAGCGTGAGGA	4	0	SNP	12	T	to		C
	TTTATCATTTATGGAGCGTGAGGA	2	0	SNP	4	G	to		A
	TTTGTCATTTATGGAGCCTGAGGA	3	0	SNP	18	G	to		C
	TTTGTAATTTATGGAGCGTGAGGA	15	0	SNP	6	C	to		A
	TTCGTCATTTATGGAGCGTGAGGA	4	0	SNP	3	T	to		C
	TTTGTCATTCATGGAGCGTGAGGA	2	0	SNP	10	T	to		C
	TTTGTCATTTATGAAGCGTGAGGA	1	0	SNP	14	G	to		A
	TTTGTCAATTATGGAGCGTGAGGA	4	0	SNP	8	T	to		A
	TTTGACATTTATGGAGCGTGAGGA	7	0	SNP	5	T	to		A
	TTTGTCATTTATGGGGCGTGAGGA	6	0	SNP	15	A	to		G
	TTTGTCATTTATGTAGCGTGAGGA	1	0	SNP	14	G	to		T
	TTTGTCATTTATGGAGCGTAGGA	1	0	deletion	20	G	to		A
	TTTGTCATTTATGGAGCGTGGGGA	1	0	SNP	21	A	to		G
	TTAGTCATTTATGGAGCGTGAGGA	3	0	SNP	3	T	to		A
	TTTGTCATTTTTGGAGCGTGAGGA	2	0	SNP	11	A	to		T
	TTTCTCATTTATGGAGCGTGAGGA	2	0	SNP	4	G	to		C
	TTTGTCATTTATGGAGCGTGAGGG	3	0	SNP	24	A	to		G
	TTTGTCACTTATGGAGCGTGAGGA	4	0	SNP	8	T	to		C
	TTTGTCTTTTATGGAGCGTGAGGA	1	0	SNP	7	A	to		T
	TTTGTCATTTGTGGAGCGTGAGGA	3	0	SNP	11	A	to		G
	TTTGTCATTTATGGAGCGTGTGGA	3	0	SNP	21	A	to		T
	TTTGTCATTTATGGAGTGTGAGGA	1	0	SNP	17	C	to		T
	TTTGTCATTTATGGACCGTGAGGA	2	0	SNP	16	G	to		C
	TTTGTCATTTATGGAGCGTGAGGT	3	0	SNP	24	A	to		T
	TTTGTCATTTATGGTGCGTGAGGA	2	0	SNP	15	A	to		T
	TTTGTCATTTATGGATCGTGAGGA	5	0	SNP	16	G	to		T
	TTTGTCATTTATGGAGCTTGAGGA	1	0	SNP	18	G	to		T
	TTTTTCATTTATGGAGCGTGAGGA	3	0	SNP	4	G	to		T
	TTTGTCATTTATCGAGCGTGAGGA	2	0	SNP	13	G	to		C
	ATTGTCATTTATGGAGCGTGAGGA	1	0	SNP	1	T	to		A

## Sheet: J WT perfect 2 h rep2
	mutation type
Gene J target	A	T	C	G	deletion	multi-mutation	sum for all mutation types
T	4	0	3	0	0	0	0.000167934		41683	total sequences
T	2	0	3	0	0	0	0.000119953		384 single mutation or indel sequences
T	1	0	9	0	4	0	0.000335868		41296 wild-type sequences
G	8	6	0	0	0	1	0.000359859		2 other sequences
T	8	0	5	0	0	0	0.000311878		fraction mutated is	0.01
C	39	72	0	2	0	0	0.00271094
A	0	1	1	13	0	0	0.000359859
T	4	0	1	0	0	0	0.000119953
T	3	0	3	0	0	0	0.000143944
T	0	0	6	0	41	0	0.00112756
A	0	1	1	6	0	0	0.000191925
T	6	0	4	0	0	0	0.000239906
G	3	6	1	0	0	0	0.000239906
G	6	0	1	0	1	0	0.000191925
A	0	4	1	4	1	0	0.000239906
G	3	2	0	0	0	0	0.000119953
C	17	3	0	2	0	0	0.000527793
G	1	5	0	0	0	0	0.000143944
T	10	0	7	0	0	0	0.00040784
G	6	5	2	0	0	0	0.000311878
A	0	2	1	3	2	0	0.000191925
G	1	3	5	0	0	0	0.000215915
G	4	5	1	0	0	0	0.000239906
A	0	2	0	7	0	0	0.000215915
	mutated sequence	count	count in control	type of mutation	mutation position	original base			mutated base
	TTTGTCATTTATGGAGCGTGAGGA	41299	0	perfect	perfect	perfect	to		perfect
	TTTGTCATTTATGAAGCGTGAGGA	5	0	SNP	14	G	to		A
	TTTGTCGTTTATGGAGCGTGAGGA	12	0	SNP	7	A	to		G
	TTTGTTATTTATGGAGCGTGAGGA	71	0	SNP	6	C	to		T
	TTTGTAATTTATGGAGCGTGAGGA	38	0	SNP	6	C	to		A
	TTTGTCATTTATGGAGAGTGAGGA	16	0	SNP	17	C	to		A
	TTTGTCATTATGGAGCGTGAGGA	39	0	deletion	10	T	to		A
	TTTGCCATTTATGGAGCGTGAGGA	4	0	SNP	5	T	to		C
	TTTGTCATCTATGGAGCGTGAGGA	2	0	SNP	9	T	to		C
	TTTATCATTTATGGAGCGTGAGGA	7	0	SNP	4	G	to		A
	TTTGTCATTTATGGAGCGTGACGA	4	0	SNP	22	G	to		C
	TTTGTCAATTATGGAGCGTGAGGA	3	0	SNP	8	T	to		A
	TTTGTCATTTATGGAGCGCGAGGA	6	0	SNP	19	T	to		C
	TTTGTCATTTATGGAGCGTGAGGT	1	0	SNP	24	A	to		T
	TTTGTCATTTATGGAGCTTGAGGA	4	0	SNP	18	G	to		T
	TTTGTCATTTACGGAGCGTGAGGA	3	0	SNP	12	T	to		C
	TTTGTCATTTATGGAGCGTTAGGA	4	0	SNP	20	G	to		T
	TTTGTCATTCATGGAGCGTGAGGA	5	0	SNP	10	T	to		C
	TTTGTCATTTATGGAACGTGAGGA	2	0	SNP	16	G	to		A
	TTTGTCATTTATTGAGCGTGAGGA	5	0	SNP	13	G	to		T
	TTTTTCATTTATGGAGCGTGAGGA	5	0	SNP	4	G	to		T
	TTCGTCATTTATGGAGCGTGAGGA	8	0	SNP	3	T	to		C
	TTTGTCATTTATGGAGCGTGAGGG	6	0	SNP	24	A	to		G
	TATGTCATTTATGGAGCGTGAGGA	1	0	SNP	2	T	to		A
	TTTGTGATTTATGGAGCGTGAGGA	1	0	SNP	6	C	to		G
	TTTGTCATTTATGGTGCGTGAGGA	3	0	SNP	15	A	to		T
	TTTGTCATTTATGGAGCGTGAGAA	3	0	SNP	23	G	to		A
	TTTGTCATTTATGGATCGTGAGGA	1	0	SNP	16	G	to		T
	TTTGTCATTTATGGGGCGTGAGGA	3	0	SNP	15	A	to		G
	TTTGTCATTTATGGAGCGTAAGGA	5	0	SNP	20	G	to		A
	TTTGTCATTTATGGAGCGTGATGA	2	0	SNP	22	G	to		T
	TTTGTCATTTATGGAGTGTGAGGA	2	0	SNP	17	C	to		T
	ATTGTCATTTATGGAGCGTGAGGA	3	0	SNP	1	T	to		A
	TTTGACATTTATGGAGCGTGAGGA	7	0	SNP	5	T	to		A
	TTTGTCATTTATGGAGCGTGGGA	1	0	deletion	21	A	to		G
	TTTGTCATTTGTGGAGCGTGAGGA	5	0	SNP	11	A	to		G
	TCTGTCATTTATGGAGCGTGAGGA	2	0	SNP	2	T	to		C
	TTTGTCATTTATGGAGCGAGAGGA	9	0	SNP	19	T	to		A
	TTTGTCATTTATGGAGCGTCAGGA	1	0	SNP	20	G	to		C
	TTTGTCATTTATAGAGCGTGAGGA	2	0	SNP	13	G	to		A
	TTTGTCATTTATGGAGGGTGAGGA	1	0	SNP	17	C	to		G
	TTTGTCATTTATGGAGCGTGGGGA	2	0	SNP	21	A	to		G
	TTTGTCATATATGGAGCGTGAGGA	2	0	SNP	9	T	to		A
	CTTGTCATTTATGGAGCGTGAGGA	2	0	SNP	1	T	to		C
	TTTGTCATTTAAGGAGCGTGAGGA	5	0	SNP	12	T	to		A
	TTTGTCATTTATGGAGCGTGTGGA	1	0	SNP	21	A	to		T
	TTTGTCATTTATGGAGCGTGAGTA	4	0	SNP	23	G	to		T

## Sheet: J WT perfect 4 h rep1
	mutation type
Gene J target	A	T	C	G	deletion	multi-mutation	sum for all mutation types
T	3	0	7	0	0	0	0.000208598		47939	total sequences
T	0	0	1	0	0	0	2.08598e-05		647 single mutation or indel sequences
T	1	0	10	0	5	0	0.000333757		47284 wild-type sequences
G	2	3	0	0	0	0	0.000104299		7 other sequences
T	13	0	23	0	0	0	0.000750954		fraction mutated is	0.01
C	39	175	0	7	0	0	0.00461003
A	0	3	0	37	0	0	0.000834394
T	4	0	5	0	0	0	0.000187739
T	2	0	5	0	0	0	0.000146019
T	0	0	5	3	32	0	0.000834394
A	0	2	0	11	0	0	0.000271178
T	10	0	5	0	0	0	0.000312898
G	5	5	3	0	0	0	0.000271178
G	6	2	0	0	2	0	0.000208598
A	0	0	0	7	26	0	0.000688375
G	1	12	1	0	0	0	0.000292038
C	13	8	0	6	2	0	0.000604935
G	8	31	1	0	0	0	0.000834394
T	11	0	6	1	0	0	0.000375477
G	14	22	0	0	0	1	0.000771814
A	0	4	0	8	1	0	0.000271178
G	3	7	2	0	0	0	0.000250318
G	3	2	2	0	0	0	0.000146019
A	0	5	0	4	0	0	0.000187739
	mutated sequence	count	count in control	type of mutation	mutation position	original base			mutated base
	TTTGTCATTTATGGAGCGTGAGGA	47288	0	perfect	perfect	perfect	to		perfect
	TTTGTTATTTATGGAGCGTGAGGA	174	0	SNP	6	C	to		T
	TTTGTCGTTTATGGAGCGTGAGGA	36	0	SNP	7	A	to		G
	TTTGTCATTTATGGGGCGTGAGGA	6	0	SNP	15	A	to		G
	ATTGTCATTTATGGAGCGTGAGGA	2	0	SNP	1	T	to		A
	TTTGTCATTATGGAGCGTGAGGA	31	0	deletion	10	T	to		A
	TTTGTCATTTATGGAGTGTGAGGA	7	0	SNP	17	C	to		T
	TTTGTCATTTATGGGCGTGAGGA	24	0	deletion	15	A	to		G
	TTTGTCATTTATGGAGGGTGAGGA	5	0	SNP	17	C	to		G
	TTTGCCATTTATGGAGCGTGAGGA	22	0	SNP	5	T	to		C
	TTTGTCATTTGTGGAGCGTGAGGA	10	0	SNP	11	A	to		G
	TTTTTCATTTATGGAGCGTGAGGA	2	0	SNP	4	G	to		T
	TTTGTCATTTATGGAGCGTGATGA	6	0	SNP	22	G	to		T
	TTTGTCATTTATGGAGCTTGAGGA	30	0	SNP	18	G	to		T
	CTTGTCATTTATGGAGCGTGAGGA	6	0	SNP	1	T	to		C
	TTTGTCATTTATGGAGCGTGTGGA	3	0	SNP	21	A	to		T
	TTTGACATTTATGGAGCGTGAGGA	12	0	SNP	5	T	to		A
	TTTGTCATTTACGGAGCGTGAGGA	4	0	SNP	12	T	to		C
	TTTGTCATTTATGGAGCGAGAGGA	10	0	SNP	19	T	to		A
	TTTGTAATTTATGGAGCGTGAGGA	38	0	SNP	6	C	to		A
	TTTGTCATTTATGGAGCGTGAGAA	2	0	SNP	23	G	to		A
	TTTGTCATTTATGGAGCGTTAGGA	21	0	SNP	20	G	to		T
	TTTGTCATTTATGGAGAGTGAGGA	12	0	SNP	17	C	to		A
	TTCGTCATTTATGGAGCGTGAGGA	9	0	SNP	3	T	to		C
	TTTGTCATTTATGGAGCATGAGGA	7	0	SNP	18	G	to		A
	TTTGTCATTTATGGAGCGTGAGGG	3	0	SNP	24	A	to		G
	TTTGTCATTTATGGAGCGTAAGGA	13	0	SNP	20	G	to		A
	TTTGTCATTTATGTAGCGTGAGGA	1	0	SNP	14	G	to		T
	TTTGTCATCTATGGAGCGTGAGGA	4	0	SNP	9	T	to		C
	TTTGTCATTTATGGAGCGTGAGGT	4	0	SNP	24	A	to		T
	TTTGTCATTTATGGATCGTGAGGA	11	0	SNP	16	G	to		T
	TTTGTCATTTAAGGAGCGTGAGGA	9	0	SNP	12	T	to		A
	TTTGTCTTTTATGGAGCGTGAGGA	2	0	SNP	7	A	to		T
	TTTGTCATTTATGGAGCGTGAGCA	1	0	SNP	23	G	to		C
	TTTGTCATTTTTGGAGCGTGAGGA	1	0	SNP	11	A	to		T
	TTTGTCATTTATGAGCGTGAGGA	1	0	deletion	14	G	to		A
	TTTGTCATTTATAGAGCGTGAGGA	4	0	SNP	13	G	to		A
	TTTGTGATTTATGGAGCGTGAGGA	6	0	SNP	6	C	to		G
	TTTGTCAATTATGGAGCGTGAGGA	3	0	SNP	8	T	to		A
	TTTGTCACTTATGGAGCGTGAGGA	4	0	SNP	8	T	to		C
	TTTGTCATTCATGGAGCGTGAGGA	4	0	SNP	10	T	to		C
	TTTGTCATATGGAGCGTGAGGA	1	0	deletion	9	T	to		A
	TTTGTCATTGATGGAGCGTGAGGA	2	0	SNP	10	T	to		G
	TTTGTCATTTATTGAGCGTGAGGA	4	0	SNP	13	G	to		T
	TTTATCATTTATGGAGCGTGAGGA	1	0	SNP	4	G	to		A
	TTTGTCATTTATGGAGCGTGACGA	1	0	SNP	22	G	to		C
	TTTGTCATTTATGGAGCGTGGGGA	7	0	SNP	21	A	to		G
	TTTGTCATTTATGGAGCGTGAGTA	1	0	SNP	23	G	to		T
	TTTGTCATTTTATGGAGCGTGAGGA	1	0	extension	11	A	to		T
	TTTGTCATTTGGAGCGTGAGGA	1	0	deletion	11	A	to		G
	TTTGTCATTTATCGAGCGTGAGGA	2	0	SNP	13	G	to		C
	TTTGTCATTTATGGAGCGTGAAGA	2	0	SNP	22	G	to		A
	TTTGTCATATATGGAGCGTGAGGA	1	0	SNP	9	T	to		A
	TTTGTCATTTATGGAGCGCGAGGA	5	0	SNP	19	T	to		C
	TTTGTCATTTATGAAGCGTGAGGA	5	0	SNP	14	G	to		A
	TTTGTCATTTATGGAGGTGAGGA	1	0	deletion	17	C	to		G

## Sheet: J WT perfect 4 h rep2
	mutation type
Gene J target	A	T	C	G	deletion	multi-mutation	sum for all mutation types
T	1	0	14	0	0	0	0.000298234		50296	total sequences
T	1	0	3	0	2	0	0.000119294		2856 single mutation or indel sequences
T	3	0	5	1	3	1	0.00025847		47432 wild-type sequences
G	7	4	2	0	3	1	0.000337999		3 other sequences
T	5	0	21	0	0	2	0.000556704		fraction mutated is	0.06
C	136	345	0	10	1	1	0.00980197
A	0	4	1	42	1	0	0.00095435
T	2	0	19	0	0	0	0.000417528
T	6	0	2	0	0	0	0.000159058
T	2	0	5	0	1937	0	0.0386512
A	0	7	0	5	0	0	0.000238588
T	6	0	7	0	0	0	0.00025847
G	9	11	1	0	0	0	0.000417528
G	9	6	1	0	2	0	0.000357881
A	0	4	0	11	22	0	0.000735645
G	0	4	0	0	0	0	7.95292e-05
C	12	4	0	2	0	0	0.000357881
G	14	28	2	0	0	0	0.000874821
T	5	0	10	2	0	0	0.000337999
G	29	19	0	0	1	0	0.000974233
A	0	1	0	2	2	0	9.94115e-05
G	4	1	1	0	0	0	0.000119294
G	1	8	1	0	0	0	0.000198823
A	0	6	1	7	0	0	0.000278352
	mutated sequence	count	count in control	type of mutation	mutation position	original base			mutated base
	TTTGTCATTTATGGAGCGTGAGGA	47434	0	perfect	perfect	perfect	to		perfect
	TTTGTCATTATGGAGCGTGAGGA	1929	0	deletion	10	T	to		A
	TTTGCCATTTATGGAGCGTGAGGA	20	0	SNP	5	T	to		C
	TTTGTTATTTATGGAGCGTGAGGA	344	0	SNP	6	C	to		T
	TTTGTCATTTATGGAGCGTAAGGA	28	0	SNP	20	G	to		A
	TTTGTCATTTATGGAGCGTTAGGA	18	0	SNP	20	G	to		T
	TTTGTAATTTATGGAGCGTGAGGA	135	0	SNP	6	C	to		A
	TTTGTCGTTTATGGAGCGTGAGGA	41	0	SNP	7	A	to		G
	TTTGTCATTTATTGAGCGTGAGGA	10	0	SNP	13	G	to		T
	TTTGTCATTAATGGAGCGTGAGGA	1	0	SNP	10	T	to		A
	TTTGTCATTTATGGTGCGTGAGGA	3	0	SNP	15	A	to		T
	TTTGTCATTTATGGAGCGTGAGTA	7	0	SNP	23	G	to		T
	TTTGTCATTTATGGGCGTGAGGA	21	0	deletion	15	A	to		G
	TTTGTCATTTATGGAGCATGAGGA	13	0	SNP	18	G	to		A
	TTTGTCATTTATGGAGCTTGAGGA	27	0	SNP	18	G	to		T
	TTTGTCATTTATGAAGCGTGAGGA	8	0	SNP	14	G	to		A
	TTTGTCACTTATGGAGCGTGAGGA	18	0	SNP	8	T	to		C
	CTTGTCATTTATGGAGCGTGAGGA	13	0	SNP	1	T	to		C
	TTTGTCATTTATGGAGCGCGAGGA	9	0	SNP	19	T	to		C
	TTTGTCATCTATGGAGCGTGAGGA	1	0	SNP	9	T	to		C
	TTTGACATTTATGGAGCGTGAGGA	4	0	SNP	5	T	to		A
	TTTGTGATTTATGGAGCGTGAGGA	9	0	SNP	6	C	to		G
	TTTGTCATTTATGTAGCGTGAGGA	5	0	SNP	14	G	to		T
	TCTGTCATTTATGGAGCGTGAGGA	2	0	SNP	2	T	to		C
	TTTGTCATTTATGGAGAGTGAGGA	11	0	SNP	17	C	to		A
	TTTGTCATATATGGAGCGTGAGGA	5	0	SNP	9	T	to		A
	TTTGTCATTTACGGAGCGTGAGGA	6	0	SNP	12	T	to		C
	TTTATCATTTATGGAGCGTGAGGA	6	0	SNP	4	G	to		A
	TTTCTCATTTATGGAGCGTGAGGA	1	0	SNP	4	G	to		C
	TTTGTCATTTAAGGAGCGTGAGGA	5	0	SNP	12	T	to		A
	TTTGTCATTTATGGATCGTGAGGA	3	0	SNP	16	G	to		T
	TTTGCCATTTATGGAGAGTGAGGA	1	0	multi-mismatch	5	T	to		C
	TTTGTCATTTATGGAGCCTGAGGA	1	0	SNP	18	G	to		C
	TTTGTCATTTATGGAGCGAGAGGA	4	0	SNP	19	T	to		A
	TTTTCATTTATGGAGCGTGAGGA	2	0	deletion	4	G	to		T
	TCTGTCATTATGGAGCGTGAGGA	1	0	deletion	2	T	to		C
	TTTGTCATTTATGGAGCGTGAGGG	6	0	SNP	24	A	to		G
	TTTGTCTTTTATGGAGCGTGAGGA	3	0	SNP	7	A	to		T
	TTTGTCATTTATGGGGCGTGAGGA	10	0	SNP	15	A	to		G
	TTTGTCATTCATGGAGCGTGAGGA	4	0	SNP	10	T	to		C
	TTTGTCATTATGGGGCGTGAGGA	1	0	deletion	10	T	to		A
	TTTGTCATTATGGAGCATGAGGA	1	0	deletion	10	T	to		A
	TTTGTCATTTATGGAGTGTGAGGA	3	0	SNP	17	C	to		T
	TTTGTCATTTATGGAGCGTGGGGA	1	0	SNP	21	A	to		G
	TTCGTCATTTATGGAGCGTGAGGA	4	0	SNP	3	T	to		C
	TTTGTCAATTATGGAGCGTGAGGA	1	0	SNP	8	T	to		A
	TTTGTCATTTATGGAGGGTGAGGA	1	0	SNP	17	C	to		G
	TTTGTCATTTATAGAGCGTGAGGA	8	0	SNP	13	G	to		A
	TTTGTCATTTATGGAGCGGGAGGA	1	0	SNP	19	T	to		G
	TTAGTCATTTATGGAGCGTGAGGA	2	0	SNP	3	T	to		A
	TTTGTCATTTATGGAGCGTGAGGT	5	0	SNP	24	A	to		T
	TTTGTCATTTATGGAGCGTGAAGA	3	0	SNP	22	G	to		A
	TTTGTCATTTGTGGAGCGTGAGGA	4	0	SNP	11	A	to		G
	TTTGTCATTTTTGGAGCGTGAGGA	6	0	SNP	11	A	to		T
	TTTGTCATTTATGGAGCGTGGGA	1	0	deletion	21	A	to		G
	TTTGTCATTTATGAGCGTGAGGA	1	0	deletion	14	G	to		A
	TTTTTCATTTATGGAGCGTGAGGA	3	0	SNP	4	G	to		T
	TTTGTCATTTATGGAGTGAGGA	1	0	deletion	17	C	to		T

## Sheet: J WT perfect 6 h rep1
	mutation type
Gene J target	A	T	C	G	deletion	multi-mutation	sum for all mutation types
T	2	0	14	0	0	0	0.00031585		50657	total sequences
T	0	0	10	0	0	0	0.000197406		708 single mutation or indel sequences
T	4	0	9	0	7	0	0.000394812		49944 wild-type sequences
G	9	5	1	0	1	0	0.00031585		3 other sequences
T	8	0	17	0	0	1	0.000513256		fraction mutated is	0.01
C	45	192	0	6	0	1	0.00481671
A	0	3	1	50	0	0	0.00106599
T	4	0	10	0	0	0	0.000276369
T	7	0	10	0	0	0	0.00033559
T	3	0	9	1	21	0	0.000671181
A	0	2	0	12	0	0	0.000276369
T	17	0	4	0	0	0	0.000414553
G	3	7	0	0	0	0	0.000197406
G	5	12	0	0	1	0	0.000355331
A	0	1	0	15	22	0	0.000750143
G	1	1	1	0	0	0	5.92218e-05
C	17	3	0	3	1	0	0.000473775
G	11	37	1	0	0	0	0.00096729
T	8	0	2	1	0	0	0.000217147
G	15	8	0	0	0	0	0.000454034
A	0	3	0	8	1	0	0.000236887
G	0	3	1	0	0	0	7.89624e-05
G	8	5	2	0	0	0	0.000296109
A	0	7	0	10	0	0	0.00033559
	mutated sequence	count	count in control	type of mutation	mutation position	original base			mutated base
	TTTGTCATTTATGGAGCGTGAGGA	49950	0	perfect	perfect	perfect	to		perfect
	TTTGTTATTTATGGAGCGTGAGGA	191	0	SNP	6	C	to		T
	TTTGTCATTTATGGAGCGTAAGGA	14	0	SNP	20	G	to		A
	TTTGCCATTTATGGAGCGTGAGGA	16	0	SNP	5	T	to		C
	TTTGTCGTTTATGGAGCGTGAGGA	49	0	SNP	7	A	to		G
	TTTGTAATTTATGGAGCGTGAGGA	44	0	SNP	6	C	to		A
	TTTGTCATTTGTGGAGCGTGAGGA	11	0	SNP	11	A	to		G
	TTTGTCATTTATGGAGCGTGAGGG	9	0	SNP	24	A	to		G
	TTTGTCATTTATGGAGCGTGAGTA	4	0	SNP	23	G	to		T
	TTTGTCATTTATGGAGCGCGAGGA	1	0	SNP	19	T	to		C
	TTTGTCATTTATGGAGCGTGAGAA	7	0	SNP	23	G	to		A
	TTAGTCATTTATGGAGCGTGAGGA	3	0	SNP	3	T	to		A
	TTTGTCATTATGGAGCGTGAGGA	20	0	deletion	10	T	to		A
	TTTGTCATTTATGGGGCGTGAGGA	14	0	SNP	15	A	to		G
	TTTGTCATTTATGGAGCTTGAGGA	36	0	SNP	18	G	to		T
	TTTGTCATTTATAGAGCGTGAGGA	2	0	SNP	13	G	to		A
	TTTGTCATTTATGGAGCGTTAGGA	7	0	SNP	20	G	to		T
	TTTGTCATCTATGGAGCGTGAGGA	9	0	SNP	9	T	to		C
	TTTATCATTTATGGAGCGTGAGGA	8	0	SNP	4	G	to		A
	TTTGTCATTTATGGAGCGTGTGGA	2	0	SNP	21	A	to		T
	TTTGTCATTTATGGAGTGAGGA	1	0	deletion	17	C	to		T
	TTCGTCATTTATGGAGCGTGAGGA	8	0	SNP	3	T	to		C
	TTTGTCATTTATGAAGCGTGAGGA	4	0	SNP	14	G	to		A
	TTTGTCATATATGGAGCGTGAGGA	6	0	SNP	9	T	to		A
	TTTGTCATTTATGGAGCATGAGGA	10	0	SNP	18	G	to		A
	TTTGACATTTATGGAGCGTGAGGA	7	0	SNP	5	T	to		A
	TTTGTCATTTATGGAGGGTGAGGA	2	0	SNP	17	C	to		G
	TTTGTCATTTAAGGAGCGTGAGGA	16	0	SNP	12	T	to		A
	TTTGTCATTTATTGAGCGTGAGGA	6	0	SNP	13	G	to		T
	TTTGTCATTTATGGAGAGTGAGGA	16	0	SNP	17	C	to		A
	TTTGTCATTTATGGAGCGAGAGGA	7	0	SNP	19	T	to		A
	TTTGTCATTTATGGAGTGTGAGGA	2	0	SNP	17	C	to		T
	TTTGTCAATTATGGAGCGTGAGGA	3	0	SNP	8	T	to		A
	TTTGTCATTAATGGAGCGTGAGGA	2	0	SNP	10	T	to		A
	TCTGTCATTTATGGAGCGTGAGGA	9	0	SNP	2	T	to		C
	TTTGTCACTTATGGAGCGTGAGGA	9	0	SNP	8	T	to		C
	CTTGTCATTTATGGAGCGTGAGGA	13	0	SNP	1	T	to		C
	TTTGTCATTTACGGAGCGTGAGGA	3	0	SNP	12	T	to		C
	TTTGTCATTTATGGGCGTGAGGA	21	0	deletion	15	A	to		G
	TTTGTCTTTTATGGAGCGTGAGGA	2	0	SNP	7	A	to		T
	TTTGTCATTCATGGAGCGTGAGGA	8	0	SNP	10	T	to		C
	TTTGTCATTTATGTAGCGTGAGGA	11	0	SNP	14	G	to		T
	TTTGTCATTTATGGAGCGTGGGGA	7	0	SNP	21	A	to		G
	TTTGTCATTTATGGAGCGTGAGGT	6	0	SNP	24	A	to		T
	TTTGTGATTTATGGAGCGTGAGGA	5	0	SNP	6	C	to		G
	TTTGTCATTTATGGAGCGTGAGCA	1	0	SNP	23	G	to		C
	TTTGTCATTTATGGAGCGTGATGA	2	0	SNP	22	G	to		T
	TTTTTCATTTATGGAGCGTGAGGA	4	0	SNP	4	G	to		T
	TTTGTCATTTTTGGAGCGTGAGGA	1	0	SNP	11	A	to		T
	ATTGTCATTTATGGAGCGTGAGGA	1	0	SNP	1	T	to		A

[truncated: 150 more sheets: J WT perfect 6 h rep2, J WT perfect 8 h rep1, J WT perfect 8 h rep2, J WT MM3 0 h rep1, J WT MM3 0 h rep2, J WT MM3 2 h rep1, J WT MM3 2 h rep2, J WT MM3 4 h rep1, J WT MM3 4 h rep2, J WT MM3 6 h rep1, J WT MM3 6 h rep2, J WT MM3 8 h rep1, J WT MM3 8 h rep2, J WT MM8 0 h rep1, J WT MM8 0 h rep2, J WT MM8 2 h rep1, J WT MM8 2 h rep2, J WT MM8 4 h rep1, J WT MM8 4 h rep2, J WT MM8 6 h rep1 …]
