# Supplementary material for: CRISPR-Cas effector specificity and cleavage site determine phage escape outcomes
Source: PLoS Biol. 2023 Apr 14;21(4):e3002065. doi: 10.1371/journal.pbio.3002065 (PMC10132644; doi:10.1371/journal.pbio.3002065)
Supplement: S4 Data — Contains data presented in S2B Fig. (XLSX) [file pbio.3002065.s018.xlsx]

## Sheet: legend
This workbook contains data used to generate S2B Fig.
Sheets contain analysis of high-throughput sequencing of J or L target amplicons. The number of reads with different types of mutations in each sample are reported on each sheet. These data were used to calculate Z-scores for heatmaps in S2B Fig.
The names of the sheets indicate the target gene, that the sample was collected from a spot on solid media, crRNA, and replicate
J = gene J target
L = gene L target
perfect = perfectly matching crRNA
MM3 = crRNA containing mismatch at position 3
MM8 = crRNA containing mismatch at position 8
MM15 = crRNA containing mismatch at position 15
MM19 = crRNA containing mismatch at position 19
rep1, rep2 = number of replicate

## Sheet: J spot perfect rep1
	mutation type
Gene J target	A	T	C	G	deletion	multi-mutation
T	0	0	0	0	0	0		1096 total sequences
T	0	0	0	0	0	0		41 single mutation or indel sequences
T	0	0	0	0	0	0		1055 wild-type sequences
G	0	0	0	0	0	0		0 other sequences
T	0	0	1	0	0	0		fraction mutated is 0.04
C	0	34	0	0	0	0
A	0	0	0	0	0	0
T	1	0	0	0	1	0
T	1	0	0	0	0	0
T	0	0	0	0	0	0
A	0	0	0	0	0	0
T	0	0	0	0	0	0
G	0	0	0	0	0	0
G	0	0	0	0	0	0
A	0	0	0	0	0	0
G	0	0	0	0	0	0
C	0	0	0	0	0	0
G	1	0	0	0	0	0
T	0	0	0	0	0	0
G	0	0	0	0	0	0
A	0	0	0	0	0	0
G	0	2	0	0	0	0
G	0	0	0	0	0	0
A	0	0	0	0	0	0
	mutated sequence	count	count in control	type of mutation	mutation position	original base					mutated base
	TTTGTTATTTATGGAGCGTGAGGA	34	0	mutation	2	C		to			T

## Sheet: J spot perfect rep2
	mutation type
Gene J target	A	T	C	G	deletion	multi-mutation
T	0	0	0	0	0	0		2887 total sequences
T	0	0	0	0	0	0		29 single mutation or indel sequences
T	1	0	1	0	0	0		2858 wild-type sequences
G	3	1	0	0	0	0		0 other sequences
T	0	0	1	0	0	0		fraction mutated is 0.01
C	7	4	0	0	0	0
A	0	0	0	7	0	0
T	0	0	0	0	1	0
T	0	0	0	0	0	0
T	0	0	0	0	0	0
A	0	0	0	0	0	0
T	0	0	0	0	0	0
G	0	0	0	0	0	0
G	0	0	0	0	0	0
A	0	1	0	0	0	0
G	0	0	0	0	0	0
C	0	0	0	0	0	0
G	0	0	0	0	0	0
T	0	0	0	0	0	0
G	0	0	0	0	0	0
A	0	0	0	0	0	0
G	0	0	0	0	0	0
G	0	1	0	0	0	0
A	0	0	0	1	0	0
	mutated sequence	count	count in control	type of mutation	mutation position	original base					mutated base
	TTTGTAATTTATGGAGCGTGAGGA	7	0	mutation	2	C		to			T
	TTTGTCGTTTATGGAGCGTGAGGA	7	0	mutation	2	C		to			T

## Sheet: J spot MM3 rep1
	mutation type
Gene J target	A	T	C	G	deletion	multi-mutation
T	3	0	685	0	0	0		42173 total sequences
T	2	0	5	0	0	0		1642 single mutation or indel sequences
T	1	0	0	6	0	0		40521 wild-type sequences
G	4	2	0	0	0	0		7 other sequences
T	7	0	661	0	0	0		fraction mutated is 0.04
C	10	26	0	3	0	0
A	0	0	1	5	0	0
T	3	0	7	0	3	0
T	4	0	31	0	0	0
T	2	0	19	1	0	1
A	0	8	0	7	0	0
T	8	0	13	1	0	0
G	6	3	1	0	1	0
G	5	3	3	0	0	0
A	0	4	0	9	0	0
G	1	6	0	0	0	0
C	3	6	0	0	0	0
G	7	3	6	0	0	0
T	1	0	10	0	0	0
G	3	2	1	0	0	0
A	0	0	0	3	1	1
G	1	0	1	0	0	1
G	1	5	2	0	0	0
A	0	6	2	6	2	0
	mutated sequence	count	count in control	type of mutation	mutation position	original base					mutated base
	TTTGCCATTTATGGAGCGTGAGGA	661	0	mutation	2	C		to			T
	CTTGTCATTTATGGAGCGTGAGGA	685	0	mutation	1	T		to			C
	TTTGTTATTTATGGAGCGTGAGGA	26	0	mutation	2	C		to			T
	TTTGTCACTTATGGAGCGTGAGGA	7	0	mutation	2	C		to			T
	TTTGTCATTTTTGGAGCGTGAGGA	8	0	mutation	2	C		to			T
	TTTGTCATTCATGGAGCGTGAGGA	19	0	mutation	2	C		to			T
	TTTGTCATTTATGGAGCATGAGGA	7	0	mutation	2	C		to			T
	TTTGTCATCTATGGAGCGTGAGGA	31	0	mutation	2	C		to			T
	TTTGTCATTTATGGAGCGCGAGGA	10	0	mutation	2	C		to			T
	TTTGTCATTTATGGAGCGTGAGGG	6	0	mutation	2	C		to			T
	TTTGTCATTTATGGGGCGTGAGGA	9	0	mutation	2	C		to			T
	TTTGTCATTTACGGAGCGTGAGGA	13	0	mutation	2	C		to			T
	TTTGTCATTTAAGGAGCGTGAGGA	8	0	mutation	2	C		to			T
	TTTGACATTTATGGAGCGTGAGGA	7	0	mutation	2	C		to			T
	TTTGTCATTTATGGAGCCTGAGGA	6	0	mutation	2	C		to			T
	TTTGTCATTTATAGAGCGTGAGGA	6	0	mutation	2	C		to			T
	TTTGTCATTTATGGAGCGTGAGGT	6	0	mutation	2	C		to			T
	TTTGTCATTTATGGAGTGTGAGGA	6	0	mutation	2	C		to			T
	TTGGTCATTTATGGAGCGTGAGGA	6	0	mutation	2	C		to			T
	TTTGTCATTTGTGGAGCGTGAGGA	7	0	mutation	2	C		to			T
	TTTGTAATTTATGGAGCGTGAGGA	10	0	mutation	2	C		to			T
	TTTGTCATTTATGGATCGTGAGGA	6	0	mutation	2	C		to			T

## Sheet: J spot MM3 rep2
	mutation type
Gene J target	A	T	C	G	deletion	multi-mutation
T	4	0	121	0	0	0		37294 total sequences
T	1	0	5	0	0	0		552 single mutation or indel sequences
T	1	0	5	2	0	0		36734 wild-type sequences
G	3	2	2	0	3	0		7 other sequences
T	2	0	20	19	0	0		fraction mutated is 0.01
C	3	15	0	1	0	0
A	0	1	0	8	0	0
T	1	0	3	0	4	0
T	3	0	16	1	0	0
T	3	0	190	0	0	0
A	0	2	0	2	0	0
T	3	0	6	0	0	0
G	3	3	1	0	2	0
G	4	5	0	0	0	0
A	0	1	0	8	0	0
G	4	7	2	0	0	0
C	6	0	0	0	0	0
G	5	0	2	0	0	0
T	1	0	2	0	0	0
G	5	4	2	0	2	0
A	0	4	0	3	0	0
G	1	2	4	0	1	0
G	3	2	1	0	0	0
A	0	6	0	4	0	1
	mutated sequence	count	count in control	type of mutation	mutation position	original base					mutated base
	TTTGTCATTCATGGAGCGTGAGGA	190	0	mutation	2	C		to			T
	CTTGTCATTTATGGAGCGTGAGGA	121	0	mutation	1	T		to			C
	TTTGTCATTTATGGAGCGTGAGGT	6	0	mutation	2	C		to			T
	TTTGGCATTTATGGAGCGTGAGGA	19	0	mutation	2	C		to			T
	TTTGTCATTTATGGATCGTGAGGA	7	0	mutation	2	C		to			T
	TTTGTCATCTATGGAGCGTGAGGA	16	0	mutation	2	C		to			T
	TTTGTTATTTATGGAGCGTGAGGA	15	0	mutation	2	C		to			T
	TTTGTCGTTTATGGAGCGTGAGGA	8	0	mutation	2	C		to			T
	TTTGTCATTTATGGGGCGTGAGGA	8	0	mutation	2	C		to			T
	TTTGCCATTTATGGAGCGTGAGGA	20	0	mutation	2	C		to			T
	TTTGTCATTTATGGAGAGTGAGGA	6	0	mutation	2	C		to			T
	TTTGTCATTTACGGAGCGTGAGGA	6	0	mutation	2	C		to			T

## Sheet: J spot MM8 rep1
	mutation type
Gene J target	A	T	C	G	deletion	multi-mutation
T	0	0	4237	0	0	0		34701 total sequences
T	0	0	0	0	0	0		26645 single mutation or indel sequences
T	0	0	6	0	0	0		7897 wild-type sequences
G	0	1	0	0	2	0		3 other sequences
T	0	0	6	0	0	1		fraction mutated is 0.77
C	8570	8739	0	0	1	33
A	0	55	0	4145	1	27
T	0	0	16	0	1	4
T	0	0	0	0	0	7
T	20	0	824	0	0	5
A	0	0	0	0	0	11
T	1	0	0	0	0	0
G	0	0	1	0	1	2
G	0	1	0	0	0	8
A	0	1	1	1	2	5
G	0	0	0	0	0	12
C	2	0	0	0	0	1
G	1	1	0	0	0	13
T	1	0	1	0	0	2
G	0	2	0	0	0	2
A	0	0	0	0	0	4
G	1	0	1	0	1	4
G	0	1	0	0	0	9
A	0	0	0	0	0	6
	mutated sequence	count	count in control	type of mutation	mutation position	original base					mutated base
	CTTGTCATTTATGGAGCGTGAGGA	4238	0	mutation	1	T		to			C
	TTTGTCGTTTATGGAGCGTGAGGA	4145	0	mutation	2	C		to			T
	TTTGTAATTTATGGAGCGTGAGGA	8570	0	mutation	2	C		to			T
	TTTGTTATTTATGGAGCGTGAGGA	8739	0	mutation	2	C		to			T
	TTTGTCATTAATGGAGCGTGAGGA	20	0	mutation	2	C		to			T
	TTTGTCATTCATGGAGCGTGAGGA	824	0	mutation	2	C		to			T
	CTTGTTATTTATGGAGCGTGAGGA	10	0	mutation	1	T		to			C
	TTTGTCTTTTATGGAGCGTGAGGA	55	0	mutation	2	C		to			T
	CTTGTAATTTATGGAGCGTGAGGA	6	0	mutation	1	T		to			C
	TTCGTCATTTATGGAGCGTGAGGA	6	0	mutation	2	C		to			T
	CTTGTCGTTTATGGAGCGTGAGGA	11	0	mutation	1	T		to			C
	TTTGCCATTTATGGAGCGTGAGGA	6	0	mutation	2	C		to			T
	TTTGTCACTTATGGAGCGTGAGGA	16	0	mutation	2	C		to			T
	TTTGTAATTTATGGAGCATGAGGA	6	0	mutation	2	C		to			T
	TTTGTAGTTTATGGAGCGTGAGGA	6	0	mutation	2	C		to			T

## Sheet: J spot MM8 rep2
	mutation type
Gene J target	A	T	C	G	deletion	multi-mutation
T	0	0	13	0	0	0		30782 total sequences
T	0	0	3	0	0	0		702 single mutation or indel sequences
T	0	0	1	0	0	0		30079 wild-type sequences
G	1	5	1	0	0	0		1 other sequences
T	3	0	18	1	0	0		fraction mutated is 0.02
C	6	127	0	3	0	0
A	0	3	0	4	0	0
T	3	0	176	0	3	0
T	3	0	7	0	0	0
T	0	0	228	0	0	0
A	0	2	0	5	0	0
T	2	0	1	0	0	0
G	3	5	1	0	2	0
G	5	2	1	0	0	0
A	0	0	0	6	0	0
G	0	2	0	0	0	0
C	5	4	0	1	0	0
G	5	4	0	0	0	0
T	2	0	2	0	0	0
G	6	0	0	0	0	0
A	0	4	0	8	0	0
G	0	0	0	0	0	0
G	2	3	1	0	0	0
A	0	2	0	7	0	0
	mutated sequence	count	count in control	type of mutation	mutation position	original base					mutated base
	CTTGTCATTTATGGAGCGTGAGGA	13	0	mutation	1	T		to			C
	TTTGTTATTTATGGAGCGTGAGGA	127	0	mutation	2	C		to			T
	TTTGTCACTTATGGAGCGTGAGGA	176	0	mutation	2	C		to			T
	TTTGTCATTCATGGAGCGTGAGGA	228	0	mutation	2	C		to			T
	TTTGTCATTTATGGGGCGTGAGGA	6	0	mutation	2	C		to			T
	TTTGTCATCTATGGAGCGTGAGGA	7	0	mutation	2	C		to			T
	TTTGTCATTTATGGAGCGTAAGGA	6	0	mutation	2	C		to			T
	TTTGTCATTTATGGAGCGTGGGGA	8	0	mutation	2	C		to			T
	TTTGCCATTTATGGAGCGTGAGGA	18	0	mutation	2	C		to			T
	TTTGTCATTTATGGAGCGTGAGGG	7	0	mutation	2	C		to			T
	TTTGTAATTTATGGAGCGTGAGGA	6	0	mutation	2	C		to			T

## Sheet: J spot MM15 rep1
	mutation type
Gene J target	A	T	C	G	deletion	multi-mutation
T	0	0	0	1	0	0		10708 total sequences
T	0	0	0	0	0	0		4832 single mutation or indel sequences
T	1	0	0	0	0	0		5848 wild-type sequences
G	0	0	0	0	2	0		2 other sequences
T	0	0	1	0	0	0		fraction mutated is 0.45
C	813	2687	0	0	2	1
A	0	1	0	1299	0	2
T	0	0	0	0	1	2
T	0	0	0	0	0	0
T	1	0	0	0	0	1
A	0	1	0	0	0	3
T	0	0	1	0	0	2
G	0	0	1	0	0	0
G	1	0	2	0	0	1
A	0	0	0	0	2	1
G	0	0	0	0	0	0
C	2	0	0	0	0	1
G	1	1	0	0	0	2
T	0	0	3	0	0	3
G	3	0	0	0	0	0
A	0	1	0	1	1	2
G	0	0	0	0	0	0
G	0	0	0	0	0	3
A	0	0	0	2	0	2
	mutated sequence	count	count in control	type of mutation	mutation position	original base					mutated base
	TTTGTTATTTATGGAGCGTGAGGA	2687	0	mutation	2	C		to			T
	TTTGTCGTTTATGGAGCGTGAGGA	1299	0	mutation	2	C		to			T
	TTTGTAATTTATGGAGCGTGAGGA	815	0	mutation	2	C		to			T

## Sheet: J spot MM15 rep2
	mutation type
Gene J target	A	T	C	G	deletion	multi-mutation
T	0	0	12	0	0	0		24724 total sequences
T	0	0	1	0	0	0		4930 single mutation or indel sequences
T	0	0	3	0	0	0		19770 wild-type sequences
G	6	3	2	0	1	0		3 other sequences
T	5	0	3	0	0	0		fraction mutated is 0.2
C	5	1850	0	3	0	1
A	0	6	0	31	0	0
T	4	0	4	1	63	0
T	0	0	1	0	0	0
T	0	0	7	0	0	0
A	0	4	0	2	0	0
T	1	0	2	0	0	0
G	4	2	2	0	0	3
G	1	1	2	0	0	0
A	0	6	0	5	0	1
G	0	3	2	0	0	0
C	0	4	0	0	0	0
G	1	2839	1	0	1	12
T	2	0	3	0	0	1
G	4	2	1	0	0	0
A	0	3	0	1	3	2
G	1	5	0	0	0	0
G	1	5	0	0	0	1
A	0	3	0	2	0	0
	mutated sequence	count	count in control	type of mutation	mutation position	original base					mutated base
	TTTGTTATTTATGGAGCGTGAGGA	1850	0	mutation	2	C		to			T
	TTTGTCATTTATGGAGCTTGAGGA	2839	0	mutation	2	C		to			T
	TTTGTCATTATGGAGCGTGAGGA	63	0	deletion				to
	CTTGTCATTTATGGAGCGTGAGGA	12	0	mutation	1	T		to			C
	TTTGTCGTTTATGGAGCGTGAGGA	31	0	mutation	2	C		to			T
	TTTGTCTTTTATGGAGCGTGAGGA	6	0	mutation	2	C		to			T
	TTTATCATTTATGGAGCGTGAGGA	6	0	mutation	2	C		to			T
	TTTGTCATTCATGGAGCGTGAGGA	7	0	mutation	2	C		to			T
	TTTGTCATTTATGGTGCGTGAGGA	6	0	mutation	2	C		to			T

## Sheet: J spot MM19 rep1
	mutation type
Gene J target	A	T	C	G	deletion	multi-mutation
T	0	0	3	0	0	0		25868 total sequences
T	0	0	0	0	0	0		16802 single mutation or indel sequences
T	2351	0	0	0	0	0		9033 wild-type sequences
G	0	1	0	0	0	0		5 other sequences
T	0	0	0	0	0	0		fraction mutated is 0.65
C	1	35	0	0	0	1
A	0	4	0	2	1	0
T	0	0	1	0	10212	0
T	0	0	2	0	5	0
T	0	0	0	13	0	0
A	0	1	0	0	4	0
T	0	0	2	0	5	0
G	1	3	0	0	36	0
G	1	2	0	0	2	0
A	0	0	2	5	3	0
G	0	1400	0	0	3	5
C	1	0	0	0	1	0
G	0	280	2	0	3	4
T	2269	0	2	1	11	12
G	31	83	0	0	3	2
A	0	0	0	0	3	0
G	0	1	0	0	0	1
G	0	0	0	0	3	1
A	0	3	0	2	2	2
	mutated sequence	count	count in control	type of mutation	mutation position	original base					mutated base
	TTTGTCATTTATGGAGCGAGAGGA	2269	0	mutation	2	C		to
	TTAGTCATTTATGGAGCGTGAGGA	2351	0	mutation	2	C		to			T
	TTTGTCATTATGGAGCGTGAGGA	10200	0	deletion				to			T
	TTTGTCATTTATGGATCGTGAGGA	1400	0	mutation	2	C		to
	TTTGTCATTTATGGAGCTTGAGGA	280	0	mutation	2	C		to			T
	TTTGTCATTTATGAGCGTGAGGA	36	0	deletion				to			T
	TTTGTCATTTATGGAGCGTAAGGA	31	0	mutation	2	C		to
	TTTGTCATTGATGGAGCGTGAGGA	13	0	mutation	2	C		to			T
	TTTGTTATTTATGGAGCGTGAGGA	35	0	mutation	2	C		to			T
	TTTGTCATTTATGGAGCGTTAGGA	83	0	mutation	2	C		to			T
	TTTGTCATTATGGAGCGAGAGGA	8	0	deletion				to			T

[truncated: 11 more sheets: J spot MM19 rep2, L spot perfect rep1, L spot perfect rep2, L spot MM3 rep1, L spot MM3 rep2, L spot MM8 rep1, L spot MM8 rep2, L spot MM15 rep1, L spot MM15 rep2, L spot MM19 rep1, L spot MM19 rep2]
