# Supplementary material for: CRISPR-Cas effector specificity and cleavage site determine phage escape outcomes
Source: PLoS Biol. 2023 Apr 14;21(4):e3002065. doi: 10.1371/journal.pbio.3002065 (PMC10132644; doi:10.1371/journal.pbio.3002065)
Supplement: S5 Data — Contains data presented in S5C Fig. (XLSX) [file pbio.3002065.s019.xlsx]

## Sheet: legend
This workbook contains data used to generate S5C Fig
Each sheet contains PacBio long reads for PCR amplicons of the nin146 or nin204 genomic region following Cas12a challenge. Information on microhomology and deletion length are provided.

## Sheet: nin146
counts	coordinate 1	coordinate 2	sequence	homology	deletion size
1	328	936	TCATAATAGCTTCTGTGCGCCGGACGTTGCCGCGCTAACAGGCGCAACAGTAACCAGCATAAATCAGGCCGCGGCTAAAATGGCACGGGCAGGTCTTCTGGTTATCGAAGCGAGACTGGCTCTGGAGTGGAAAGCGAGATGGGGAGACAGGGCTGCATGATAAATGTCGTTAGTTTCTCCGGTGGCAGGACGTCAGCATATTTGCTCTGGCTAATGGAGCAAAAGCGACGGGCAGGTAAAGACGTGCATTACGTTTTCATGGATACAGGTTGTGAACATCCAATGACATATCGGTTTGTCAGGGAAGTTGTGAAGTTCTGGGATATACCGCTCACCGTATTGCAGGTTGATATCAACCCGGAGCTTGGACAGCCAAATGGTTATACGGTATGGGAACCA…	CTTCG	608
1	304	509	TCTTCAGAACAGGCATTCGCGTCTGAATATCCTTTGGTTCCCATACCGTATAACCATTTGGCTGTCCAAGCTCCGGGTTGATATCAACCTGCAATACGGTGAGCGGTATATCCCAGAACTTCACAACTTCCCTGACAAACCGATATGTCATTGGATGTTCACAACCTGTATCCATGAAAACGTAATGCACGTCTTTACCTGCCCGTCGCTTTTGCTCCATTAGCCAGAGCAAATATGCTGACGTCCTGCCACCGGAGAAACTAACGACATTTATCATGCAGCCCTGTCTCCCCATCTCGCTTTCTGCATCCAGCCAGCGACCATGCCATTCAACCTGACGAGAGACGTCACCTAAGCAGGC	GCTTTC	205
1	287	929	TCTTCAGAACAGGCATTCGCGTCTGAATATCCTTTGGTTCCCATACCGTATAACCATTTGGCTGTCCAAGCTCCGGGTTGATATCAACCTGCAATACGGTGAGCGGTATATCCCAGAACTTCACAACTTCCCTGACAAACCGATATGTCATTGGATGTTCACAACCTGTATCCATGAAAACGTAATGCACGTCTTTACCTGCCCGTCGCTTTTGCTCCATTAGCCAGAGCAAATATGCTGACGTCCTGCCACCGGAGAAACTAACGACATTTATCATGCAGCCCTGTACCTTCGATAACCAGAAGACCTGCCCGTGCCATTTTAGCCGCGGCCTGATTTATGCTGGTTACTGTTGCGCCTGTTAGCGCGGCAACGTCCGGCG	T	642
1	285	928	TCATAATAGCTTCTGTGCGCCGGACGTTGCCGCGCTAACAGGCGCAACAGTAACCAGCATAAATCAGGCCGCGGCTAAAATGGCACGGGCAGGTCTTCTGGTTATCGAAGGTAAGGGCTGCATGATAAATGTCGTTAGTTTCTCCGGTGGCAGGACGTCAGCATATTTGCTCTGGCTAATGGAGCAAAAGCGACGGGCAGGTAAAGACGTGCATTACGTTTTCATGGATACAGGTTGTGAACATCCAATGACATATCGGTTTGTCAGGGAAGTTGTGAAGTTCTGGGATATACCGCTCACCGTATTGCAGGTTGATATCAACCCGGAGCTTGGACAGCCAAATGGTTATACGGTATGGGAACCAAAGGATATTCAGACGCGAATGCCTGTTCTGAAG	CCT	643
1	285	928	TCATAATAGCTTCTGTGCGCCGGACGTTGCCGCGCTAACAGGCGCAACAGTAACCAGCATAAATCAGGCCGCGGCTAAAATGGCACGGGCAGGTCTTCTGGTTATCGAAGGTAAGGGCTGCATGATAAATGTCGTTAGTTTCTCCGGTGGCAGGACGTCAGCATATTTGCTCTGGCTAATGGAGCAAAAGCGACGGGCAGGTAAAGACGTGCATTACGTTTTCATGGATACAGGTTGTGAACATCCAATGACATATCGGTTTGTCAGGGAAGTTGTGAAGTTCTGGGATATACCGCTCACCGTATTGCAGGTTGATATCAACCCGGAGCTTGGACAGCCAAATGGTTATACGGTATGGGAACCAAAGGATATTCAGACGCGAATGCCTGTTCTGAAG	CCT	643
1	250	954	TCTTCAGAACAGGCATTCGCGTCTGAATATCCTTTGGTTCCCATACCGTATAACCATTTGGCTGTCCAAGCTCCGGGTTGATATCAACCTGCAATACGGTGAGCGGTATATCCCAGAACTTCACAACTTCCCTGACAAACCGATATGTCATTGGATGTTCACAACCTGTATCCATGAAAACGTAATGCACGTCTTTACCTGCCCGTCGCTTTTGCTCCATTAGCCAGAGCAAATATGCTGACGTCCTGCCCGTGCCATTTTAGCCGCGGCCTGATTTATGCTGGTTACTGTTGCGCCTGTTAGCGCGGCAACGTCCGGCGCACAGAAGCTATTATG	CCTGCC	704
1	248	977	TCTTCAGAACAGGCATTCGCGTCTGAATATCCTTTGGTTCCCATACCGTATAACCATTTGGCTGTCCAAGCTCCGGGTTGATATCAACCTGCAATACGGTGAGCGGTATATCCCAGAACTTCACAACTTCCCTGACAAACCGATATGTCATTGGATGTTCACAACCTGTATCCATGAAAACGTAATGCACGTCTTTACCTGCCCGTCGCTTTTGCTCCATTAGCCAGAGCAAATATGCTGACGTCCTGATTTATGCTGGTTACTGTTGCGCCTGTTAGCGCGGCAACGTCCGGCGCACAGAAGCTATTATG	CCTG	729
1	246	1020	TCATAATAGCTTCTGTGCGCCGGACGTCAGCATATTTGCTCTGGCTAATGGAGCAAAAGCGACGGGCAGGTAAAGACGTGCATTACGTTTTCATGGATACAGGTTGTGAACATCCAATGACATATCGGTTTGTCAGGGAAGTTGTGAAGTTCTGGGATATACCGCTCACCGTATTGCAGGTTGATATCAACCCGGAGCTTGGACAGCCAAATGGTTATACGGTATGGGAACCAAAGGATATTCAGACGCGAATGCCTGTTCTGAAG	ACGTCC	774
1	246	1020	TCATAATAGCTTCTGTGCGCCGGACGTCAGCATATTTGCTCTGGCTAATGGAGCAAAAGCGACGGGCAGGTAAAGACGTGCATTACGTTTTCATGGATACAGGTTGTGAACATCCAATGACATATCGGTTTGTCAGGGAAGTTGTGAAGTTCTGGGATATACCGCTCACCGTATTGCAGGTTGATATCAACCCGGAGCTTGGACAGCCAAATGGTTATACGGTATGGGAACCAAAGGATATTCAGACGCGAATGCCTGTTCTGAAG	ACGTCC	774
1	246	1020	TCATAATAGCTTCTGTGCGCCGGACGTCAGCATATTTGCTCTGGCTAATGGAGCAAAAGCGACGGGCAGGTAAAGACGTGCATTACGTTTTCATGGATACAGGTTGTGAACATCCAATGACATATCGGTTTGTCAGGGAAGTTGTGAAGTTCTGGGATATACCGCTCACCGTATTGCAGGTTGATATCAACCCGGAGCTTGGACAGCCAAATGGTTATACGGTATGGGAACCAAAGGATATTCAGACGCGAATGCCTGTTCTGAAG	ACGTCC	774
1	232	979	TCATAATAGCTTCTGTGCGCCGGACGTTGCCGCGCTAACAGGCGCAACAGTAACCAGCATAATTGCTCTGGCTAATGGAGCAAAAGCGACGGGCAGGTAAAGACGTGCATTACGTTTTCATGGATACAGGTTGTGAACATCCAATGACATATCGGTTTGTCAGGGAAGTTGTGAAGTTCTGGGATATACCGCTCACCGTATTGCAGGTTGATATCAACCCGGAGCTTGGACAGCCAAATGGTTATACGGTATGGGAACCAAAGGATATTCAGACGCGAATGCCTGTTCTGAAG	none	747
1	212	303	TCTTCAGAACAGGCATTCGCGTCTGAATATCCTTTGGTTCCCATACCGTATAACCATTTGGCTGTCCAAGCTCCGGGTTGATATCAACCTGCAATACGGTGAGCGGTATATCCCAGAACTTCACAACTTCCCTGACAAACCGATATGTCATTGGATGTTCACAACCTGTATCCATGAAAACGTAATGCACGTCTTTACCTGCCCGTCGCTTTCCACTCCAGAGCCAGTCTCGCTTCGTCTGACCACTTAACGCCACGCTCTGTACCGAATGCCTGTATAAGCTCTAATAGCTCCGCAAATTCGCCTACACGCATCCTGCTGGTTGACTGGCCTATTACCACAAAGCCATTCCCGGCAAGGTTAGGAACAACATCCTGCTGCTTTAATGCTGCGGTAAAC…	TCGCTTT	91
1	212	303	TCATAATAGCTTCTGTGCGCCGGACGTTGCCGCGCTAACAGGCGCAACAGTAACCAGCATAAATCAGGCCGCGGCTAAAATGGCACGGGCAGGTCTTCTGGTTATCGAAGGTAAGGTCTGGCGAACGGTGTATTACCGGTTTGCTACCAGGGAAGAACGGGAAGGAAAGATGAGCACGAACCTGGTTTTTAAGGAGTGTCGCCAGAGTGCCGCGATGAAACGGGTATTGGCGGTATATGGAGTTAAAAGATGACCATCTACATTACTGAGCTAATAACAGGCCTGCTGGTAATCGCAGGCCTTTTTATTTGGGGGAGAGGGAAGTCATGAAAAAACTAACCTTTGAAATTCGATCTCCAGCACATCAGCAAAACGCTATTCACGCAGTACAGCAAATCC…	TCGCTTT	91
1	206	957	TGCTTCTGTGCGCCGGACGTTGCCGCGCTAACAGGCGCAACAGTAACCAGCATAAATCAGGCCGCGGCTAAAATGGCACGGGCAGGTAAAGACGTGCATTACGTTTTCATGGATACAGGTTGTGAACATCCAATGACATATCGGTTTGTCAGGGAAGTTGTGAAGTTCTGGGATATACCGCTCACCGTATTGCAGGTTGATATCAACCCGGAGCTTGGACAGCCAAATGGTTATACGGTATGGGAACCAAAGGATATTCAGACGCGAATGCCTGTTCTGAAG	ACCTGCCCGT	751
1	206	957	TGAATAGCGTTTTTGCTGATGTGCTGGAGATCGAATTTCAAAGGTTAGTTTTTTCATGACTTCCCTCTCCCCCAAATAAAAAGGCCTGCGATTACCAGCAGGCCTGTTATTAGCTCAGTAATGTAGATGGTCATCTTTTAACTCCATATACCGCCAATACCCGTTTCATCGCGGCACTCTGGCGACACTCCTTAAAAACCAGGTTCGTGCTCATCTTTCCTTCCCGTTCTTCCCTGGTAGCAAACCGGTAATACACCGTTCGCCAGACCTTACCTTCGATAACCAGAAGACCTGCCCGTGCCATTTTAGCCGCGGCCCTGATTTATGCTGGTTACTGTTGCGCCTGTTAGCGCGGCAACGTCCGGCGCACAGAAGCTATTATAGCTTCTGTGCGCCGGA…	ACCTGCCCGT	751
1	206	957	TCTTCTGTGCGCCGGACGTTGCCGCGCTAACAGGCGCAACAGTAACCAGCATAAATCAGGCCGCGGCTAAAATGGCACGGGCAGGTAAAGACGTGCATTACGTTTTCATGGATACAGGTTGTGAACATCCAATGACATATCGGTTTGTCAGGGAAGTTGTGAAGTTCTGGGATATACCGCTCACCGTATTGCAGGTTGATATCAACCCGGAGCTTGGACAGCCAAATGGTTATACGGTATGGGAACCAAAGGATATTCAGACGCGAATGCCTGTTCTGAAG	ACCTGCCCGT	751
1	206	957	TCTTCAGAACAGGCATTCGCGTCTGAATATCCTTTGGTTCCCATACCGTATAACCATTTGGCTGTCCAAGCTCCGGGTTGATATCAACCTGCAATACGGTGAGCGGTATATCCCAGAACTTCACAACTTCCCTGACAAACCGATATGTCATTGGATGTTCACAACCTGTATCCATGAAAACGTAATGCACGTCTTTACCTGCCCGTGCCATTTTAGCCGCGGCCTGATTTATGCTGGTTACTGTTGCGCCTGTTAGCGCGGCAACGTCCGGCGCACAGAAGCTATTATG	ACCTGCCCGT	751
1	206	957	TCTTCAGAACAGGCATTCGCGTCTGAATATCCTTTGGTTCCCATACCGTATAACCATTTGGCTGTCCAAGCTCCGGGTTGATATCAACCTGCAATACGGTGAGCGGTATATCCCAGAACTTCACAACTTCCCTGACAAACCGATATGTCATTGGATGTTCACAACCTGTATCCATGAAAACGTAATGCACGTCTTTACCTGCCCGTGCCATTTTAGCCGCGGCCTGATTTATGCTGGTTACTGTTGCGCCTGTTAGCGCGGCAACGTCCGGCGCACAGAAGCTATTATG	ACCTGCCCGT	751
1	206	957	TCTTCAGAACAGGCATTCGCGTCTGAATATCCTTTGGTTCCCATACCGTATAACCATTTGGCTGTCCAAGCTCCGGGTTGATATCAACCTGCAATACGGTGAGCGGTATATCCCAGAACTTCACAACTTCCCTGACAAACCGATATGTCATTGGATGTTCACAACCTGTATCCATGAAAACGTAATGCACGTCTTTACCTGCCCGTGCCATTTTAGCCGCGGCCTGATTTATGCTGGTTACTGTTGCGCCTGTTAGCGCGGCAACGTCCGGCGCACAGAAGCTATTATG	ACCTGCCCGT	751
1	206	957	TCTTCAGAACAGGCATTCGCGTCTGAATATCCTTTGGTTCCCATACCGTATAACCATTTGGCTGTCCAAGCTCCGGGTTGATATCAACCTGCAATACGGTGAGCGGTATATCCCAGAACTTCACAACTTCCCTGACAAACCGATATGTCATTGGATGTTCACAACCTGTATCCATGAAAACGTAATGCACGTCTTTACCTGCCCGTGCCATTTTAGCCGCGGCCTGATTTATGCTGGTTACTGTTGCGCCTGTTAGCGCGGCAACGTCCGGCGCACAGAAGCTATTATG	ACCTGCCCGT	751
1	206	957	TCTTCAGAACAGGCATTCGCGTCTGAATATCCTTTGGTTCCCATACCGTATAACCATTTGGCTGTCCAAGCTCCGGGTTGATATCAACCTGCAATACGGTGAGCGGTATATCCCAGAACTTCACAACTTCCCTGACAAACCGATATGTCATTGGATGTTCACAACCTGTATCCATGAAAACGTAATGCACGTCTTTACCTGCCCGTGCCATTTTAGCCGCGGCCTGATTTATGCTGGTTACTGTTGCGCCTGTTAGCGCGGCAACGTCCGGCGCACAGAAGCTATTATG	ACCTGCCCGT	751
1	206	957	TCTTCAGAACAGGCATTCGCGTCTGAATATCCTTTGGTTCCCATACCGTATAACCATTTGGCTGTCCAAGCTCCGGGTTGATATCAACCTGCAATACGGTGAGCGGTATATCCCAGAACTTCACAACTTCCCTGACAAACCGATATGTCATTGGATGTTCACAACCTGTATCCATGAAAACGTAATGCACGTCTTTACCTGCCCGTGCCATTTTAGCCGCGGCCTGATTTATGCTGGTTACTGTTGCGCCTGTTAGCGCGGCAACGTCCGGCGCACAGAAGCTATTATG	ACCTGCCCGT	751
1	206	957	TCTTCAGAACAGGCATTCGCGTCTGAATATCCTTTGGTTCCCATACCGTATAACCATTTGGCTGTCCAAGCTCCGGGTTGATATCAACCTGCAATACGGTGAGCGGTATATCCCAGAACTTCACAACTTCCCTGACAAACCGATATGTCATTGGATGTTCACAACCTGTATCCATGAAAACGTAATGCACGTCTTTACCTGCCCGTGCCATTTTAGCCGCGGCCTGATTTATGCTGGTTACTGTTGCGCCTGTTAGCGCGGCAACGTCCGGCGCACAGAAGCTATTATG	ACCTGCCCGT	751
1	206	957	TCTTCAGAACAGGCATTCGCGTCTGAATATCCTTTGGTTCCCATACCGTATAACCATTTGGCTGTCCAAGCTCCGGGTTGATATCAACCTGCAATACGGTGAGCGGTATATCCCAGAACTTCACAACTTCCCTGACAAACCGATATGTCATTGGATGTTCACAACCTGTATCCATGAAAACGTAATGCACGTCTTTACCTGCCCGTGCCATTTTAGCCGCGGCCTGATTTATGCTGGTTACTGTTGCGCCTGTTAGCGCGGCAACGTCCGGCGCACAGAAGCTATTATG	ACCTGCCCGT	751
1	206	957	TCTTCAGAACAGGCATTCGCGTCTGAATATCCTTTGGTTCCCATACCGTATAACCATTTGGCTGTCCAAGCTCCGGGTTGATATCAACCTGCAATACGGTGAGCGGTATATCCCAGAACTTCACAACTTCCCTGACAAACCGATATGTCATTGGATGTTCACAACCTGTATCCATGAAAACGTAATGCACGTCTTTACCTGCCCGTGCCATTTTAGCCGCGGCCTGATTTATGCTGGTTACTGTTGCGCCTGTTAGCGCGGCAACGTCCGGCGCACAGAAGCTATTATG	ACCTGCCCGT	751
1	206	957	TCTTCAGAACAGGCATTCGCGTCTGAATATCCTTTGGTTCCCATACCGTATAACCATTTGGCTGTCCAAGCTCCGGGTTGATATCAACCTGCAATACGGTGAGCGGTATATCCCAGAACTTCACAACTTCCCTGACAAACCGATATGTCATTGGATGTTCACAACCTGTATCCATGAAAACGTAATGCACGTCTTTACCTGCCCGTGCCATTTTAGCCGCGGCCTGATTTATGCTGGTTACTGTTGCGCCTGTTAGCGCGGCAACGTCCGGCGCACAGAAGCTATTATG	ACCTGCCCGT	751
1	206	957	TCTTCAGAACAGGCATTCGCGTCTGAATATCCTTTGGTTCCCATACCGTATAACCATTTGGCTGTCCAAGCTCCGGGTTGATATCAACCTGCAATACGGTGAGCGGTATATCCCAGAACTTCACAACTTCCCTGACAAACCGATATGTCATTGGATGTTCACAACCTGTATCCATGAAAACGTAATGCACGTCTTTACCTGCCCGTGCCATTTTAGCCGCGGCCTGATTTATGCTGGTTACTGTTGCGCCTGTTAGCGCGGCAACGTCCGGCGCACAGAAGCTATTATG	ACCTGCCCGT	751
1	206	957	TCTTCAGAACAGGCATTCGCGTCTGAATATCCTTTGGTTCCCATACCGTATAACCATTTGGCTGTCCAAGCTCCGGGTTGATATCAACCTGCAATACGGTGAGCGGTATATCCCAGAACTTCACAACTTCCCTGACAAACCGATATGTCATTGGATGTTCACAACCTGTATCCATGAAAACGTAATGCACGTCTTTACCTGCCCGTGCCATTTTAGCCGCGGCCTGATTTATGCTGGTTACTGTTGCGCCTGTTAGCGCGGCAACGTCCGGCGCACAGAAGCTATTATG	ACCTGCCCGT	751
1	206	957	TCTTCAGAACAGGCATTCGCGTCTGAATATCCTTTGGTTCCCATACCGTATAACCATTTGGCTGTCCAAGCTCCGGGTTGATATCAACCTGCAATACGGTGAGCGGTATATCCCAGAACTTCACAACTTCCCTGACAAACCGATATGTCATTGGATGTTCACAACCTGTATCCATGAAAACGTAATGCACGTCTTTACCTGCCCGTGCCATTTTAGCCGCGGCCTGATTTATGCTGGTTACTGTTGCGCCTGTTAGCGCGGCAACGTCCGGCGCACAGAAGCTATTATG	ACCTGCCCGT	751
1	206	957	TCTTCAGAACAGGCATTCGCGTCTGAATATCCTTTGGTTCCCATACCGTATAACCATTTGGCTGTCCAAGCTCCGGGTTGATATCAACCTGCAATACGGTGAGCGGTATATCCCAGAACTTCACAACTTCCCTGACAAACCGATATGTCATTGGATGTTCACAACCTGTATCCATGAAAACGTAATGCACGTCTTTACCTGCCCGTGCCATTTTAGCCGCGGCCTGATTTATGCTGGTTACTGTTGCGCCTGTTAGCGCGGCAACGTCCGGCGCACAGAAGCTATTATG	ACCTGCCCGT	751
1	206	957	TCTTCAGAACAGGCATTCGCGTCTGAATATCCTTTGGTTCCCATACCGTATAACCATTTGGCTGTCCAAGCTCCGGGTTGATATCAACCTGCAATACGGTGAGCGGTATATCCCAGAACTTCACAACTTCCCTGACAAACCGATATGTCATTGGATGTTCACAACCTGTATCCATGAAAACGTAATGCACGTCTTTACCTGCCCGTGCCATTTTAGCCGCGGCCTGATTTATGCTGGTTACTGTTGCGCCTGTTAGCGCGGCAACGTCCGGCGCACAGAAGCTATTATG	ACCTGCCCGT	751
1	206	957	TCTTCAGAACAGGCATTCGCGTCTGAATATCCTTTGGTTCCCATACCGTATAACCATTTGGCTGTCCAAGCTCCGGGTTGATATCAACCTGCAATACGGTGAGCGGTATATCCCAGAACTTCACAACTTCCCTGACAAACCGATATGTCATTGGATGTTCACAACCTGTATCCATGAAAACGTAATGCACGTCTTTACCTGCCCGTGCCATTTTAGCCGCGGCCTGATTTATGCTGGTTACTGTTGCGCCTGTTAGCGCGGCAACGTCCGGCGCACAGAAGCTATTATG	ACCTGCCCGT	751
1	206	957	TCTTCAGAACAGGCATTCGCGTCTGAATATCCTTTGGTTCCCATACCGTATAACCATTTGGCTGTCCAAGCTCCGGGTTGATATCAACCTGCAATACGGTGAGCGGTATATCCCAGAACTTCACAACTTCCCTGACAAACCGATATGTCATTGGATGTTCACAACCTGTATCCATGAAAACGTAATGCACGTCTTTACCTGCCCGTGCCATTTTAGCCGCGGCCTGATTTATGCTGGTTACTGTTGCGCCTGTTAGCGCGGCAACGTCCGGCGCACAGAAGCTATTATG	ACCTGCCCGT	751
1	206	957	TCTTCAGAACAGGCATTCGCGTCTGAATATCCTTTGGTTCCCATACCGTATAACCATTTGGCTGTCCAAGCTCCGGGTTGATATCAACCTGCAATACGGTGAGCGGTATATCCCAGAACTTCACAACTTCCCTGACAAACCGATATGTCATTGGATGTTCACAACCTGTATCCATGAAAACGTAATGCACGTCTTTACCTGCCCGTGCCATTTTAGCCGCGGCCTGATTTATGCTGGTTACTGTTGCGCCTGTTAGCGCGGCAACGTCCGGCGCACAGAAGCTATTATG	ACCTGCCCGT	751
1	206	957	TCTTCAGAACAGGCATTCGCGTCTGAATATCCTTTGGTTCCCATACCGTATAACCATTTGGCTGTCCAAGCTCCGGGTTGATATCAACCTGCAATACGGTGAGCGGTATATCCCAGAACTTCACAACTTCCCTGACAAACCGATATGTCATTGGATGTTCACAACCTGTATCCATGAAAACGTAATGCACGTCTTTACCTGCCCGTGCCATTTTAGCCGCGGCCTGATTTATGCTGGTTACTGTTGCGCCTGTTAGCGCGGCAACGTCCGGCGCACAGAAGCTATTATG	ACCTGCCCGT	751
1	206	957	TCTTCAGAACAGGCATTCGCGTCTGAATATCCTTTGGTTCCCATACCGTATAACCATTTGGCTGTCCAAGCTCCGGGTTGATATCAACCTGCAATACGGTGAGCGGTATATCCCAGAACTTCACAACTTCCCTGACAAACCGATATGTCATTGGATGTTCACAACCTGTATCCATGAAAACGTAATGCACGTCTTTACCTGCCCGTGCCATTTTAGCCGCGGCCTGATTTATGCTGGTTACTGTTGCGCCTGTTAGCGCGGCAACGTCCGGCGCACAGAAGCTATTATG	ACCTGCCCGT	751
1	206	957	TCTTCAGAACAGGCATTCGCGTCTGAATATCCTTTGGTTCCCATACCGTATAACCATTTGGCTGTCCAAGCTCCGGGTTGATATCAACCTGCAATACGGTGAGCGGTATATCCCAGAACTTCACAACTTCCCTGACAAACCGATATGTCATTGGATGTTCACAACCTGTATCCATGAAAACGTAATGCACGTCTTTACCTGCCCGTGCCATTTTAGCCGCGGCCTGATTTATGCTGGTTACTGTTGCGCCTGTTAGCGCGGCAACGTCCGGCGCACAGAAGCTATTATG	ACCTGCCCGT	751
1	206	957	TCTTCAGAACAGGCATTCGCGTCTGAATATCCTTTGGTTCCCATACCGTATAACCATTTGGCTGTCCAAGCTCCGGGTTGATATCAACCTGCAATACGGTGAGCGGTATATCCCAGAACTTCACAACTTCCCTGACAAACCGATATGTCATTGGATGTTCACAACCTGTATCCATGAAAACGTAATGCACGTCTTTACCTGCCCGTGCCATTTTAGCCGCGGCCTGATTTATGCTGGTTACTGTTGCGCCTGTTAGCGCGGCAACGTCCGGCGCACAGAAGCTATTATG	ACCTGCCCGT	751
1	206	957	TCTTCAGAACAGGCATTCGCGTCTGAATATCCTTTGGTTCCCATACCGTATAACCATTTGGCTGTCCAAGCTCCGGGTTGATATCAACCTGCAATACGGTGAGCGGTATATCCCAGAACTTCACAACTTCCCTGACAAACCGATATGTCATTGGATGTTCACAACCTGTATCCATGAAAACGTAATGCACGTCTTTACCTGCCCGTGCCATTTTAGCCGCGGCCTGATTTATGCTGGTTACTGTTGCGCCTGTTAGCGCGGCAACGTCCGGCGCACAGAAGCTATTATG	ACCTGCCCGT	751
1	206	957	TCTTCAGAACAGGCATTCGCGTCTGAATATCCTTTGGTTCCCATACCGTATAACCATTTGGCTGTCCAAGCTCCGGGTTGATATCAACCTGCAATACGGTGAGCGGTATATCCCAGAACTTCACAACTTCCCTGACAAACCGATATGTCATTGGATGTTCACAACCTGTATCCATGAAAACGTAATGCACGTCTTTACCTGCCCGTGCCATTTTAGCCGCGGCCTGATTTATGCTGGTTACTGTTGCGCCTGTTAGCGCGGCAACGTCCGGCGCACAGAAGCTATTATG	ACCTGCCCGT	751
1	206	957	TCTTCAGAACAGGCATTCGCGTCTGAATATCCTTTGGTTCCCATACCGTATAACCATTTGGCTGTCCAAGCTCCGGGTTGATATCAACCTGCAATACGGTGAGCGGTATATCCCAGAACTTCACAACTTCCCTGACAAACCGATATGTCATTGGATGTTCACAACCTGTATCCATGAAAACGTAATGCACGTCTTTACCTGCCCGTGCCATTTTAGCCGCGGCCTGATTTATGCTGGTTACTGTTGCGCCTGTTAGCGCGGCAACGTCCGGCGCACAGAAGCTATTATG	ACCTGCCCGT	751
1	206	957	TCTTCAGAACAGGCATTCGCGTCTGAATATCCTTTGGTTCCCATACCGTATAACCATTTGGCTGTCCAAGCTCCGGGTTGATATCAACCTGCAATACGGTGAGCGGTATATCCCAGAACTTCACAACTTCCCTGACAAACCGATATGTCATTGGATGTTCACAACCTGTATCCATGAAAACGTAATGCACGTCTTTACCTGCCCGTGCCATTTTAGCCGCGGCCTGATTTATGCTGGTTACTGTTGCGCCTGTTAGCGCGGCAACGTCCGGCGCACAGAAGCTATTATG	ACCTGCCCGT	751
1	206	957	TCTTCAGAACAGGCATTCGCGTCTGAATATCCTTTGGTTCCCATACCGTATAACCATTTGGCTGTCCAAGCTCCGGGTTGATATCAACCTGCAATACGGTGAGCGGTATATCCCAGAACTTCACAACTTCCCTGACAAACCGATATGTCATTGGATGTTCACAACCTGTATCCATGAAAACGTAATGCACGTCTTTACCTGCCCGTGCCATTTTAGCCGCGGCCTGATTTATGCTGGTTACTGTTGCGCCTGTTAGCGCGGCAACGTCCGGCGCACAGAAGCTATTATG	ACCTGCCCGT	751
1	206	957	TCTTCAGAACAGGCATTCGCGTCTGAATATCCTTTGGTTCCCATACCGTATAACCATTTGGCTGTCCAAGCTCCGGGTTGATATCAACCTGCAATACGGTGAGCGGTATATCCCAGAACTTCACAACTTCCCTGACAAACCGATATGTCATTGGATGTTCACAACCTGTATCCATGAAAACGTAATGCACGTCTTTACCTGCCCGTGCCATTTTAGCCGCGGCCTGATTTATGCTGGTTACTGTTGCGCCTGTTAGCGCGGCAACGTCCGGCGCACAGAAGCTATTATG	ACCTGCCCGT	751
1	206	957	TCTTCAGAACAGGCATTCGCGTCTGAATATCCTTTGGTTCCCATACCGTATAACCATTTGGCTGTCCAAGCTCCGGGTTGATATCAACCTGCAATACGGTGAGCGGTATATCCCAGAACTTCACAACTTCCCTGACAAACCGATATGTCATTGGATGTTCACAACCTGTATCCATGAAAACGTAATGCACGTCTTTACCTGCCCGTGCCATTTTAGCCGCGGCCTGATTTATGCTGGTTACTGTTGCGCCTGTTAGCGCGGCAACGTCCGGCGCACAGAAGCTATTATG	ACCTGCCCGT	751
1	206	957	TCTTCAGAACAGGCATTCGCGTCTGAATATCCTTTGGTTCCCATACCGTATAACCATTTGGCTGTCCAAGCTCCGGGTTGATATCAACCTGCAATACGGTGAGCGGTATATCCCAGAACTTCACAACTTCCCTGACAAACCGATATGTCATTGGATGTTCACAACCTGTATCCATGAAAACGTAATGCACGTCTTTACCTGCCCGTGCCATTTTAGCCGCGGCCTGATTTATGCTGGTTACTGTTGCGCCTGTTAGCGCGGCAACGTCCGGCGCACAGAAGCTATTATG	ACCTGCCCGT	751
1	206	957	TCTTCAGAACAGGCATTCGCGTCTGAATATCCTTTGGTTCCCATACCGTATAACCATTTGGCTGTCCAAGCTCCGGGTTGATATCAACCTGCAATACGGTGAGCGGTATATCCCAGAACTTCACAACTTCCCTGACAAACCGATATGTCATTGGATGTTCACAACCTGTATCCATGAAAACGTAATGCACGTCTTTACCTGCCCGTGCCATTTTAGCCGCGGCCTGATTTATGCTGGTTACTGTTGCGCCTGTTAGCGCGGCAACGTCCGGCGCACAGAAGCTATTATG	ACCTGCCCGT	751
1	206	957	TCTTCAGAACAGGCATTCGCGTCTGAATATCCTTTGGTTCCCATACCGTATAACCATTTGGCTGTCCAAGCTCCGGGTTGATATCAACCTGCAATACGGTGAGCGGTATATCCCAGAACTTCACAACTTCCCTGACAAACCGATATGTCATTGGATGTTCACAACCTGTATCCATGAAAACGTAATGCACGTCTTTACCTGCCCGTGCCATTTTAGCCGCGGCCTGATTTATGCTGGTTACTGTTGCGCCTGTTAGCGCGGCAACGTCCGGCGCACAGAAGCTATTATG	ACCTGCCCGT	751
1	206	957	TCTTCAGAACAGGCATTCGCGTCTGAATATCCTTTGGTTCCCATACCGTATAACCATTTGGCTGTCCAAGCTCCGGGTTGATATCAACCTGCAATACGGTGAGCGGTATATCCCAGAACTTCACAACTTCCCTGACAAACCGATATGTCATTGGATGTTCACAACCTGTATCCATGAAAACGTAATGCACGTCTTTACCTGCCCGTGCCATTTTAGCCGCGGCCTGATTTATGCTGGTTACTGTTGCGCCTGTTAGCGCGGCAACGTCCGGCGCACAGAAGCTATTATG	ACCTGCCCGT	751
1	206	957	TCTTCAGAACAGGCATTCGCGTCTGAATATCCTTTGGTTCCCATACCGTATAACCATTTGGCTGTCCAAGCTCCGGGTTGATATCAACCTGCAATACGGTGAGCGGTATATCCCAGAACTTCACAACTTCCCTGACAAACCGATATGTCATTGGATGTTCACAACCTGTATCCATGAAAACGTAATGCACGTCTTTACCTGCCCGTGCCATTTTAGCCGCGGCCTGATTTATGCTGGTTACTGTTGCGCCTGTTAGCGCGGCAACGTCCGGCGCACAGAAGCTATTATG	ACCTGCCCGT	751
1	206	957	TCTTCAGAACAGGCATTCGCGTCTGAATATCCTTTGGTTCCCATACCGTATAACCATTTGGCTGTCCAAGCTCCGGGTTGATATCAACCTGCAATACGGTGAGCGGTATATCCCAGAACTTCACAACTTCCCTGACAAACCGATATGTCATTGGATGTTCACAACCTGTATCCATGAAAACGTAATGCACGTCTTTACCTGCCCGTGCCATTTTAGCCGCGGCCTGATTTATGCTGGTTACTGTTGCGCCTGTTAGCGCGGCAACGTCCGGCGCACAGAAGCTATTAT	ACCTGCCCGT	751
1	206	957	TCTTCAGAACAGGCATTCGCGTCTGAATATCCTTTGGTTCCCATACCGTATAACCATTTGGCTGTCCAAGCTCCGGGTTGATATCAACCTGCAATACGGTGAGCGGTATATCCCAGAACTTCACAACTTCCCTGACAAACCGATATGTCATTGGATGTTCACAACCTGTATCCATGAAAACGTAATGCACGTCTTTACCTGCCCGTGCCATTTTAGCCGCGGCCTGATTTATGCTGGTTACTGTTGCGCCTGTTAGCGCGGCAACGTCCGGCGCACAGAAGCTATTAT	ACCTGCCCGT	751
1	206	957	TCTTCAGAACAGGCATTCGCGTCTGAATATCCTTTGGTTCCCATACCGTATAACCATTTGGCTGTCCAAGCTCCGGGTTGATATCAACCTGCAATACGGTGAGCGGTATATCCCAGAACTTCACAACTTCCCTGACAAACCGATATGTCATTGGATGTTCACAACCTGTATCCATGAAAACGTAATGCACGTCTTTACCTGCCCGTGCCATTTTAGCCGCGGCCTGATTTATGCTGGTTACTGTTGCGCCTGTTAGCGCGGCAACGTCCGGCGCACAGAAGCT	ACCTGCCCGT	751
1	206	957	TCTTCAGAACAGGCATTCGCGTCTGAATATCCTTTGGTTCCCATACCGTATAACCATTTGGCTGTCCAAGCTCCGGGTTGATATCAACCTGCAATACGGTGAGCGGTATATCCCAGAACTTCACAACTTCCCTGACAAACCGATATGTCATTGGATGTTCACAACCTGTATCCATGAAAACGTAATGCACGTCTTTACCTGCCCGTGCCATTTTAGCCGCGGCCTGATTTATGCTGGTTACTGTTGCGCCTGTTAGCGCGGCAACGTCCGGACGCAGCTCTATGATATGTGATCTCTCTCTATCAACATCATCGGTGTTGTTGTAGAGAGAGATCACATATCAGAGTGCGTCATAATAGCTTCTGTGCGCCGGGCATCAATAAGCGTAGTGCGGTTAAC…	ACCTGCCCGT	751
1	206	957	TCTTCAGAACAGGCATTCGCGTCTGAATATCCTTTGGTTCCCATACCGTATAACCATTTGGCTGTCCAAGCTCCGGGTTGATATCAACCTGCAATACGGTGAGCGGTATATCCCAGAACTTCACAACTTCCCTGACAAACCGATATGTCATTGGATGTTCACAACCTGTATCCATGAAAACGTAATGCACGTCTTTACCTGCCCGTGCCATTTTAGCCGCGGCCTGATTTATGCTGGTTACTGTTGCGCCTGTTAGCGCGGCAACGT	ACCTGCCCGT	751
1	206	957	TCATAATAGCTTCTGTGCGCCGGACGTTGCCGCGCTAACAGGCGCAACAGTAACCAGCATAAATCAGGCCGCGGCTAAAATGGCACGGGCAGGTAAAGACGTGCATTACGTTTTCATGGATACAGGTTGTGAACATCCAATGACATATCGGTTTGTCAGGGAAGTTGTGAAGTTCTGGGATATACCGCTCACCGTATTGCAGGTTGATATCAACCCGGAGCTTGGACAGCCAAATGGTTATACGGTATGGGAACCAAAGGATATTCAGACGCGAATGCCTGTTCTGAAG	ACCTGCCCGT	751
1	206	957	TCATAATAGCTTCTGTGCGCCGGACGTTGCCGCGCTAACAGGCGCAACAGTAACCAGCATAAATCAGGCCGCGGCTAAAATGGCACGGGCAGGTAAAGACGTGCATTACGTTTTCATGGATACAGGTTGTGAACATCCAATGACATATCGGTTTGTCAGGGAAGTTGTGAAGTTCTGGGATATACCGCTCACCGTATTGCAGGTTGATATCAACCCGGAGCTTGGACAGCCAAATGGTTATACGGTATGGGAACCAAAGGATATTCAGACGCGAATGCCTGTTCTGAAG	ACCTGCCCGT	751
1	206	957	TCATAATAGCTTCTGTGCGCCGGACGTTGCCGCGCTAACAGGCGCAACAGTAACCAGCATAAATCAGGCCGCGGCTAAAATGGCACGGGCAGGTAAAGACGTGCATTACGTTTTCATGGATACAGGTTGTGAACATCCAATGACATATCGGTTTGTCAGGGAAGTTGTGAAGTTCTGGGATATACCGCTCACCGTATTGCAGGTTGATATCAACCCGGAGCTTGGACAGCCAAATGGTTATACGGTATGGGAACCAAAGGATATTCAGACGCGAATGCCTGTTCTGAAG	ACCTGCCCGT	751
1	206	957	TCATAATAGCTTCTGTGCGCCGGACGTTGCCGCGCTAACAGGCGCAACAGTAACCAGCATAAATCAGGCCGCGGCTAAAATGGCACGGGCAGGTAAAGACGTGCATTACGTTTTCATGGATACAGGTTGTGAACATCCAATGACATATCGGTTTGTCAGGGAAGTTGTGAAGTTCTGGGATATACCGCTCACCGTATTGCAGGTTGATATCAACCCGGAGCTTGGACAGCCAAATGGTTATACGGTATGGGAACCAAAGGATATTCAGACGCGAATGCCTGTTCTGAAG	ACCTGCCCGT	751
1	206	957	TCATAATAGCTTCTGTGCGCCGGACGTTGCCGCGCTAACAGGCGCAACAGTAACCAGCATAAATCAGGCCGCGGCTAAAATGGCACGGGCAGGTAAAGACGTGCATTACGTTTTCATGGATACAGGTTGTGAACATCCAATGACATATCGGTTTGTCAGGGAAGTTGTGAAGTTCTGGGATATACCGCTCACCGTATTGCAGGTTGATATCAACCCGGAGCTTGGACAGCCAAATGGTTATACGGTATGGGAACCAAAGGATATTCAGACGCGAATGCCTGTTCTGAAG	ACCTGCCCGT	751
1	206	957	TCATAATAGCTTCTGTGCGCCGGACGTTGCCGCGCTAACAGGCGCAACAGTAACCAGCATAAATCAGGCCGCGGCTAAAATGGCACGGGCAGGTAAAGACGTGCATTACGTTTTCATGGATACAGGTTGTGAACATCCAATGACATATCGGTTTGTCAGGGAAGTTGTGAAGTTCTGGGATATACCGCTCACCGTATTGCAGGTTGATATCAACCCGGAGCTTGGACAGCCAAATGGTTATACGGTATGGGAACCAAAGGATATTCAGACGCGAATGCCTGTTCTGAAG	ACCTGCCCGT	751
1	206	957	TCATAATAGCTTCTGTGCGCCGGACGTTGCCGCGCTAACAGGCGCAACAGTAACCAGCATAAATCAGGCCGCGGCTAAAATGGCACGGGCAGGTAAAGACGTGCATTACGTTTTCATGGATACAGGTTGTGAACATCCAATGACATATCGGTTTGTCAGGGAAGTTGTGAAGTTCTGGGATATACCGCTCACCGTATTGCAGGTTGATATCAACCCGGAGCTTGGACAGCCAAATGGTTATACGGTATGGGAACCAAAGGATATTCAGACGCGAATGCCTGTTCTGAAG	ACCTGCCCGT	751
1	206	957	TCATAATAGCTTCTGTGCGCCGGACGTTGCCGCGCTAACAGGCGCAACAGTAACCAGCATAAATCAGGCCGCGGCTAAAATGGCACGGGCAGGTAAAGACGTGCATTACGTTTTCATGGATACAGGTTGTGAACATCCAATGACATATCGGTTTGTCAGGGAAGTTGTGAAGTTCTGGGATATACCGCTCACCGTATTGCAGGTTGATATCAACCCGGAGCTTGGACAGCCAAATGGTTATACGGTATGGGAACCAAAGGATATTCAGACGCGAATGCCTGTTCTGAAG	ACCTGCCCGT	751
1	206	957	TCATAATAGCTTCTGTGCGCCGGACGTTGCCGCGCTAACAGGCGCAACAGTAACCAGCATAAATCAGGCCGCGGCTAAAATGGCACGGGCAGGTAAAGACGTGCATTACGTTTTCATGGATACAGGTTGTGAACATCCAATGACATATCGGTTTGTCAGGGAAGTTGTGAAGTTCTGGGATATACCGCTCACCGTATTGCAGGTTGATATCAACCCGGAGCTTGGACAGCCAAATGGTTATACGGTATGGGAACCAAAGGATATTCAGACGCGAATGCCTGTTCTGAAG	ACCTGCCCGT	751
1	206	957	TCATAATAGCTTCTGTGCGCCGGACGTTGCCGCGCTAACAGGCGCAACAGTAACCAGCATAAATCAGGCCGCGGCTAAAATGGCACGGGCAGGTAAAGACGTGCATTACGTTTTCATGGATACAGGTTGTGAACATCCAATGACATATCGGTTTGTCAGGGAAGTTGTGAAGTTCTGGGATATACCGCTCACCGTATTGCAGGTTGATATCAACCCGGAGCTTGGACAGCCAAATGGTTATACGGTATGGGAACCAAAGGATATTCAGACGCGAATGCCTGTTCTGAAG	ACCTGCCCGT	751
1	206	957	TCATAATAGCTTCTGTGCGCCGGACGTTGCCGCGCTAACAGGCGCAACAGTAACCAGCATAAATCAGGCCGCGGCTAAAATGGCACGGGCAGGTAAAGACGTGCATTACGTTTTCATGGATACAGGTTGTGAACATCCAATGACATATCGGTTTGTCAGGGAAGTTGTGAAGTTCTGGGATATACCGCTCACCGTATTGCAGGTTGATATCAACCCGGAGCTTGGACAGCCAAATGGTTATACGGTATGGGAACCAAAGGATATTCAGACGCGAATGCCTGTTCTGAAG	ACCTGCCCGT	751
1	206	957	TCATAATAGCTTCTGTGCGCCGGACGTTGCCGCGCTAACAGGCGCAACAGTAACCAGCATAAATCAGGCCGCGGCTAAAATGGCACGGGCAGGTAAAGACGTGCATTACGTTTTCATGGATACAGGTTGTGAACATCCAATGACATATCGGTTTGTCAGGGAAGTTGTGAAGTTCTGGGATATACCGCTCACCGTATTGCAGGTTGATATCAACCCGGAGCTTGGACAGCCAAATGGTTATACGGTATGGGAACCAAAGGATATTCAGACGCGAATGCCTGTTCTGAAG	ACCTGCCCGT	751
1	206	957	TCATAATAGCTTCTGTGCGCCGGACGTTGCCGCGCTAACAGGCGCAACAGTAACCAGCATAAATCAGGCCGCGGCTAAAATGGCACGGGCAGGTAAAGACGTGCATTACGTTTTCATGGATACAGGTTGTGAACATCCAATGACATATCGGTTTGTCAGGGAAGTTGTGAAGTTCTGGGATATACCGCTCACCGTATTGCAGGTTGATATCAACCCGGAGCTTGGACAGCCAAATGGTTATACGGTATGGGAACCAAAGGATATTCAGACGCGAATGCCTGTTCTGAAG	ACCTGCCCGT	751
1	206	957	TCATAATAGCTTCTGTGCGCCGGACGTTGCCGCGCTAACAGGCGCAACAGTAACCAGCATAAATCAGGCCGCGGCTAAAATGGCACGGGCAGGTAAAGACGTGCATTACGTTTTCATGGATACAGGTTGTGAACATCCAATGACATATCGGTTTGTCAGGGAAGTTGTGAAGTTCTGGGATATACCGCTCACCGTATTGCAGGTTGATATCAACCCGGAGCTTGGACAGCCAAATGGTTATACGGTATGGGAACCAAAGGATATTCAGACGCGAATGCCTGTTCTGAAG	ACCTGCCCGT	751
1	206	957	TCATAATAGCTTCTGTGCGCCGGACGTTGCCGCGCTAACAGGCGCAACAGTAACCAGCATAAATCAGGCCGCGGCTAAAATGGCACGGGCAGGTAAAGACGTGCATTACGTTTTCATGGATACAGGTTGTGAACATCCAATGACATATCGGTTTGTCAGGGAAGTTGTGAAGTTCTGGGATATACCGCTCACCGTATTGCAGGTTGATATCAACCCGGAGCTTGGACAGCCAAATGGTTATACGGTATGGGAACCAAAGGATATTCAGACGCGAATGCCTGTTCTGAAG	ACCTGCCCGT	751
1	206	957	TCATAATAGCTTCTGTGCGCCGGACGTTGCCGCGCTAACAGGCGCAACAGTAACCAGCATAAATCAGGCCGCGGCTAAAATGGCACGGGCAGGTAAAGACGTGCATTACGTTTTCATGGATACAGGTTGTGAACATCCAATGACATATCGGTTTGTCAGGGAAGTTGTGAAGTTCTGGGATATACCGCTCACCGTATTGCAGGTTGATATCAACCCGGAGCTTGGACAGCCAAATGGTTATACGGTATGGGAACCAAAGGATATTCAGACGCGAATGCCTGTTCTGAAG	ACCTGCCCGT	751
1	206	957	TCATAATAGCTTCTGTGCGCCGGACGTTGCCGCGCTAACAGGCGCAACAGTAACCAGCATAAATCAGGCCGCGGCTAAAATGGCACGGGCAGGTAAAGACGTGCATTACGTTTTCATGGATACAGGTTGTGAACATCCAATGACATATCGGTTTGTCAGGGAAGTTGTGAAGTTCTGGGATATACCGCTCACCGTATTGCAGGTTGATATCAACCCGGAGCTTGGACAGCCAAATGGTTATACGGTATGGGAACCAAAGGATATTCAGACGCGAATGCCTGTTCTGAAG	ACCTGCCCGT	751
1	206	957	TCATAATAGCTTCTGTGCGCCGGACGTTGCCGCGCTAACAGGCGCAACAGTAACCAGCATAAATCAGGCCGCGGCTAAAATGGCACGGGCAGGTAAAGACGTGCATTACGTTTTCATGGATACAGGTTGTGAACATCCAATGACATATCGGTTTGTCAGGGAAGTTGTGAAGTTCTGGGATATACCGCTCACCGTATTGCAGGTTGATATCAACCCGGAGCTTGGACAGCCAAATGGTTATACGGTATGGGAACCAAAGGATATTCAGACGCGAATGCCTGTTCTGAAG	ACCTGCCCGT	751
1	206	957	TCATAATAGCTTCTGTGCGCCGGACGTTGCCGCGCTAACAGGCGCAACAGTAACCAGCATAAATCAGGCCGCGGCTAAAATGGCACGGGCAGGTAAAGACGTGCATTACGTTTTCATGGATACAGGTTGTGAACATCCAATGACATATCGGTTTGTCAGGGAAGTTGTGAAGTTCTGGGATATACCGCTCACCGTATTGCAGGTTGATATCAACCCGGAGCTTGGACAGCCAAATGGTTATACGGTATGGGAACCAAAGGATATTCAGACGCGAATGCCTGTTCTGAAG	ACCTGCCCGT	751
1	206	957	TCATAATAGCTTCTGTGCGCCGGACGTTGCCGCGCTAACAGGCGCAACAGTAACCAGCATAAATCAGGCCGCGGCTAAAATGGCACGGGCAGGTAAAGACGTGCATTACGTTTTCATGGATACAGGTTGTGAACATCCAATGACATATCGGTTTGTCAGGGAAGTTGTGAAGTTCTGGGATATACCGCTCACCGTATTGCAGGTTGATATCAACCCGGAGCTTGGACAGCCAAATGGTTATACGGTATGGGAACCAAAGGATATTCAGACGCGAATGCCTGTTCTGAAG	ACCTGCCCGT	751
1	206	957	TCATAATAGCTTCTGTGCGCCGGACGTTGCCGCGCTAACAGGCGCAACAGTAACCAGCATAAATCAGGCCGCGGCTAAAATGGCACGGGCAGGTAAAGACGTGCATTACGTTTTCATGGATACAGGTTGTGAACATCCAATGACATATCGGTTTGTCAGGGAAGTTGTGAAGTTCTGGGATATACCGCTCACCGTATTGCAGGTTGATATCAACCCGGAGCTTGGACAGCCAAATGGTTATACGGTATGGGAACCAAAGGATATTCAGACGCGAATGCCTGTTCTGAAG	ACCTGCCCGT	751
1	206	957	TCATAATAGCTTCTGTGCGCCGGACGTTGCCGCGCTAACAGGCGCAACAGTAACCAGCATAAATCAGGCCGCGGCTAAAATGGCACGGGCAGGTAAAGACGTGCATTACGTTTTCATGGATACAGGTTGTGAACATCCAATGACATATCGGTTTGTCAGGGAAGTTGTGAAGTTCTGGGATATACCGCTCACCGTATTGCAGGTTGATATCAACCCGGAGCTTGGACAGCCAAATGGTTATACGGTATGGGAACCAAAGGATATTCAGACGCGAATGCCTGTTCTGAAG	ACCTGCCCGT	751
1	206	957	TCATAATAGCTTCTGTGCGCCGGACGTTGCCGCGCTAACAGGCGCAACAGTAACCAGCATAAATCAGGCCGCGGCTAAAATGGCACGGGCAGGTAAAGACGTGCATTACGTTTTCATGGATACAGGTTGTGAACATCCAATGACATATCGGTTTGTCAGGGAAGTTGTGAAGTTCTGGGATATACCGCTCACCGTATTGCAGGTTGATATCAACCCGGAGCTTGGACAGCCAAATGGTTATACGGTATGGGAACCAAAGGATATTCAGACGCGAATGCCTGTTCTGAAG	ACCTGCCCGT	751
1	206	957	TCATAATAGCTTCTGTGCGCCGGACGTTGCCGCGCTAACAGGCGCAACAGTAACCAGCATAAATCAGGCCGCGGCTAAAATGGCACGGGCAGGTAAAGACGTGCATTACGTTTTCATGGATACAGGTTGTGAACATCCAATGACATATCGGTTTGTCAGGGAAGTTGTGAAGTTCTGGGATATACCGCTCACCGTATTGCAGGTTGATATCAACCCGGAGCTTGGACAGCCAAATGGTTATACGGTATGGGAACCAAAGGATATTCAGACGCGAATGCCTGTTCTGAAG	ACCTGCCCGT	751
1	206	957	TCATAATAGCTTCTGTGCGCCGGACGTTGCCGCGCTAACAGGCGCAACAGTAACCAGCATAAATCAGGCCGCGGCTAAAATGGCACGGGCAGGTAAAGACGTGCATTACGTTTTCATGGATACAGGTTGTGAACATCCAATGACATATCGGTTTGTCAGGGAAGTTGTGAAGTTCTGGGATATACCGCTCACCGTATTGCAGGTTGATATCAACCCGGAGCTTGGACAGCCAAATGGTTATACGGTATGGGAACCAAAGGATATTCAGACGCGAATGCCTGTTCTGAAG	ACCTGCCCGT	751
1	206	957	TCATAATAGCTTCTGTGCGCCGGACGTTGCCGCGCTAACAGGCGCAACAGTAACCAGCATAAATCAGGCCGCGGCTAAAATGGCACGGGCAGGTAAAGACGTGCATTACGTTTTCATGGATACAGGTTGTGAACATCCAATGACATATCGGTTTGTCAGGGAAGTTGTGAAGTTCTGGGATATACCGCTCACCGTATTGCAGGTTGATATCAACCCGGAGCTTGGACAGCCAAATGGTTATACGGTATGGGAACCAAAGGATATTCAGACGCGAATGCCTGTTCTGAAG	ACCTGCCCGT	751
1	206	957	TCATAATAGCTTCTGTGCGCCGGACGTTGCCGCGCTAACAGGCGCAACAGTAACCAGCATAAATCAGGCCGCGGCTAAAATGGCACGGGCAGGTAAAGACGTGCATTACGTTTTCATGGATACAGGTTGTGAACATCCAATGACATATCGGTTTGTCAGGGAAGTTGTGAAGTTCTGGGATATACCGCTCACCGTATTGCAGGTTGATATCAACCCGGAGCTTGGACAGCCAAATGGTTATACGGTATGGGAACCAAAGGATATTCAGACGCGAATGCCTGTTCTGAAG	ACCTGCCCGT	751
1	206	957	TCATAATAGCTTCTGTGCGCCGGACGTTGCCGCGCTAACAGGCGCAACAGTAACCAGCATAAATCAGGCCGCGGCTAAAATGGCACGGGCAGGTAAAGACGTGCATTACGTTTTCATGGATACAGGTTGTGAACATCCAATGACATATCGGTTTGTCAGGGAAGTTGTGAAGTTCTGGGATATACCGCTCACCGTATTGCAGGTTGATATCAACCCGGAGCTTGGACAGCCAAATGGTTATACGGTATGGGAACCAAAGGATATTCAGACGCGAATGCCTGTTCTGAAG	ACCTGCCCGT	751
1	206	957	TCATAATAGCTTCTGTGCGCCGGACGTTGCCGCGCTAACAGGCGCAACAGTAACCAGCATAAATCAGGCCGCGGCTAAAATGGCACGGGCAGGTAAAGACGTGCATTACGTTTTCATGGATACAGGTTGTGAACATCCAATGACATATCGGTTTGTCAGGGAAGTTGTGAAGTTCTGGGATATACCGCTCACCGTATTGCAGGTTGATATCAACCCGGAGCTTGGACAGCCAAATGGTTATACGGTATGGGAACCAAAGGATATTCAGACGCGAATGCCTGTTCTGAAG	ACCTGCCCGT	751
1	206	957	TCATAATAGCTTCTGTGCGCCGGACGTTGCCGCGCTAACAGGCGCAACAGTAACCAGCATAAATCAGGCCGCGGCTAAAATGGCACGGGCAGGTAAAGACGTGCATTACGTTTTCATGGATACAGGTTGTGAACATCCAATGACATATCGGTTTGTCAGGGAAGTTGTGAAGTTCTGGGATATACCGCTCACCGTATTGCAGGTTGATATCAACCCGGAGCTTGGACAGCCAAATGGTTATACGGTATGGGAACCAAAGGATATTCAGACGCGAATGCCTGTTCTGAAG	ACCTGCCCGT	751
1	206	957	TCATAATAGCTTCTGTGCGCCGGACGTTGCCGCGCTAACAGGCGCAACAGTAACCAGCATAAATCAGGCCGCGGCTAAAATGGCACGGGCAGGTAAAGACGTGCATTACGTTTTCATGGATACAGGTTGTGAACATCCAATGACATATCGGTTTGTCAGGGAAGTTGTGAAGTTCTGGGATATACCGCTCACCGTATTGCAGGTTGATATCAACCCGGAGCTTGGACAGCCAAATGGTTATACGGTATGGGAACCAAAGGATATTCAGACGCGAATGCCTGTTCTGAAG	ACCTGCCCGT	751
1	206	957	TCATAATAGCTTCTGTGCGCCGGACGTTGCCGCGCTAACAGGCGCAACAGTAACCAGCATAAATCAGGCCGCGGCTAAAATGGCACGGGCAGGTAAAGACGTGCATTACGTTTTCATGGATACAGGTTGTGAACATCCAATGACATATCGGTTTGTCAGGGAAGTTGTGAAGTTCTGGGATATACCGCTCACCGTATTGCAGGTTGATATCAACCCGGAGCTTGGACAGCCAAATGGTTATACGGTATGGGAACCAAAGGATATTCAGACGCGAATGCCTGTTCTGAAG	ACCTGCCCGT	751
1	206	957	TCATAATAGCTTCTGTGCGCCGGACGTTGCCGCGCTAACAGGCGCAACAGTAACCAGCATAAATCAGGCCGCGGCTAAAATGGCACGGGCAGGTAAAGACGTGCATTACGTTTTCATGGATACAGGTTGTGAACATCCAATGACATATCGGTTTGTCAGGGAAGTTGTGAAGTTCTGGGATATACCGCTCACCGTATTGCAGGTTGATATCAACCCGGAGCTTGGACAGCCAAATGGTTATACGGTATGGGAACCAAAGGATATTCAGACGCGAATGCCTGTTCTGAAG	ACCTGCCCGT	751
1	206	957	TCATAATAGCTTCTGTGCGCCGGACGTTGCCGCGCTAACAGGCGCAACAGTAACCAGCATAAATCAGGCCGCGGCTAAAATGGCACGGGCAGGTAAAGACGTGCATTACGTTTTCATGGATACAGGTTGTGAACATCCAATGACATATCGGTTTGTCAGGGAAGTTGTGAAGTTCTGGGATATACCGCTCACCGTATTGCAGGTTGATATCAACCCGGAGCTTGGACAGCCAAATGGTTATACGGTATGGGAACCAAAGGATATTCAGACGCGAATGCCTGTTCTGAAG	ACCTGCCCGT	751
1	206	957	TCATAATAGCTTCTGTGCGCCGGACGTTGCCGCGCTAACAGGCGCAACAGTAACCAGCATAAATCAGGCCGCGGCTAAAATGGCACGGGCAGGTAAAGACGTGCATTACGTTTTCATGGATACAGGTTGTGAACATCCAATGACATATCGGTTTGTCAGGGAAGTTGTGAAGTTCTGGGATATACCGCTCACCGTATTGCAGGTTGATATCAACCCGGAGCTTGGACAGCCAAATGGTTATACGGTATGGGAACCAAAGGATATTCAGACGCGAATGCCTGTTCTGAAG	ACCTGCCCGT	751
1	206	957	TCATAATAGCTTCTGTGCGCCGGACGTTGCCGCGCTAACAGGCGCAACAGTAACCAGCATAAATCAGGCCGCGGCTAAAATGGCACGGGCAGGTAAAGACGTGCATTACGTTTTCATGGATACAGGTTGTGAACATCCAATGACATATCGGTTTGTCAGGGAAGTTGTGAAGTTCTGGGATATACCGCTCACCGTATTGCAGGTTGATATCAACCCGGAGCTTGGACAGCCAAATGGTTATACGGTATGGGAACCAAAGGATATTCAGACGCGAATGCCTGT	ACCTGCCCGT	751
1	206	957	TATAATAGCTTCTGTGCGCCGGACGTTGCCGCGCTAACAGGCGCAACAGTAACCAGCATAAATCAGGCCGCGGCTAAAATGGCACGGGCAGGTAAAGACGTGCATTACGTTTTCATGGATACAGGTTGTGAACATCCAATGACATATCGGTTTGTCAGGGAAGTTGTGAAGTTCTGGGATATACCGCTCACCGTATTGCAGGTTGATATCAACCCGGAGCTTGGACAGCCAAATGGTTATACGGTATGGGAACCAAAGGATATTCAGACGCGAATGCCTGTTCTGAAG	ACCTGCCCGT	751
1	206	957	TATAATAGCTTCTGTGCGCCGGACGTTGCCGCGCTAACAGGCGCAACAGTAACCAGCATAAATCAGGCCGCGGCTAAAATGGCACGGGCAGGTAAAGACGTGCATTACGTTTTCATGGATACAGGTTGTGAACATCCAATGACATATCGGTTTGTCAGGGAAGTTGTGAAGTTCTGGGATATACCGCTCACCGTATTGCAGGTTGATATCAACCCGGAGCTTGGACAGCCAAATGGTTATACGGTATGGGAACCAAAGGATATTCAGACGCGAATGCCTGTTCTGAAG	ACCTGCCCGT	751
1	206	957	TATAATAGCTTCTGTGCGCCGGACGTTGCCGCGCTAACAGGCGCAACAGTAACCAGCATAAATCAGGCCGCGGCTAAAATGGCACGGGCAGGTAAAGACGTGCATTACGTTTTCATGGATACAGGTTGTGAACATCCAATGACATATCGGTTTGTCAGGGAAGTTGTGAAGTTCTGGGATATACCGCTCACCGTATTGCAGGTTGATATCAACCCGGAGCTTGGACAGCCAAATGGTTATACGGTATGGGAACCAAAGGATATTCAGACGCGAATGCCTGTTCTGAAG	ACCTGCCCGT	751
1	195	947	TCATAATAGCTTCTGTGCGCCGGACGTTGCCGCGCTAACAGGCGCAACAGTAACCAGCATAAATCAGGCCGCGGCTAAAATGGCACGGGCAGGTAAGACGTGCATTACGTTTTCATGGATACAGGTTGTGAACATCCAATGACATATCGGTTTGTCAGGGAAGTTGTGAAGTTCTGGGATATACCGCTCACCGTATTGCAGGTTGATATCAACCCGGAGCTTGGACAGCCAAATGGTTATACGGTATGGGAACCAAAGGATATTCAGACGCGAATGCCTGTTCTGAAG	none	752
1	193	207	TCGGACGTTGCCGCGCTAACAGGCGCAACAGTAACCAGCATAAATCAGGCCGCGGCTAAAATGGCACGGGCAGGTCTTCTGGTTATCGAAGGTAAGGTCTGGCGAACGGTGTATTACCGGTTTGCTACCAGGGAAGAACGGGAAGGAAAGATGAGCACGAACCTGGTTTTTAAGGAGTGTCGCCAGAGTGCCGCGATGAAACGGGTATTGGCGGTATATGGAGTTAAAAGATGACCATCTACATTACTGAGCTAATAACAGGCCTGCTGGTAATCGCAGGCCTTTTTATTTGGGGGAGAGGGAAGTCATGAAAAAACTAACCTTTGAAATTCGATCTCCAGCACATCAGCAAAACGCTATTCACGCAGTACAGCAAATCCTTCCAGACCCAACCAAACC…	CGTC	14
1	142	905	TCATAATAGCTTCTGTGCGCCGGACGTTGCCGCGCCTAACAGGCGCAGTACAGTTAACCAGGGCATAAATCAGGCCGCGGCTAAATGGCACGGGCAGGTCTTCTGGTTATCGAAGGTAAGGTCTGGCGAACGGTGTATTACCGGTTTGTCAGGGAAGTTGTGAAGTTCTGGGATATACCGCTCACCGTATTGCAGGTTGATATCAACCCGGAGCTTGGACAGCCAAATGGTTATACGGTATGGGAACCAAAGGATATTCAGACGCGAATGCCTGTTCTGAAG	CAAACCG	763
1	142	905	ACATATCATAATAGCTTCTGTGCGCCGGACGTTGCCGCGCTAACAGGCGCAACAGTAACCAGCATAAATCAGGCCGCGGCTAAAATGGCACGGGCAGGTCTTCTGGTTATCGAAGGTAAGGTCTGGCGAACGGTGTATTACCGGTTTGTCAGGGAAGTTGTGAAGTTCTGGGATATACCGCTCACCGTATTGCAGGTTGATATCAACCCGGAGCTTGGACAGCCAAATGGTTATACGGTATGGGAACCAAAGGATATTCAGACGCGAATGCCTGTTCTGAAG	CAAACCG	763
1	134	894	TCTTCAGAACAGGCATTCGCGTCTGAATATCCTTTGGTTCCCATACCGTATAACCATTTGGCTGTCCAAGCTCCGGGTTGATATCAACCTGCAATACGGTGAGCGGTATATCCCAGAACTTCACAACTTCCCTGGTAGCAAACCGGTAATACACCGTTCGCCAGACCTTACCTTCGATAACCAGAAGACCTGCCCGTGCCATTTTAGCCGCGGCCTGATTTATGCTGGTTACTGTTGCGCCTGTTAGCGCGGCAACGTCCGGCGCACAGAAGCTATTATG	CTTCCCTG	760
1	134	894	TCTTCAGAACAGGCATTCGCGTCTGAATATCCTTTGGTTCCCATACCGTATAACCATTTGGCTGTCCAAGCTCCGGGTTGATATCAACCTGCAATACGGTGAGCGGTATATCCCAGAACTTCACAACTTCCCTGGTAGCAAACCGGTAATACACCGTTCGCCAGACCTTACCTTCGATAACCAGAAGACCTGCCCGTGCCATTTTAGCCGCGGCCTGATTTATGCTGGTTACTGTTGCGCCTGTTAGCGCGGCAACGTCCGGCGCACAGAAGCTATTATG	CTTCCCTG	760
1	134	894	TCTTCAGAACAGGCATTCGCGTCTGAATATCCTTTGGTTCCCATACCGTATAACCATTTGGCTGTCCAAGCTCCGGGTTGATATCAACCTGCAATACGGTGAGCGGTATATCCCAGAACTTCACAACTTCCCTGGTAGCAAACCGGTAATACACCGTTCGCCAGACCTTACCTTCGATAACCAGAAGACCTGCCCGTGCCATTTTAGCCGCGGCCTGATTTATGCTGGTTACTGTTGCGCCTGTTAGCGCGGCAACGTCCGGCGCACAGAAGCTATTATG	CTTCCCTG	760
1	134	894	TCTTCAGAACAGGCATTCGCGTCTGAATATCCTTTGGTTCCCATACCGTATAACCATTTGGCTGTCCAAGCTCCGGGTTGATATCAACCTGCAATACGGTGAGCGGTATATCCCAGAACTTCACAACTTCCCTGGTAGCAAACCGGTAATACACCGTTCGCCAGACCTTACCTTCGATAACCAGAAGACCTGCCCGTGCCATTTTAGCCGCGGCCTGATTTATGCTGGTTACTGTTGCGCCTGTTAGCGCGGCAACGTCCGGCGCACAGAAGCT	CTTCCCTG	760
1	134	894	TCATAATAGCTTCTGTGCGCCGGACGTTGCCGCGCTAACAGGCGCAACAGTAACCAGCATAAATCAGGCCGCGGCTAAAATGGCACGGGCAGGTCTTCTGGTTATCGAAGGTAAGGTCTGGCGAACGGTGTATTACCGGTTTGCTACCAGGGAAGTTGTGAAGTTCTGGGATATACCGCTCACCGTATTGCAGGTTGATATCAACCCGGAGCTTGGACAGCCAAATGGTTATACGGTATGGGAACCAAAGGATATTCAGACGCGAATGCCTGTTCTGAAG	CTTCCCTG	760

## Sheet: nin204
counts	coordinate 1	coordinate 2	sequence	homology	deletion size
1	594	1089	CCGGGCATCCGCACTGAGCAGACGTGAGCGTTCCGCACGAGATACATGGTAAGTCGCGGTCTCTTTCTCTGTTGAAGGTTTTTACGTCAGATTCTTTTGGGATTGGCTTGGGTTTATTTCTGGTGCGTTTCGTTGGAAGGTATTTGCAGTTTTCGCAGATTATGTCGGTGATACTTCGTCGCTGTCTCGCCACACGTCCTCCTTTTCCTGCGGTAGTGGTAACACCCCTGTTGGTGTTCTTTCACACCGGAGACACCATCGATTCCAGTAAGGTTGATTTGGTCGGAAGCGGTTATCTTCTTTGCATTCACCGCACCGATAACATCGCATCATGCAGCTTCCCTCCCGAAGTCGAAATCAAGCTGCCCTCCAAATATTTCGCATGACTCAGAACAAGAG…	C	495
1	557	1068	TGGTTGCACACCACGCATTGCTTGTGAATATTGCGTTCATTAAATCGGAGTTGAGGTGCCGCAGCAGTTGTCCGGTAATGTCCGGCATCCCACTGAGCAGACGTGAGCGTTCCGCACGAGATACATGGTAAGTCGCGGTCTCTTTCTCTGATGAAGGCGTTTACGGCTTGTTGGGTTTATTTCTGGTGCGTTTCGTTGGAAGGTATTTGCAGTTTTCGCAGATTATGTCGGTGATACTTCGTCGCTGTCTCGCCACACGTCCTCCTTTTCCTGCGGTAGTGGTAACACCCCTGTTGGTGTTCTTTCACACCGGAGACACCATCGATTCCAGTAAGGTTGATTTGGTCGGAAGCGGTTATCTTCTTTGCATTCACCGCACCGATAACATCGCATCATGCA…	CCCAA	511
1	557	1068	CACCACGCATTGCTTGTGAATATTGCGTTCATTAAATCGGAGTTGAGGTGCCGCAGCAGTTGTCCGGTAATGTCCGGCATCCCACTGAGCAGACGTGAGCGTTCCGCACGAGATACATGGTAAGTCGCGGTCTCTTTCTCTGATGAAGGCGTTTACGGCTTGTTGGGTTTATTTCTGGTGCGTTTCGTTGGAAGGTATTTGCAGTTTTCGCAGATTATGTCGGTGATACTTCGTCGCTGTCTCGCCACACGTCCTCCTTTTCCTGCGGTAGTGGTAACACCCCTGTTGGTGTTCTTTCACACCGGAGACACCATCGATTCCAGTAAGGTTGATTTGGTCGGAAGCGGTTATCTTCTTTGCATTCACCGCACCGATAACATCGCATCATGCAGCTTCCCT…	CCCAA	511
1	516	846	ATCGTCGTGCGGAACGCTCACGTCTGCTCAGTGGGATGCCGGACATTACCGGACAACTGCTGCGGCACCTCAACTCCGATTTAATGAACGCATTGCTTGTGAATATTGCGTTCATTAAATCGGAGTTGAGGTGCCGCAGCAGTTGTCCGGTAATGTCCGGCATCCCACTGAGCAGACGTGAGCGTTCCGCACGAGATACATGGTAAGTCGCGGTCTCTTTCTCTGATGAAGGCGTTTACGGCTTGTTGGGCTTGTTTAATCCAGTAACTGCGGGGCTTTAAGGCGAGTTTTCGAATCTTAAGTTTATCTTTCTGTTTCTGCTCCTCTCGTCGTCGTTTCTTCTCTGCTGCTTTTTCCGCTTTTTCGCGTTCTTTACTTCGTCGTTCGAGTGCTATCTTG…	AAAAC	330
1	493	940	CGGGAGGGAAGCTGCATGATGCGATGTTATCGGTGCGGTGAATGCAAAGAAGATAACCGCTTCCGACCAAATCAACCTTACTGGAATCGATGGTGTCTCCGGTGTGAAAGAACACCAACAGGGGTGTTACCACTACCGCAGGAAAAGGAGGACGTGTGGCGAGACAGCGACGAAGTAAAGAACGCGAAAAAGCGGAAAAAGCAGCAGAGAAGAAACGACGACGAGAGGAGCAGAAACAGAAAGATAAACTTAAGATTCGAAAACTCGCCTTAAAGCCCCGCAGTTACTGGATTAAACAAGCCCAACAAGCCGTAAACGCCTTCATCAGAGAAAGAGACCGCGACTTACCATGTATCTCGTGCGGAACGCTCACGTCTGCTCAGTGGGATGCCGGACATT…	CGACGAAGTA	447
1	370	812	TGGTTGCACACCACGCATTGCTTGTGAATATTGCGTTCATTAAATCGGAGTTGAGGTGCCGCAGCAGTTGTCCGGTAATGTCCGGCATCCCACTGAGCAGACGTGAGCGTTCCGCACGAGATACATGGTAAGTCGCGGTCTCTTTCTCTGATGAAGGCGTTTACGGCTTGTTGGGCTTGTTTAATCCAGTAACTGCGGGGCTTTAAGGCGAGTTTTCGAATCTTAAGTTTATCTTTCTGTTTCTGCTCCTCTCGTCGTCGTTTCTTCTCTGCTGCTTTTTCCGCTTTTTCGCGTTCTTTACTTCGTCGTTCGAGTGCTATCTTGGTTCCACACTCTGGAGAGCACCACCACTGATTAGCGAATGCAGGGTGAAACCATTCCCGGCATTCATCGTTTTTA…	AAGAAGAT	442
1	334	732	TGGTTGCACACCACGCATTGCTTGTGAATATTGCGTTCATTAAATCGGAGTTGAGGTGCGCAGCAGTTGTCCGGTAATGTCCGGCATCCCACTGAGCAGACGTGAGCGTTCCGCACGAGATACATGGTAAGTCGCGGTCTCTTTCTCTGATGAAGGCGTTTACGGCTTGTTGGGCTTGTTTAATCCAGTAACTGCGGGGCTTTAAGGCGAGTTTTCGAATCTTAAGTTTATCTTTCTGTTTCTGCTCCTCTCGTCGTCGTTTCTTCTCTGCTGCTTTTTCCGCTTTTTCGCGTTCTTTACTTCGTCGTTCGAGTGCTATCTTGGTTCCACACTCTGGAGAGCACCACCACTGATTAGCGAATGCAGGGTGAAACCATTCCCGGCATTCATCGTTTTTAC…	GAAGCTGCATG	398
1	334	732	TGGTTGCACACCACGCATTGCTTGTGAATATTGCGTTCATTAAATCGGAGTTGAGGTGCCGCAGCAGTTGTCCGGTAATGTCCGGCATCCCACTGAGCAGACGTGAGCGTTCCGCACGAGATACATGGTAAGTCGCGGTCTCTTTCTCTGATGAAGGCGTTTACGGCTTGTTGGGCTTGTTTAATCCAGTAACTGCGGGGCTTTAAGGCGAGTTTTCGAATCTTAAGTTTATCTTTCTGTTTCTGCTCCTCTCGTCGTCGTTTCTTCTCTGCTGCTTTTTCCGCTTTTTCGCGTTCTTTACTTCGTCGTTCGAGTGCTATCTTGGTTCCACACTCTGGAGAGCACCACCACTGATTAGCGAATGCAGGGTGAAACCATTCCCGGCATTCATCGTTTTTA…	GAAGCTGCATG	398
1	334	732	TGGTTGCACACCACGCATTGCTTGTGAATATTGCGTTCATTAAATCGGAGTTGAGGTGCCGCAGCAGTTGTCCGGTAATGTCCGGCATCCCACTGAGCAGACGTGAGCGTTCCGCACGAGATACATGGTAAGTCGCGGTCTCTTTCTCTGATGAAGGCGTTTACGGCTTGTTGGGCTTGTTTAATCCAGTAACTGCGGGGCTTTAAGGCGAGTTTTCGAATCTTAAGTTTATCTTTCTGTTTCTGCTCCTCTCGTCGTCGTTTCTTCTCTGCTGCTTTTTCCGCTTTTTCGCGTTCTTTACTTCGTCGTTCGAGTGCTATCTTGGTTCCACACTCTGGAGAGCACCACCACTGATTAGCGAATGCAGGGTGAAACCATTCCCGGCATTCATCGTTTTTA…	GAAGCTGCATG	398
1	334	732	TGGTTGCACACCACGCATTGCTTGTGAATATTGCGTTCATTAAATCGGAGTTGAGGTGCCGCAGCAGTTGTCCGGTAATGTCCGGCATCCCACTGAGCAGACGTGAGCGTTCCGCACGAGATACATGGTAAGTCGCGGTCTCTTTCTCTGATGAAGGCGTTTACGGCTTGTTGGGCTTGTTTAATCCAGTAACTGCGGGGCTTTAAGGCGAGTTTTCGAATCTTAAGTTTATCTTTCTGTTTCTGCTCCTCTCGTCGTCGTTTCTTCTCTGCTGCTTTTTCCGCTTTTTCGCGTTCTTTACTTCGTCGTTCGAGTGCTATCTTGGTTCCACACTCTGGAGAGCACCACCACTGATTAGCGAATGCAGGGTGAAACCATTCCCGGCATTCATCGTTTTTA…	GAAGCTGCATG	398
1	334	732	TGGTTGCACACCACGCATTGCTTGTGAATATTGCGTTCATTAAATCGGAGTTGAGGTGCCGCAGCAGTTGTCCGGTAATGTCCGGCATCCCACTGAGCAGACGTGAGCGTTCCGCACGAGATACATGGTAAGTCGCGGTCTCTTTCTCTGATGAAGGCGTTTACGGCTTGTTGGGCTTGTTTAATCCAGTAACTGCGGGGCTTTAAGGCGAGTTTTCGAATCTTAAGTTTATCTTTCTGTTTCTGCTCCTCTCGTCGTCGTTTCTTCTCTGCTGCTTTTTCCGCTTTTTCGCGTTCTTTACTTCGTCGTTCGAGTGCTATCTTGGTTCCACACTCTGGAGAGCACCACCACTGATTAGCGAATGCAGGGTGAAACCATTCCCGGCATTCATCGTTTTTA…	GAAGCTGCATG	398
1	334	732	TGGTTGCACACCACGCATTGCTTGTGAATATTGCGTTCATTAAATCGGAGTTGAGGTGCCGCAGCAGTTGTCCGGTAATGTCCGGCATCCCACTGAGCAGACGTGAGCGTTCCGCACGAGATACATGGTAAGTCGCGGTCTCTTTCTCTGATGAAGGCGTTTACGGCTTGTTGGGCTTGTTTAATCCAGTAACTGCGGGGCTTTAAGGCGAGTTTTCGAATCTTAAGTTTATCTTTCTGTTTCTGCTCCTCTCGTCGTCGTTTCTTCTCTGCTGCTTTTTCCGCTTTTTCGCGTTCTTTACTTCGTCGTTCGAGTGCTATCTTGGTTCCACACTCTGGAGAGCACCACCACTGATTAGCGAATGCAGGGTGAAACCATTCCCGGCATTCATCGTTTTTA…	GAAGCTGCATG	398
1	316	1109	TGGTTGCACACCACGCATTGCTTGTGAATATTGCGTTCATTAAATCGGAGTTGAGGTGCCGCAGCAGTTGTCCGGTAATGTCCGGCATCCCACTGAGCAGACGTGAGCGTTCCGCACGAGATACATGGTAAGTCGAAATCAAGCTGCCCTCCAAATATTTCGCATGACTCAGAACAAGAGCCGGTATCGAATCTTTTAGCTCGTACCATGTCCTGATACAGGGCTTGATAATCATTTTCTGAATACATTTTCGCGATACCGTCCAGCGACATTCTTCCTCGGTACATAATCTCCTTTGGCGTTTCCCGATGTCCGTCACGCACATGGGATCCCGTGATGACCTCATTAAAAACACGCTGCAATCCCTCCTCATCTTTGCAGGCAAGTCCGATTTTTTGC…	CGACTT	793
1	316	1109	TGGTTGCACACCACGCATTGCTTGTGAATATTGCGTTCATTAAATCGGAGTTGAGGTGCCGCAGCAGTTGTCCGGTAATGTCCGGCATCCCACTGAGCAGACGTGAGCGTTCCGCACGAGATACATGGTAAGTCGAAATCAAGCTGCCCTCCAAATATTTCGCATGACTCAGAACAAGAGCCGGTATCGAATCTTTTAGCTCGTACCATGTCCTGATACAGGGCTTGATAATCATTTTCTGAATACATTTTCGCGATACCGTCCAGCGACATTCTTCCTCGGTACATAATCTCCTTTGGCGTTTCCCGATGTCCGTCACGCACATGGGATCCCGTGATGACCTCATTAAAAACACGCTGCAATCCCTCCTCATCTTTGCAGGCAAGTCCGATTTTTTGC…	CGACTT	793
1	303	968	TACCGGAACATCTCGGTAACTGCATATTCTGCATTAAAAAATCAACGCAAAAAATCGGACTTGCCTGCAAAGATGAGGAGGGATTGCAGCGTGTTTTTAATGAGGTCATCACGGGATCCCATGTGCGTGACGGACATCGGGAAACGCCAAAGGAGATTATGTACCGAGGAAGAATGTCGCTGGACGGTATCGCGAAAATGTATTCAGAAAATGATTATCAAGCCCTGTATCAGGACATGGTACGAGCTAAAAGATTCGATACCGGCTCTTGTTCTGAGTCATGCGAAATATTTGGAGGGCAGCAGAGAAGAAACGACGACGAGAGGAGCAGAAACAGAAAGATAAACTTAAGATTCGAAAACTCGCCTTAAAGCCCCGCAGTTACTGGATTAAACAAGC…	GCAGC	665
1	265	1167	CACACCACGCATTGCTTGTGAATATTGCGTTCATTAAATCGGAGTTGAGGTGCCGCAGCAGTTGTCCGGTATCGAATCTTTTAGCTCGTACCATGTCCTGATACAGGGCTTGATAATCATTTTCTGAATACATTTTCGCGATACCGTCCAGCGACATTCTTCCTCGGTACATAATCTCCTTTGGCGTTTCCCGATGTCCGTCACGCACATGGGATCCCGTGATGACCTCATTAAAAACACGCTGCAATCCCTCCTCATCTTTGCAGGCAAGTCCGATTTTTTGCGTTGATTTTTTAATGCAGAATATGCAGTTACCGAGATGTTCCGGTA	TACCGG	902
1	259	1023	TGGTTGCACACCACGCATTGCTTGTGAATATTGCGTTCATTAAATCGGAGTTGAGGTGCCGCAGCAGTTGTCCGGTAATGTCCGGCATCCCACTGAGCAGACGTGAGCGTTCCGCACGAGATACATGGTAAGTCGCGGTCTCTTTCTCTGATGAAGGCGTTTACGGCTTGTTGGGCTTGTTTAATCCAGTAACTGCGGGGCTTTAAGGCGAGTTTTCGAATCTTTTAGCTCGTACCATGTCCTGATACAGGGCTTGATAATCATTTTCTGAATACATTTTCGCGATACCGTCCAGCGACATTCTTCCTCGGTACATAATCTCCTTTGGCGTTTCCCGATGTCCGTCACGCACATGGGATCCCGTGATGACCTCATTAAAAACACGCTGCAATCCCTCCT…	AAGATTCGA	764
1	238	1161	TGGTTGCACACCACGCATTGCTTGTGAATATTGCGTTCATTAAATCGGAGTTGAGGTGCCGCAGCAGTTGTCCGGTAATGTCCTGATACAGGGCTTGATAATCATTTTCTGAATACATTTTCGCGATACCGTCCAGCGACATTCTTCCTCGGTACATAATCTCCTTTGGCGTTTCCCGATGTCCGTCACGCACATGGGATCCCGTGATGACCTCATTAAAAACACGCTGCAATCCCTCCTCATCTTTGCAGGCAAGTCCGATTTTTTGCGTTGATTTTTTAATGCAGAATATGCAGTTACCGAGATGTTCCGGTA	GGACAT	923
1	238	1161	TGGTTGCACACCACGCATTGCTTGTGAATATTGCGTTCATTAAATCGGAGTTGAGGTGCCGCAGCAGTTGTCCGGTAATGTCCTGATACAGGGCTTGATAATCATTTTCTGAATACATTTTCGCGATACCGTCCAGCGACATTCTTCCTCGGTACATAATCTCCTTTGGCGTTTCCCGATGTCCGTCACGCACATGGGATCCCGTGATGACCTCATTAAAAACACGCTGCAATCCCTCCTCATCTTTGCAGGCAAGTCCGATTTTTTGCGTTGATTTTTTAATGCAGAATATGCAGTTACCGAGATGTTCCGGTA	GGACAT	923
1	238	1161	TGGTTGCACACCACGCATTGCTTGTGAATATTGCGTTCATTAAATCGGAGTTGAGGTGCCGCAGCAGTTGTCCGGTAATGTCCTGATACAGGGCTTGATAATCATTTTCTGAATACATTTTCGCGATACCGTCCAGCGACATTCTTCCTCGGTACATAATCTCCTTTGGCGTTTCCCGATGTCCGTCACGCACATGGGATCCCGTGATGACCTCATTAAAAACACGCTGCAATCCCTCCTCATCTTTGCAGGCAAGTCCGATTTTTTGCGTTGATTTTTTAATGCAGAATATGCAGTTACCGAGATGTTCCGGTA	GGACAT	923
1	238	1161	TGGTTGCACACCACGCATTGCTTGTGAATATTGCGTTCATTAAATCGGAGTTGAGGTGCCGCAGCAGTTGTCCGGTAATGTCCTGATACAGGGCTTGATAATCATTTTCTGAATACATTTTCGCGATACCGTCCAGCGACATTCTTCCTCGGTACATAATCTCCTTTGGCGTTTCCCGATGTCCGTCACGCACATGGGATCCCGTGATGACCTCATTAAAAACACGCTGCAATCCCTCCTCATCTTTGCAGGCAAGTCCGATTTTTTGCGTTGATTTTTTAATGCAGAATATGCAGTTACCGAGATGTTCCGGTA	GGACAT	923
1	238	1161	TGGTTGCACACCACGCATTGCTTGTGAATATTGCGTTCATTAAATCGGAGTTGAGGTGCCGCAGCAGTTGTCCGGTAATGTCCTGATACAGGGCTTGATAATCATTTTCTGAATACATTTTCGCGATACCGTCCAGCGACATTCTTCCTCGGTACATAATCTCCTTTGGCGTTTCCCGATGTCCGTCACGCACATGGGATCCCGTGATGACCTCATTAAAAACACGCTGCAATCCCTCCTCATCTTTGCAGGCAAGTCCGATTTTTTGCGTTGATTTTTTAATGCAGAATATGCAGTTACCGAGATGTTCCGGTA	GGACAT	923
1	238	1161	TGGTTGCACACCACGCATTGCTTGTGAATATTGCGTTCATTAAATCGGAGTTGAGGTGCCGCAGCAGTTGTCCGGTAATGTCCTGATACAGGGCTTGATAATCATTTTCTGAATACATTTTCGCGATACCGTCCAGCGACATTCTTCCTCGGTACATAATCTCCTTTGGCGTTTCCCGATGTCCGTCACGCACATGGGATCCCGTGATGACCTCATTAAAAACACGCTGCAATCCCTCCTCATCTTTGCAGGCAAGTCCGATTTTTTGCGTTGATTTTTTAATGCAGAATATGCAGTTACCGAGATGTTCCGGTA	GGACAT	923
1	238	1161	TGGTTGCACACCACGCATTGCTTGTGAATATTGCGTTCATTAAATCGGAGTTGAGGTGCCGCAGCAGTTGTCCGGTAATGTCCTGATACAGGGCTTGATAATCATTTTCTGAATACATTTTCGCGATACCGTCCAGCGACATTCTTCCTCGGTACATAATCTCCTTTGGCGTTTCCCGATGTCCGTCACGCACATGGGATCCCGTGATGACCTCATTAAAAACACGCTGCAATCCCTCCTCATCTTTGCAGGCAAGTCCGATTTTTTGCGTTGATTTTTTAATGCAGAATATGCAGTTACCGAGATGTTCCGGTA	GGACAT	923
1	238	1161	TGGTTGCACACCACGCATTGCTTGTGAATATTGCGTTCATTAAATCGGAGTTGAGGTGCCGCAGCAGTTGTCCGGTAATGTCCTGATACAGGGCTTGATAATCATTTTCTGAATACATTTTCGCGATACCGTCCAGCGACATTCTTCCTCGGTACATAATCTCCTTTGGCGTTTCCCGATGTCCGTCACGCACATGGGATCCCGTGATGACCTCATTAAAAACACGCTGCAATCCCTCCTCATCTTTGCAGGCAAGTCCGATTTTTTGCGTTGATTTTTTAATGCAGAATATGCAGTTACCGAGATGTTCCG	GGACAT	923
1	238	1161	GCGTTCATTAAATCGGAGTTGAGGTGCCGCAGCAGTTGTCCGGTAATGTCCTGATACAGGGCTTGATAATCATTTTCTGAATACATTTTCGCGATACCGTCCAGCGACATTCTTCCTCGGTACATAATCTCCTTTGGCGTTTCCCGATGTCCGTCACGCACATGGGATCCCGTGATGACCTCATTAAAAACACGCTGCAATCCCTCCTCATCTTTGCAGGCAAGTCCGATTTTTTGCGTTGATTTTTTAATGCAGAATATGCAGTTACCGAGATGTTCCGG	GGACAT	923
1	231	1154	TGGTTGCACACCACGCATTGCTTGTGAATATTGCGTTCATTAAATCGGAGTTGAGGTGCCGCAGCAGTTGTCCGGTAATGTCCGGATACAGGGCTTGATAATCATTTTCTGAATACATTTTCGCGATACCGTCCAGCGACATTCTTCCTCGGTACATAATCTCCTTTGGCGTTTCCCGATGTCCGTCACGCACATGGGATCCCGTGATGACCTCATTAAAAACACGCTGCAATCCCTCCTCATCTTTGCAGGCAAGTCCGATTTTTTGCGTTGATTTTTTAATGCAGAATATGCAGTTACCGAGATGTTCCGGTA	C	923
1	225	1066	TGGTTGCACACCACGCATTGCTTGTGAATATTGCGTTCATTAAATCGGAGTTGAGGTGCCGCAGCAGTTGTCCGGTAATGTCCGGCATCCCACTGAGCAGACGTGAGCGTTCCGCACGAGATACATGGTAAGTCGCGGTCTCTTTCTCTGATGAAGGCGTTTACGGCTTGTTGGGCTTGATAATCATTTTCTGAATACATTTTCGCGATACCGTCCAGCGACATTCTTCCTCGGTACATAATCTCCTTTGGCGTTTCCCGATGTCCGTCACGCACATGGGATCCCGTGATGACCTCATTAAAAACACGCTGCAATCCCTCCTCATCTTTGCAGGCAAGTCCGATTTTTTGCGTTGATTTTTTAATGCAGAATATGCAGTTACCGAGATGTTCCGGTA	CAAGCCC	841
1	225	1066	TGGTTGCACACCACGCATTGCTTGTGAATATTGCGTTCATTAAATCGGAGTTGAGGTGCCGCAGCAGTTGTCCGGTAATGTCCGGCATCCCACTGAGCAGACGTGAGCGTTCCGCACGAGATACATGGTAAGTCGCGGTCTCTTTCTCTGATGAAGGCGTTTACGGCTTGTTGGGCTTGATAATCATTTTCTGAATACATTTTCGCGATACCGTCCAGCGACATTCTTCCTCGGTACATAATCTCCTTTGGCGTTTCCCGATGTCCGTCACGCACATGGGATCCCGTGATGACCTCATTAAAAACACGCTGCAATCCCTCCTCATCTTTGCAGGCAAGTCCGATTTTTTGCGTTGATTTTTTAATGCAGAATATGCAGTTACCGAGATGTTCCGGTA	CAAGCCC	841
1	217	1057	TACCGGAACATCTCGGTAACTGCATATTCTGCATTAAAAAATCAACGCAAAAAATCGGACTTGCCTGCAAAGATGAGGAGGGATTGCAGCGTGTTTTTAATGAGGTCATCACGGGATCCCATGTGCGTGACGGACATCGGGAAACGCCAAAGGAGATTATGTACCGAGGAAGAATGTCGCTGGACGGTATCGCGAAAATGTATTCAGAAAATGATTAAACAAGCCCAACAAGCCGTAAACGCCTTCATCAGAGAAAGAGACCGCGACTTACCATGTATCTCGTGCGGAACGCTCACGTCTGCTCAGTGGGATGCCGGACATTACCGGACAACTGCTGCGGCACCTCAACTCCGATTTAATGAACGCAATATTCACAAGCAATGCGTGGTGTGCAACC	GATTA	840
1	198	954	TGTGCACACCACGCATTGCTTGTGAATATTGCGTTCATTAAATCGGAGTTGAGGTGCCGCAGCAGTTGTCCGGTAATGTCCGGCATCCCACTGAGCAGACGTGAGCGTTCCGCACGAGATACATGGTAAGTCGCGGTCTCTTTCTCTGATGAAGGCGTTTACGGCTTGTTGGGCTTGTTTAATCCAGTAACTGCGGGGCTTTAAGGCGAGTTTTCGAATCTTAAGTTTATCTTTCTGTTTCTGCTCCTCTCGTCGTCGTTTCTTCTCTGCTGCTTTTTCCGCTTTTCGCGATACCGTCCAGCGACATTCTTCCTCGGTACATAATCTCCTTTGGCGTTTCCCGATGTCCGTCACGCACATGGGATCCCGTGATGACCTCATTAAAAACACGCTGCAATC…	AAAA	756
1	198	953	TGGTTGCACACCACGCATTGCTTGTGAATATTGCGTTCATTAAATCGGAGTTGAGGTGCCGCAGCAGTTGTCCGGTAATGTCCGGCATCCCACTGAGCAGACGTGAGCGTTCCGCACGAGATACATGGTAAGTCGCGGTCTCTTTCTCTGATGAAGGCGTTTACGGCTTGTTGGGCTTGTTTAATCCAGTAACTGCGGGGCTTTAAGGCGAGTTTTCGAATCTTAAGTTTATCTTTCTGTTTCTGCTCCTCTCGTCGTCGTTTCTTCTCTGCTGCTTTTTCCGCTTTTTCGCGATACCGTCCAGCGACATTCTTCCTCGGTACATAATCTCCTTTGGCGTTTCCCGATGTCCGTCACGCACATGGGATCCCGTGATGACCTCATTAAAAACACGCTGCA…	CGCGAAAA	755
1	198	953	TACCGGAACATCTCGGTAACTGCATATTCTGCATTAAAAAATCAACGCAAAAAATCGGACTTGCCTGCAAAGATGAGGAGGGATTGCAGCGTGTTTTTAATGAGGTCATCACGGGATCCCATGTGCGTGACGGACATCGGGAAACGCCAAAGGAGATTATGTACCGAGGAAGAATGTCGCTGGACGGTATCGCGAAAAAGCGGAAAAAGCAGCAGAGAAGAAACGACGACGAGAGGAGCAGAAACAGAAAGATAAACTTAAGATTCGAAAACTCGCCTTAAAGCCCCGCAGTTACTGGATTAAACAAGCCCAACAAGCCGTAAACGCCTTCATCAGAGAAAGAGACCGCGACTTACCATGTATCTCGTGCGGAACGCTCACGTCTGCTCAGTGGGATGC…	CGCGAAAA	755
1	198	953	AAGCTCGTGCGGAACGCTCACGTCTGCTCAGTGGGATGCCGGACATTACCGGACAACTGCTGCGGCACCTCAACTCCGATTTAATGAACGCATTGCTTGTGAATATTGCGTTCATTAAATCGGAGTTGAGGTGCCGCAGCAGTTGTCCGGTAATGTCCGGCATCCCACTGAGCAGACGTGAGCGTTCCGCACGAGATACATGGTAAGTCGCGGTCTCTTTCTCTGATGAAGGCGTTTACGGCTTGTTGGGCTTGTTTAATCCAGTAACTGCGGGGCTTTAAGGCGAGTTTTCGAATCTTAAGTTTATCTTTCTGTTTCTGCTCCTCTCGTCGTCGTTTCTTCTCTGCTGCTTTTTCCGCTTTTTCGCGATACCGTCCAGCGACATTCTTCCTCGGTACA…	CGCGAAAA	755
1	195	1106	TACCGGAACATCTCGGTAACTGCATATTCTGCATTAAAAAATCAACGCAAAAAATCGGACTTGCCTGCAAAGATGAGGAGGGATTGCAGCGTGTTTTTAATGAGGTCATCACGGGATCCCATGTGCGTGACGGACATCGGGAAACGCCAAAGGAGATTATGTACCGAGGAAGAATGTCGCTGGACGGTATCGCGACTTACCATGTATCTCGTGCGGAACGCTCACGTCTGCTCAGTGGGATGCCGGACATTACCGGACAACTGCTGCGGCACCTCAACTCCGATTTAATGAACGCAATATTCACAAGCAATGCGTGGTGTGCAACC	CGCGA	911
1	174	940	TGGTTGCACACCACGCATTGCTTGTGAATATTGCGTTCATTAAATCGGAGTTGAGGTGCCGCAGCAGTTGTCCGGTAATGTCCGGCATCCCACTGAGCAGACGTGAGCGTTCCGCACGAGATACATGGTAAGTCGCGGTCTCTTTCTCTGATGAAGGCGTTTACGGCTTGTTGGGCTTGTTTAATCCAGTAACTGCGGGGCTTTAAGGCGAGTTTTCGAATCTTAAGTTTATCTTTCTGTTTCTGCTCCTCTCGTCGTCGTTTCTTCTCTGCTGCTTTTTCCGCTTTTTCGCGTTCTTTTCTTCCTCGGTACATAATCTCCTTTGGCGTTTCCCGATGTCCGTCACGCACATGGGATCCCGTGATGACCTCATTAAAAACACGCTGCAATCCCTCCTCA…	A	766
1	174	809	TTGTCCGGCATCCCACTGAGCAGACGTGAGCGTTCCGCACGAGATACATGGTAAGTCGCGGTCTCTTTCTCTGATGAAGGCGTTTACGGCTTGTTGGGCTTGTTTAATCCAGTAACTGCGGGGCTTTAAGGCGAGTTTTCGAATCTTAAGTTTATCTTTCTGTTTCTGCTCCTCTCGTCGTCGTTTCTTCTCTGCTGCTTTTTCCGCTTTTTCGCGTTCTTTACTTCGTCGTTCGAGTGCTATCTTGGTTCCACACTCTGGAGAGCACCACCACTGATTAGCGAATGCAGGGGTGAAACCATTCCCGGCATTCATCGTTTTTACATCGTCTTCGCGCTGGTTTAGCCATCATCTTCTTCCTCGGTACATAATCTCCTTTGGCGTTTCCCGATGTCCGTC…	CGAGGAAGAA	635
1	174	809	TGTTGCACACCACGCATTGCTTGTGAATATTGCGTTCATTAAATCGGAGTTGAGGTGCCGCAGCAGTTGTCCGGTAATGTCCGGCATCCCACTGAGCAGACGTGAGCGTTCCGCACGAGATACATGGTAAGTCGCGGTCTCTTTCTCTGATGAAGGCGTTTACGGCTTGTTGGGCTTGTTTAATCCAGTAACTGCGGGGCTTTAAGGCGAGTTTTCGAATCTTAAGTTTATCTTTCTGTTTCTGCTCCTCTCGTCGTCGTTTCTTCTCTGCTGCTTTTTCCGCTTTTTCGCGTTCTTTACTTCGTCGTTCGAGTGCTATCTTGGTTCCACACTCTGGAGAGCACCACCACTGATTAGCGAATGCAGGGTGAAACCATTCCCGGCATTCATCGTTTTTAC…	CGAGGAAGAA	635
1	174	809	TGTTGCACACCACGCATTGCTTGTGAATATTGCGTTCATTAAATCGGAGTTGAGGTGCCGCAGCAGTTGTCCGGTAATGTCCGGCATCCCACTGAGCAGACGTGAGCGTTCCGCACGAGATACATGGTAAGTCGCGGTCTCTTTCTCTGATGAAGGCGTTTACGGCTTGTTGGGCTTGTTTAATCCAGTAACTGCGGGGCTTTAAGGCGAGTTTTCGAATCTTAAGTTTATCTTTCTGTTTCTGCTCCTCTCGTCGTCGTTTCTTCTCTGCTGCTTTTTCCGCTTTTTCGCGTTCTTTACTTCGTCGTTCGAGTGCTATCTTGGTTCCACACTCTGGAGAGCACCACCACTGATTAGCGAATGCAGGGTGAAACCATTCCCGGCATTCATCGTTTTTAC…	CGAGGAAGAA	635
1	174	809	TGTTGCACACCACGCATTGCTTGTGAATATTGCGTTCATTAAATCGGAGTTGAGGTGCCGCAGCAGTTGTCCGGTAATGTCCGGCATCCCACTGAGCAGACGTGAGCGTTCCGCACGAGATACATGGTAAGTCGCGGTCTCTTTCTCTGATGAAGGCGTTTACGGCTTGTTGGGCTTGTTTAATCCAGTAACTGCGGGGCTTTAAGGCGAGTTTTCGAATCTTAAGTTTATCTTTCTGTTTCTGCTCCTCTCGTCGTCGTTTCTTCTCTGCTGCTTTTTCCGCTTTTTCGCGTTCTTTACTTCGTCGTTCGAGTGCTATCTTGGTTCCACACTCTGGAGAGCACCACCACTGATTAGCGAATGCAGGGTGAAACCATTCCCGGCATTCATCGTTTTTAC…	CGAGGAAGAA	635
1	174	809	TGTTGCACACCACGCATTGCTTGTGAATATTGCGTTCATTAAATCGGAGTTGAGGTGCCGCAGCAGTTGTCCGGTAATGTCCGGCATCCCACTGAGCAGACGTGAGCGTTCCGCACGAGATACATGGTAAGTCGCGGTCTCTTTCTCTGATGAAGGCGTTTACGGCTTGTTGGGCTTGTTTAATCCAGTAACTGCGGGGCTTTAAGGCGAGTTTTCGAATCTTAAGTTTATCTTTCTGTTTCTGCTCCTCTCGTCGTCGTTTCTTCTCTGCTGCTTTTTCCGCTTTTTCGCGTTCTTTACTTCGTCGTTCGAGTGCTATCTTGGTTCCACACTCTGGAGAGCACCACCACTGATTAGCGAATGCAGGGTGAAACCATTCCCGGCATTCATCGTTTTTAC…	CGAGGAAGAA	635
1	174	809	TGGTTGCACACCACGCATTGCTTGTGAATATTGCGTTCATTAAATCGGAGTTGAGGTGCCGCAGCAGTTGTCCGGTAATGTCCGGCATCCCACTGAGCAGACGTGAGCGTTCCGCACGAGATACATGGTAAGTCGCGGTCTCTTTCTCTGATGAAGGCGTTTACGGCTTGTTGGGCTTGTTTAATCCAGTAACTGCGGGGCTTTAAGGCGAGTTTTCGAATCTTAAGTTTATCTTTCTGTTTCTGCTCCTCTCGTCGTCGTTTCTTCTCTGCTGCTTTTTCCGCTTTTTTCGCGTTCTTTACTTCGTCGTTCGAGTGCTATCTTGGTTCCACACTCTGGAGAGCACCACCACTGATTAGCGAATGCAGGGTGAAACCATTCCCGGCATTCATCGTTTTT…	CGAGGAAGAA	635
1	174	809	TGGTTGCACACCACGCATTGCTTGTGAATATTGCGTTCATTAAATCGGAGTTGAGGTGCCGCAGCAGTTGTCCGGTAATGTCCGGCATCCCACTGAGCAGACGTGAGCGTTCCGCACGAGATACATGGTAAGTCGCGGTCTCTTTCTCTGATGAAGGCGTTTACGGCTTGTTGGGCTTGTTTAATCCAGTAACTGCGGGGCTTTAAGGCGAGTTTTCGAATCTTAAGTTTATCTTTCTGTTTCTGCTCCTCTCGTCGTCGTTTCTTCTCTGCTGCTTTTTCCGCTTTTTCGCGTTCTTTACTTCGTCGTTCGAGTGCTATCTTGGTTCCACACTCTGGAGAGCACCACCACTGATTAGCGAATGCAGGGTGAAACCATTCCCGGCATTCATCGTTTTTA…	CGAGGAAGAA	635
1	174	809	TGGTTGCACACCACGCATTGCTTGTGAATATTGCGTTCATTAAATCGGAGTTGAGGTGCCGCAGCAGTTGTCCGGTAATGTCCGGCATCCCACTGAGCAGACGTGAGCGTTCCGCACGAGATACATGGTAAGTCGCGGTCTCTTTCTCTGATGAAGGCGTTTACGGCTTGTTGGGCTTGTTTAATCCAGTAACTGCGGGGCTTTAAGGCGAGTTTTCGAATCTTAAGTTTATCTTTCTGTTTCTGCTCCTCTCGTCGTCGTTTCTTCTCTGCTGCTTTTTCCGCTTTTTCGCGTTCTTTACTTCGTCGTTCGAGTGCTATCTTGGTTCCACACTCTGGAGAGCACCACCACTGATTAGCGAATGCAGGGTGAAACCATTCCCGGCATTCATCGTTTTTA…	CGAGGAAGAA	635
1	174	809	TGGTTGCACACCACGCATTGCTTGTGAATATTGCGTTCATTAAATCGGAGTTGAGGTGCCGCAGCAGTTGTCCGGTAATGTCCGGCATCCCACTGAGCAGACGTGAGCGTTCCGCACGAGATACATGGTAAGTCGCGGTCTCTTTCTCTGATGAAGGCGTTTACGGCTTGTTGGGCTTGTTTAATCCAGTAACTGCGGGGCTTTAAGGCGAGTTTTCGAATCTTAAGTTTATCTTTCTGTTTCTGCTCCTCTCGTCGTCGTTTCTTCTCTGCTGCTTTTTCCGCTTTTTCGCGTTCTTTACTTCGTCGTTCGAGTGCTATCTTGGTTCCACACTCTGGAGAGCACCACCACTGATTAGCGAATGCAGGGTGAAACCATTCCCGGCATTCATCGTTTTTA…	CGAGGAAGAA	635
1	174	809	TGGTTGCACACCACGCATTGCTTGTGAATATTGCGTTCATTAAATCGGAGTTGAGGTGCCGCAGCAGTTGTCCGGTAATGTCCGGCATCCCACTGAGCAGACGTGAGCGTTCCGCACGAGATACATGGTAAGTCGCGGTCTCTTTCTCTGATGAAGGCGTTTACGGCTTGTTGGGCTTGTTTAATCCAGTAACTGCGGGGCTTTAAGGCGAGTTTTCGAATCTTAAGTTTATCTTTCTGTTTCTGCTCCTCTCGTCGTCGTTTCTTCTCTGCTGCTTTTTCCGCTTTTTCGCGTTCTTTACTTCGTCGTTCGAGTGCTATCTTGGTTCCACACTCTGGAGAGCACCACCACTGATTAGCGAATGCAGGGTGAAACCATTCCCGGCATTCATCGTTTTTA…	CGAGGAAGAA	635
1	174	809	TGGTTGCACACCACGCATTGCTTGTGAATATTGCGTTCATTAAATCGGAGTTGAGGTGCCGCAGCAGTTGTCCGGTAATGTCCGGCATCCCACTGAGCAGACGTGAGCGTTCCGCACGAGATACATGGTAAGTCGCGGTCTCTTTCTCTGATGAAGGCGTTTACGGCTTGTTGGGCTTGTTTAATCCAGTAACTGCGGGGCTTTAAGGCGAGTTTTCGAATCTTAAGTTTATCTTTCTGTTTCTGCTCCTCTCGTCGTCGTTTCTTCTCTGCTGCTTTTTCCGCTTTTTCGCGTTCTTTACTTCGTCGTTCGAGTGCTATCTTGGTTCCACACTCTGGAGAGCACCACCACTGATTAGCGAATGCAGGGTGAAACCATTCCCGGCATTCATCGTTTTTA…	CGAGGAAGAA	635
1	174	809	TGGTTGCACACCACGCATTGCTTGTGAATATTGCGTTCATTAAATCGGAGTTGAGGTGCCGCAGCAGTTGTCCGGTAATGTCCGGCATCCCACTGAGCAGACGTGAGCGTTCCGCACGAGATACATGGTAAGTCGCGGTCTCTTTCTCTGATGAAGGCGTTTACGGCTTGTTGGGCTTGTTTAATCCAGTAACTGCGGGGCTTTAAGGCGAGTTTTCGAATCTTAAGTTTATCTTTCTGTTTCTGCTCCTCTCGTCGTCGTTTCTTCTCTGCTGCTTTTTCCGCTTTTTCGCGTTCTTTACTTCGTCGTTCGAGTGCTATCTTGGTTCCACACTCTGGAGAGCACCACCACTGATTAGCGAATGCAGGGTGAAACCATTCCCGGCATTCATCGTTTTTA…	CGAGGAAGAA	635
1	174	809	TGGTTGCACACCACGCATTGCTTGTGAATATTGCGTTCATTAAATCGGAGTTGAGGTGCCGCAGCAGTTGTCCGGTAATGTCCGGCATCCCACTGAGCAGACGTGAGCGTTCCGCACGAGATACATGGTAAGTCGCGGTCTCTTTCTCTGATGAAGGCGTTTACGGCTTGTTGGGCTTGTTTAATCCAGTAACTGCGGGGCTTTAAGGCGAGTTTTCGAATCTTAAGTTTATCTTTCTGTTTCTGCTCCTCTCGTCGTCGTTTCTTCTCTGCTGCTTTTTCCGCTTTTTCGCGTTCTTTACTTCGTCGTTCGAGTGCTATCTTGGTTCCACACTCTGGAGAGCACCACCACTGATTAGCGAATGCAGGGTGAAACCATTCCCGGCATTCATCGTTTTTA…	CGAGGAAGAA	635
1	174	809	TGGTTGCACACCACGCATTGCTTGTGAATATTGCGTTCATTAAATCGGAGTTGAGGTGCCGCAGCAGTTGTCCGGTAATGTCCGGCATCCCACTGAGCAGACGTGAGCGTTCCGCACGAGATACATGGTAAGTCGCGGTCTCTTTCTCTGATGAAGGCGTTTACGGCTTGTTGGGCTTGTTTAATCCAGTAACTGCGGGGCTTTAAGGCGAGTTTTCGAATCTTAAGTTTATCTTTCTGTTTCTGCTCCTCTCGTCGTCGTTTCTTCTCTGCTGCTTTTTCCGCTTTTTCGCGTTCTTTACTTCGTCGTTCGAGTGCTATCTTGGTTCCACACTCTGGAGAGCACCACCACTGATTAGCGAATGCAGGGTGAAACCATTCCCGGCATTCATCGTTTTTA…	CGAGGAAGAA	635
1	174	809	TGGTTGCACACCACGCATTGCTTGTGAATATTGCGTTCATTAAATCGGAGTTGAGGTGCCGCAGCAGTTGTCCGGTAATGTCCGGCATCCCACTGAGCAGACGTGAGCGTTCCGCACGAGATACATGGTAAGTCGCGGTCTCTTTCTCTGATGAAGGCGTTTACGGCTTGTTGGGCTTGTTTAATCCAGTAACTGCGGGGCTTTAAGGCGAGTTTTCGAATCTTAAGTTTATCTTTCTGTTTCTGCTCCTCTCGTCGTCGTTTCTTCTCTGCTGCTTTTTCCGCTTTTTCGCGTTCTTTACTTCGTCGTTCGAGTGCTATCTTGGTTCCACACTCTGGAGAGCACCACCACTGATTAGCGAATGCAGGGTGAAACCATTCCCGGCATTCATCGTTTTTA…	CGAGGAAGAA	635
1	174	809	TGGTTGCACACCACGCATTGCTTGTGAATATTGCGTTCATTAAATCGGAGTTGAGGTGCCGCAGCAGTTGTCCGGTAATGTCCGGCATCCCACTGAGCAGACGTGAGCGTTCCGCACGAGATACATGGTAAGTCGCGGTCTCTTTCTCTGATGAAGGCGTTTACGGCTTGTTGGGCTTGTTTAATCCAGTAACTGCGGGGCTTTAAGGCGAGTTTTCGAATCTTAAGTTTATCTTTCTGTTTCTGCTCCTCTCGTCGTCGTTTCTTCTCTGCTGCTTTTTCCGCTTTTTCGCGTTCTTTACTTCGTCGTTCGAGTGCTATCTTGGTTCCACACTCTGGAGAGCACCACCACTGATTAGCGAATGCAGGGTGAAACCATTCCCGGCATTCATCGTTTTTA…	CGAGGAAGAA	635
1	174	809	TGGTTGCACACCACGCATTGCTTGTGAATATTGCGTTCATTAAATCGGAGTTGAGGTGCCGCAGCAGTTGTCCGGTAATGTCCGGCATCCCACTGAGCAGACGTGAGCGTTCCGCACGAGATACATGGTAAGTCGCGGTCTCTTTCTCTGATGAAGGCGTTTACGGCTTGTTGGGCTTGTTTAATCCAGTAACTGCGGGGCTTTAAGGCGAGTTTTCGAATCTTAAGTTTATCTTTCTGTTTCTGCTCCTCTCGTCGTCGTTTCTTCTCTGCTGCTTTTTCCGCTTTTTCGCGTTCTTTACTTCGTCGTTCGAGTGCTATCTTGGTTCCACACTCTGGAGAGCACCACCACTGATTAGCGAATGCAGGGTGAAACCATTCCCGGCATTCATCGTTTTTA…	CGAGGAAGAA	635
1	174	809	TGGTTGCACACCACGCATTGCTTGTGAATATTGCGTTCATTAAATCGGAGTTGAGGTGCCGCAGCAGTTGTCCGGTAATGTCCGGCATCCCACTGAGCAGACGTGAGCGTTCCGCACGAGATACATGGTAAGTCGCGGTCTCTTTCTCTGATGAAGGCGTTTACGGCTTGTTGGGCTTGTTTAATCCAGTAACTGCGGGGCTTTAAGGCGAGTTTTCGAATCTTAAGTTTATCTTTCTGTTTCTGCTCCTCTCGTCGTCGTTTCTTCTCTGCTGCTTTTTCCGCTTTTTCGCGTTCTTTACTTCGTCGTTCGAGTGCTATCTTGGTTCCACACTCTGGAGAGCACCACCACTGATTAGCGAATGCAGGGTGAAACCATTCCCGGCATTCATCGTTTTTA…	CGAGGAAGAA	635
1	174	809	TGGTTGCACACCACGCATTGCTTGTGAATATTGCGTTCATTAAATCGGAGTTGAGGTGCCGCAGCAGTTGTCCGGTAATGTCCGGCATCCCACTGAGCAGACGTGAGCGTTCCGCACGAGATACATGGTAAGTCGCGGTCTCTTTCTCTGATGAAGGCGTTTACGGCTTGTTGGGCTTGTTTAATCCAGTAACTGCGGGGCTTTAAGGCGAGTTTTCGAATCTTAAGTTTATCTTTCTGTTTCTGCTCCTCTCGTCGTCGTTTCTTCTCTGCTGCTTTTTCCGCTTTTTCGCGTTCTTTACTTCGTCGTTCGAGTGCTATCTTGGTTCCACACTCTGGAGAGCACCACCACTGATTAGCGAATGCAGGGTGAAACCATTCCCGGCATTCATCGTTTTTA…	CGAGGAAGAA	635
1	174	809	TGGTTGCACACCACGCATTGCTTGTGAATATTGCGTTCATTAAATCGGAGTTGAGGTGCCGCAGCAGTTGTCCGGTAATGTCCGGCATCCCACTGAGCAGACGTGAGCGTTCCGCACGAGATACATGGTAAGTCGCGGTCTCTTTCTCTGATGAAGGCGTTTACGGCTTGTTGGGCTTGTTTAATCCAGTAACTGCGGGGCTTTAAGGCGAGTTTTCGAATCTTAAGTTTATCTTTCTGTTTCTGCTCCTCTCGTCGTCGTTTCTTCTCTGCTGCTTTTTCCGCTTTTTCGCGTTCTTTACTTCGTCGTTCGAGTGCTATCTTGGTTCCACACTCTGGAGAGCACCACCACTGATTAGCGAATGCAGGGTGAAACCATTCCCGGCATTCATCGTTTTTA…	CGAGGAAGAA	635
1	174	809	TGGTTGCACACCACGCATTGCTTGTGAATATTGCGTTCATTAAATCGGAGTTGAGGTGCCGCAGCAGTTGTCCGGTAATGTCCGGCATCCCACTGAGCAGACGTGAGCGTTCCGCACGAGATACATGGTAAGTCGCGGTCTCTTTCTCTGATGAAGGCGTTTACGGCTTGTTGGGCTTGTTTAATCCAGTAACTGCGGGGCTTTAAGGCGAGTTTTCGAATCTTAAGTTTATCTTTCTGTTTCTGCTCCTCTCGTCGTCGTTTCTTCTCTGCTGCTTTTTCCGCTTTTTCGCGTTCTTTACTTCGTCGTTCGAGTGCTATCTTGGTTCCACACTCTGGAGAGCACCACCACTGATTAGCGAATGCAGGGTGAAACCATTCCCGGCATTCATCGTTTTTA…	CGAGGAAGAA	635
1	174	809	TGGTTGCACACCACGCATTGCTTGTGAATATTGCGTTCATTAAATCGGAGTTGAGGTGCCGCAGCAGTTGTCCGGTAATGTCCGGCATCCCACTGAGCAGACGTGAGCGTTCCGCACGAGATACATGGTAAGTCGCGGTCTCTTTCTCTGATGAAGGCGTTTACGGCTTGTTGGGCTTGTTTAATCCAGTAACTGCGGGGCTTTAAGGCGAGTTTTCGAATCTTAAGTTTATCTTTCTGTTTCTGCTCCTCTCGTCGTCGTTTCTTCTCTGCTGCTTTTTCCGCTTTTTCGCGTTCTTTACTTCGTCGTTCGAGTGCTATCTTGGTTCCACACTCTGGAGAGCACCACCACTGATTAGCGAATGCAGGGTGAAACCATTCCCGGCATTCATCGTTTTTA…	CGAGGAAGAA	635
1	174	809	TGGTTGCACACCACGCATTGCTTGTGAATATTGCGTTCATTAAATCGGAGTTGAGGTGCCGCAGCAGTTGTCCGGTAATGTCCGGCATCCCACTGAGCAGACGTGAGCGTTCCGCACGAGATACATGGTAAGTCGCGGTCTCTTTCTCTGATGAAGGCGTTTACGGCTTGTTGGGCTTGTTTAATCCAGTAACTGCGGGGCTTTAAGGCGAGTTTTCGAATCTTAAGTTTATCTTTCTGTTTCTGCTCCTCTCGTCGTCGTTTCTTCTCTGCTGCTTTTTCCGCTTTTTCGCGTTCTTTACTTCGTCGTTCGAGTGCTATCTTGGTTCCACACTCTGGAGAGCACCACCACTGATTAGCGAATGCAGGGTGAAACCATTCCCGGCATTCATCGTTTTTA…	CGAGGAAGAA	635
1	174	809	TGGTTGCACACCACGCATTGCTTGTGAATATTGCGTTCATTAAATCGGAGTTGAGGTGCCGCAGCAGTTGTCCGGTAATGTCCGGCATCCCACTGAGCAGACGTGAGCGTTCCGCACGAGATACATGGTAAGTCGCGGTCTCTTTCTCTGATGAAGGCGTTTACGGCTTGTTGGGCTTGTTTAATCCAGTAACTGCGGGGCTTTAAGGCGAGTTTTCGAATCTTAAGTTTATCTTTCTGTTTCTGCTCCTCTCGTCGTCGTTTCTTCTCTGCTGCTTTTTCCGCTTTTTCGCGTTCTTTACTTCGTCGTTCGAGTGCTATCTTGGTTCCACACTCTGGAGAGCACCACCACTGATTAGCGAATGCAGGGTGAAACCATTCCCGGCATTCATCGTTTTTA…	CGAGGAAGAA	635
1	174	809	TGGTTGCACACCACGCATTGCTTGTGAATATTGCGTTCATTAAATCGGAGTTGAGGTGCCGCAGCAGTTGTCCGGTAATGTCCGGCATCCCACTGAGCAGACGTGAGCGTTCCGCACGAGATACATGGTAAGTCGCGGTCTCTTTCTCTGATGAAGGCGTTTACGGCTTGTTGGGCTTGTTTAATCCAGTAACTGCGGGGCTTTAAGGCGAGTTTTCGAATCTTAAGTTTATCTTTCTGTTTCTGCTCCTCTCGTCGTCGTTTCTTCTCTGCTGCTTTTTCCGCTTTTTCGCGTTCTTTACTTCGTCGTTCGAGTGCTATCTTGGTTCCACACTCTGGAGAGCACCACCACTGATTAGCGAATGCAGGGTGAAACCATTCCCGGCATTCATCGTTTTTA…	CGAGGAAGAA	635
1	174	809	TGGTTGCACACCACGCATTGCTTGTGAATATTGCGTTCATTAAATCGGAGTTGAGGTGCCGCAGCAGTTGTCCGGTAATGTCCGGCATCCCACTGAGCAGACGTGAGCGTTCCGCACGAGATACATGGTAAGTCGCGGTCTCTTTCTCTGATGAAGGCGTTTACGGCTTGTTGGGCTTGTTTAATCCAGTAACTGCGGGGCTTTAAGGCGAGTTTTCGAATCTTAAGTTTATCTTTCTGTTTCTGCTCCTCTCGTCGTCGTTTCTTCTCTGCTGCTTTTTCCGCTTTTTCGCGTTCTTTACTTCGTCGTTCGAGTGCTATCTTGGTTCCACACTCTGGAGAGCACCACCACTGATTAGCGAATGCAGGGTGAAACCATTCCCGGCATTCATCGTTTTTA…	CGAGGAAGAA	635
1	174	809	TGGTTGCACACCACGCATTGCTTGTGAATATTGCGTTCATTAAATCGGAGTTGAGGTGCCGCAGCAGTTGTCCGGTAATGTCCGGCATCCCACTGAGCAGACGTGAGCGTTCCGCACGAGATACATGGTAAGTCGCGGTCTCTTTCTCTGATGAAGGCGTTTACGGCTTGTTGGGCTTGTTTAATCCAGTAACTGCGGGGCTTTAAGGCGAGTTTTCGAATCTTAAGTTTATCTTTCTGTTTCTGCTCCTCTCGTCGTCGTTTCTTCTCTGCTGCTTTTTCCGCTTTTTCGCGTTCTTTACTTCGTCGTTCGAGTGCTATCTTGGTTCCACACTCTGGAGAGCACCACCACTGATTAGCGAATGCAGGGTGAAACCATTCCCGGCATTCATCGTTTTTA…	CGAGGAAGAA	635
1	174	809	TGGTTGCACACCACGCATTGCTTGTGAATATTGCGTTCATTAAATCGGAGTTGAGGTGCCGCAGCAGTTGTCCGGTAATGTCCGGCATCCCACTGAGCAGACGTGAGCGTTCCGCACGAGATACATGGTAAGTCGCGGTCTCTTTCTCTGATGAAGGCGTTTACGGCTTGTTGGGCTTGTTTAATCCAGTAACTGCGGGGCTTTAAGGCGAGTTTTCGAATCTTAAGTTTATCTTTCTGTTTCTGCTCCTCTCGTCGTCGTTTCTTCTCTGCTGCTTTTTCCGCTTTTTCGCGTTCTTTACTTCGTCGTTCGAGTGCTATCTTGGTTCCACACTCTGGAGAGCACCACCACTGATTAGCGAATGCAGGGTGAAACCATTCCCGGCATTCATCGTTTTTA…	CGAGGAAGAA	635
1	174	809	TGGTTGCACACCACGCATTGCTTGTGAATATTGCGTTCATTAAATCGGAGTTGAGGTGCCGCAGCAGTTGTCCGGTAATGTCCGGCATCCCACTGAGCAGACGTGAGCGTTCCGCACGAGATACATGGTAAGTCGCGGTCTCTTTCTCTGATGAAGGCGTTTACGGCTTGTTGGGCTTGTTTAATCCAGTAACTGCGGGGCTTTAAGGCGAGTTTTCGAATCTTAAGTTTATCTTTCTGTTTCTGCTCCTCTCGTCGTCGTTTCTTCTCTGCTGCTTTTTCCGCTTTTTCGCGTTCTTTACTTCGTCGTTCGAGTGCTATCTTGGTTCCACACTCTGGAGAGCACCACCACTGATTAGCGAATGCAGGGTGAAACCATTCCCGGCATTCATCGTTTTTA…	CGAGGAAGAA	635
1	174	809	TGGTTGCACACCACGCATTGCTTGTGAATATTGCGTTCATTAAATCGGAGTTGAGGTGCCGCAGCAGTTGTCCGGTAATGTCCGGCATCCCACTGAGCAGACGTGAGCGTTCCGCACGAGATACATGGTAAGTCGCGGTCTCTTTCTCTGATGAAGGCGTTTACGGCTTGTTGGGCTTGTTTAATCCAGTAACTGCGGGGCTTTAAGGCGAGTTTTCGAATCTTAAGTTTATCTTTCTGTTTCTGCTCCTCTCGTCGTCGTTTCTTCTCTGCTGCTTTTTCCGCTTTTTCGCGTTCTTTACTTCGTCGTTCGAGTGCTATCTTGGTTCCACACTCTGGAGAGCACCACCACTGATTAGCGAATGCAGGGTGAAACCATTCCCGGCATTCATCGTTTTTA…	CGAGGAAGAA	635
1	174	809	TGGTTGCACACCACGCATTGCTTGTGAATATTGCGTTCATTAAATCGGAGTTGAGGTGCCGCAGCAGTTGTCCGGTAATGTCCGGCATCCCACTGAGCAGACGTGAGCGTTCCGCACGAGATACATGGTAAGTCGCGGTCTCTTTCTCTGATGAAGGCGTTTACGGCTTGTTGGGCTTGTTTAATCCAGTAACTGCGGGGCTTTAAGGCGAGTTTTCGAATCTTAAGTTTATCTTTCTGTTTCTGCTCCTCTCGTCGTCGTTTCTTCTCTGCTGCTTTTTCCGCTTTTTCGCGTTCTTTACTTCGTCGTTCGAGTGCTATCTTGGTTCCACACTCTGGAGAGCACCACCACTGATTAGCGAATGCAGGGTGAAACCATTCCCGGCATTCATCGTTTTTA…	CGAGGAAGAA	635
1	174	809	TGGTTGCACACCACGCATTGCTTGTGAATATTGCGTTCATTAAATCGGAGTTGAGGTGCCGCAGCAGTTGTCCGGTAATGTCCGGCATCCCACTGAGCAGACGTGAGCGTTCCGCACGAGATACATGGTAAGTCGCGGTCTCTTTCTCTGATGAAGGCGTTTACGGCTTGTTGGGCTTGTTTAATCCAGTAACTGCGGGGCTTTAAGGCGAGTTTTCGAATCTTAAGTTTATCTTTCTGTTTCTGCTCCTCTCGTCGTCGTTTCTTCTCTGCTGCTTTTTCCGCTTTTTCGCGTTCTTTACTTCGTCGTTCGAGTGCTATCTTGGTTCCACACTCTGGAGAGCACCACCACTGATTAGCGAATGCAGGGTGAAACCATTCCCGGCATTCATCGTTTTTA…	CGAGGAAGAA	635
1	174	809	TGGTTGCACACCACGCATTGCTTGTGAATATTGCGTTCATTAAATCGGAGTTGAGGTGCCGCAGCAGTTGTCCGGTAATGTCCGGCATCCCACTGAGCAGACGTGAGCGTTCCGCACGAGATACATGGTAAGTCGCGGTCTCTTTCTCTGATGAAGGCGTTTACGGCTTGTTGGGCTTGTTTAATCCAGTAACTGCGGGGCTTTAAGGCGAGTTTTCGAATCTTAAGTTTATCTTTCTGTTTCTGCTCCTCTCGTCGTCGTTTCTTCTCTGCTGCTTTTTCCGCTTTTTCGCGTTCTTTACTTCGTCGTTCGAGTGCTATCTTGGTTCCACACTCTGGAGAGCACCACCACTGATTAGCGAATGCAGGGTGAAACCATTCCCGGCATTCATCGTTTTTA…	CGAGGAAGAA	635
1	174	809	TGGTTGCACACCACGCATTGCTTGTGAATATTGCGTTCATTAAATCGGAGTTGAGGTGCCGCAGCAGTTGTCCGGTAATGTCCGGCATCCCACTGAGCAGACGTGAGCGTTCCGCACGAGATACATGGTAAGTCGCGGTCTCTTTCTCTGATGAAGGCGTTTACGGCTTGTTGGGCTTGTTTAATCCAGTAACTGCGGGGCTTTAAGGCGAGTTTTCGAATCTTAAGTTTATCTTTCTGTTTCTGCTCCTCTCGTCGTCGTTTCTTCTCTGCTGCTTTTTCCGCTTTTTCGCGTTCTTTACTTCGTCGTTCGAGTGCTATCTTGGTTCCACACTCTGGAGAGCACCACCACTGATTAGCGAATGCAGGGTGAAACCATTCCCGGCATTCATCGTTTTTA…	CGAGGAAGAA	635
1	174	809	TGGTTGCACACCACGCATTGCTTGTGAATATTGCGTTCATTAAATCGGAGTTGAGGTGCCGCAGCAGTTGTCCGGTAATGTCCGGCATCCCACTGAGCAGACGTGAGCGTTCCGCACGAGATACATGGTAAGTCGCGGTCTCTTTCTCTGATGAAGGCGTTTACGGCTTGTTGGGCTTGTTTAATCCAGTAACTGCGGGGCTTTAAGGCGAGTTTTCGAATCTTAAGTTTATCTTTCTGTTTCTGCTCCTCTCGTCGTCGTTTCTTCTCTGCTGCTTTTTCCGCTTTTTCGCGTTCTTTACTTCGTCGTTCGAGTGCTATCTTGGTTCCACACTCTGGAGAGCACCACCACTGATTAGCGAATGCAGGGTGAAACCATTCCCGGCATTCATCGTTTTTA…	CGAGGAAGAA	635
1	174	809	TGGTTGCACACCACGCATTGCTTGTGAATATTGCGTTCATTAAATCGGAGTTGAGGTGCCGCAGCAGTTGTCCGGTAATGTCCGGCATCCCACTGAGCAGACGTGAGCGTTCCGCACGAGATACATGGTAAGTCGCGGTCTCTTTCTCTGATGAAGGCGTTTACGGCTTGTTGGGCTTGTTTAATCCAGTAACTGCGGGGCTTTAAGGCGAGTTTTCGAATCTTAAGTTTATCTTTCTGTTTCTGCTCCTCTCGTCGTCGTTTCTTCTCTGCTGCTTTTTCCGCTTTTTCGCGTTCTTTACTTCGTCGTTCGAGTGCTATCTTGGTTCCACACTCTGGAGAGCACCACCACTGATTAGCGAATGCAGGGTGAAACCATTCCCGGCATTCATCGTTTTTA…	CGAGGAAGAA	635
1	174	809	TGGTTGCACACCACGCATTGCTTGTGAATATTGCGTTCATTAAATCGGAGTTGAGGTGCCGCAGCAGTTGTCCGGTAATGTCCGGCATCCCACTGAGCAGACGTGAGCGTTCCGCACGAGATACATGGTAAGTCGCGGTCTCTTTCTCTGATGAAGGCGTTTACGGCTTGTTGGGCTTGTTTAATCCAGTAACTGCGGGGCTTTAAGGCGAGTTTTCGAATCTTAAGTTTATCTTTCTGTTTCTGCTCCTCTCGTCGTCGTTTCTTCTCTGCTGCTTTTTCCGCTTTTTCGCGTTCTTTACTTCGTCGTTCGAGTGCTATCTTGGTTCCACACTCTGGAGAGCACCACCACTGATTAGCGAATGCAGGGTGAAACCATTCCCGGCATTCATCGTTTTTA…	CGAGGAAGAA	635
1	174	809	TGGTTGCACACCACGCATTGCTTGTGAATATTGCGTTCATTAAATCGGAGTTGAGGTGCCGCAGCAGTTGTCCGGTAATGTCCGGCATCCCACTGAGCAGACGTGAGCGTTCCGCACGAGATACATGGTAAGTCGCGGTCTCTTTCTCTGATGAAGGCGTTTACGGCTTGTTGGGCTTGTTTAATCCAGTAACTGCGGGGCTTTAAGGCGAGTTTTCGAATCTTAAGTTTATCTTTCTGTTTCTGCTCCTCTCGTCGTCGTTTCTTCTCTGCTGCTTTTTCCGCTTTTTCGCGTTCTTTACTTCGTCGTTCGAGTGCTATCTTGGTTCCACACTCTGGAGAGCACCACCACTGATTAGCGAATGCAGGGTGAAACCATTCCCGGCATTCATCGTTTTTA…	CGAGGAAGAA	635
1	174	809	TGGTTGCACACCACGCATTGCTTGTGAATATTGCGTTCATTAAATCGGAGTTGAGGTGCCGCAGCAGTTGTCCGGTAATGTCCGGCATCCCACTGAGCAGACGTGAGCGTTCCGCACGAGATACATGGTAAGTCGCGGTCTCTTTCTCTGATGAAGGCGTTTACGGCTTGTTGGGCTTGTTTAATCCAGTAACTGCGGGGCTTTAAGGCGAGTTTTCGAATCTTAAGTTTATCTTTCTGTTTCTGCTCCTCTCGTCGTCGTTTCTTCTCTGCTGCTTTTTCCGCTTTTTCGCGTTCTTTACTTCGTCGTTCGAGTGCTATCTTGGTTCCACACTCTGGAGAGCACCACCACTGATTAGCGAATGCAGGGTGAAACCATTCCCGGCATTCATCGTTTTTA…	CGAGGAAGAA	635
1	174	809	TGGTTGCACACCACGCATTGCTTGTGAATATTGCGTTCATTAAATCGGAGTTGAGGTGCCGCAGCAGTTGTCCGGTAATGTCCGGCATCCCACTGAGCAGACGTGAGCGTTCCGCACGAGATACATGGTAAGTCGCGGTCTCTTTCTCTGATGAAGGCGTTTACGGCTTGTTGGGCTTGTTTAATCCAGTAACTGCGGGGCTTTAAGGCGAGTTTTCGAATCTTAAGTTTATCTTTCTGTTTCTGCTCCTCTCGTCGTCGTTTCTTCTCTGCTGCTTTTTCCGCTTTTTCGCGTTCTTTACTTCGTCGTTCGAGTGCTATCTTGGTTCCACACTCTGGAGAGCACCACCACTGATTAGCGAATGCAGGGTGAAACCATTCCCGGCATTCATCGTTTTTA…	CGAGGAAGAA	635
1	174	809	TGGTTGCACACCACGCATTGCTTGTGAATATTGCGTTCATTAAATCGGAGTTGAGGTGCCGCAGCAGTTGTCCGGTAATGTCCGGCATCCCACTGAGCAGACGTGAGCGTTCCGCACGAGATACATGGTAAGTCGCGGTCTCTTTCTCTGATGAAGGCGTTTACGGCTTGTTGGGCTTGTTTAATCCAGTAACTGCGGGGCTTTAAGGCGAGTTTTCGAATCTTAAGTTTATCTTTCTGTTTCTGCTCCTCTCGTCGTCGTTTCTTCTCTGCTGCTTTTTCCGCTTTTTCGCGTTCTTTACTTCGTCGTTCGAGTGCTATCTTGGTTCCACACTCTGGAGAGCACCACCACTGATTAGCGAATGCAGGGTGAAACCATTCCCGGCATTCATCGTTTTTA…	CGAGGAAGAA	635
1	174	809	TGGTTGCACACCACGCATTGCTTGTGAATATTGCGTTCATTAAATCGGAGTTGAGGTGCCGCAGCAGTTGTCCGGTAATGTCCGGCATCCCACTGAGCAGACGTGAGCGTTCCGCACGAGATACATGGTAAGTCGCGGTCTCTTTCTCTGATGAAGGCGTTTACGGCTTGTTGGGCTTGTTTAATCCAGTAACTGCGGGGCTTTAAGGCGAGTTTTCGAATCTTAAGTTTATCTTTCTGTTTCTGCTCCTCTCGTCGTCGTTTCTTCTCTGCTGCTTTTTCCGCTTTTTCGCGTTCTTTACTTCGTCGTTCGAGTGCTATCTTGGTTCCACACTCTGGAGAGCACCACCACTGATTAGCGAATGCAGGGTGAAACCATTCCCGGCATTCATCGTTTTTA…	CGAGGAAGAA	635
1	174	809	TGGTTGCACACCACGCATTGCTTGTGAATATTGCGTTCATTAAATCGGAGTTGAGGTGCCGCAGCAGTTGTCCGGTAATGTCCGGCATCCCACTGAGCAGACGTGAGCGTTCCGCACGAGATACATGGTAAGTCGCGGTCTCTTTCTCTGATGAAGGCGTTTACGGCTTGTTGGGCTTGTTTAATCCAGTAACTGCGGGGCTTTAAGGCGAGTTTTCGAATCTTAAGTTTATCTTTCTGTTTCTGCTCCTCTCGTCGTCGTTTCTTCTCTGCTGCTTTTTCCGCTTTTTCGCGTTCTTTACTTCGTCGTTCGAGTGCTATCTTGGTTCCACACTCTGGAGAGCACCACCACTGATTAGCGAATGCAGGGTGAAACCATTCCCGGCATTCATCGTTTTTA…	CGAGGAAGAA	635
1	174	809	TGGTTGCACACCACGCATTGCTTGTGAATATTGCGTTCATTAAATCGGAGTTGAGGTGCCGCAGCAGTTGTCCGGTAATGTCCGGCATCCCACTGAGCAGACGTGAGCGTTCCGCACGAGATACATGGTAAGTCGCGGTCTCTTTCTCTGATGAAGGCGTTTACGGCTTGTTGGGCTTGTTTAATCCAGTAACTGCGGGGCTTTAAGGCGAGTTTTCGAATCTTAAGTTTATCTTTCTGTTTCTGCTCCTCTCGTCGTCGTTTCTTCTCTGCTGCTTTTTCCGCTTTTTCGCGTTCTTTACTTCGTCGTTCGAGTGCTATCTTGGTTCCACACTCTGGAGAGCACCACCACTGATTAGCGAATGCAGGGTGAAACCATTCCCGGCATTCATCGTTTTTA…	CGAGGAAGAA	635
1	174	809	TGGTTGCACACCACGCATTGCTTGTGAATATTGCGTTCATTAAATCGGAGTTGAGGTGCCGCAGCAGTTGTCCGGTAATGTCCGGCATCCCACTGAGCAGACGTGAGCGTTCCGCACGAGATACATGGTAAGTCGCGGTCTCTTTCTCTGATGAAGGCGTTTACGGCTTGTTGGGCTTGTTTAATCCAGTAACTGCGGGGCTTTAAGGCGAGTTTTCGAATCTTAAGTTTATCTTTCTGTTTCTGCTCCTCTCGTCGTCGTTTCTTCTCTGCTGCTTTTTCCGCTTTTTCGCGTTCTTTACTTCGTCGTTCGAGTGCTATCTTGGTTCCACACTCTGGAGAGCACCACCACTGATTAGCGAATGCAGGGTGAAACCATTCCCGGCATTCATCGTTTTTA…	CGAGGAAGAA	635
1	174	809	TGGTTGCACACCACGCATTGCTTGTGAATATTGCGTTCATTAAATCGGAGTTGAGGTGCCGCAGCAGTTGTCCGGTAATGTCCGGCATCCCACTGAGCAGACGTGAGCGTTCCGCACGAGATACATGGTAAGTCGCGGTCTCTTTCTCTGATGAAGGCGTTTACGGCTTGTTGGGCTTGTTTAATCCAGTAACTGCGGGGCTTTAAGGCGAGTTTTCGAATCTTAAGTTTATCTTTCTGTTTCTGCTCCTCTCGTCGTCGTTTCTTCTCTGCTGCTTTTTCCGCTTTTTCGCGTTCTTTACTTCGTCGTTCGAGTGCTATCTTGGTTCCACACTCTGGAGAGCACCACCACTGATTAGCGAATGCAGGGTGAAACCATTCCCGGCATTCATCGTTTTTA…	CGAGGAAGAA	635
1	174	809	TGGTTGCACACCACGCATTGCTTGTGAATATTGCGTTCATTAAATCGGAGTTGAGGTGCCGCAGCAGTTGTCCGGTAATGTCCGGCATCCCACTGAGCAGACGTGAGCGTTCCGCACGAGATACATGGTAAGTCGCGGTCTCTTTCTCTGATGAAGGCGTTTACGGCTTGTTGGGCTTGTTTAATCCAGTAACTGCGGGGCTTTAAGGCGAGTTTTCGAATCTTAAGTTTATCTTTCTGTTTCTGCTCCTCTCGTCGTCGTTTCTTCTCTGCTGCTTTTTCCGCTTTTTCGCGTTCTTTACTTCGTCGTTCGAGTGCTATCTTGGTTCCACACTCTGGAGAGCACCACCACTGATTAGCGAATGCAGGGTGAAACCATTCCCGGCATTCATCGTTTTTA…	CGAGGAAGAA	635
1	174	809	TGGTTGCACACCACGCATTGCTTGTGAATATTGCGTTCATTAAATCGGAGTTGAGGTGCCGCAGCAGTTGTCCGGTAATGTCCGGCATCCCACTGAGCAGACGTGAGCGTTCCGCACGAGATACATGGTAAGTCGCGGTCTCTTTCTCTGATGAAGGCGTTTACGGCTTGTTGGGCTTGTTTAATCCAGTAACTGCGGGGCTTTAAGGCGAGTTTTCGAATCTTAAGTTTATCTTTCTGTTTCTGCTCCTCTCGTCGTCGTTTCTTCTCTGCTGCTTTTTCCGCTTTTTCGCGTTCTTTACTTCGTCGTTCGAGTGCTATCTTGGTTCCACACTCTGGAGAGCACCACCACTGATTAGCGAATGCAGGGTGAAACCATTCCCGGCATTCATCGTTTTTA…	CGAGGAAGAA	635
1	174	809	TGGTTGCACACCACGCATTGCTTGTGAATATTGCGTTCATTAAATCGGAGTTGAGGTGCCGCAGCAGTTGTCCGGTAATGTCCGGCATCCCACTGAGCAGACGTGAGCGTTCCGCACGAGATACATGGTAAGTCGCGGTCTCTTTCTCTGATGAAGGCGTTTACGGCTTGTTGGGCTTGTTTAATCCAGTAACTGCGGGGCTTTAAGGCGAGTTTTCGAATCTTAAGTTTATCTTTCTGTTTCTGCTCCTCTCGTCGTCGTTTCTTCTCTGCTGCTTTTTCCGCTTTTTCGCGTTCTTTACTTCGTCGTTCGAGTGCTATCTTGGTTCCACACTCTGGAGAGCACCACCACTGATTAGCGAATGCAGGGTGAAACCATTCCCGGCATTCATCGTTTTTA…	CGAGGAAGAA	635
1	174	809	TGGTTGCACACCACGCATTGCTTGTGAATATTGCGTTCATTAAATCGGAGTTGAGGTGCCGCAGCAGTTGTCCGGTAATGTCCGGCATCCCACTGAGCAGACGTGAGCGTTCCGCACGAGATACATGGTAAGTCGCGGTCTCTTTCTCTGATGAAGGCGTTTACGGCTTGTTGGGCTTGTTTAATCCAGTAACTGCGGGGCTTTAAGGCGAGTTTTCGAATCTTAAGTTTATCTTTCTGTTTCTGCTCCTCTCGTCGTCGTTTCTTCTCTGCTGCTTTTTCCGCTTTTTCGCGTTCTTTACTTCGTCGTTCGAGTGCTATCTTGGTTCCACACTCTGGAGAGCACCACCACTGATTAGCGAATGCAGGGTGAAACCATTCCCGGCATTCATCGTTTTTA…	CGAGGAAGAA	635
1	174	809	TGGTTGCACACCACGCATTGCTTGTGAATATTGCGTTCATTAAATCGGAGTTGAGGTGCCGCAGCAGTTGTCCGGTAATGTCCGGCATCCCACTGAGCAGACGTGAGCGTTCCGCACGAGATACATGGTAAGTCGCGGTCTCTTTCTCTGATGAAGGCGTTTACGGCTTGTTGGGCTTGTTTAATCCAGTAACTGCGGGGCTTTAAGGCGAGTTTTCGAATCTTAAGTTTATCTTTCTGTTTCTGCTCCTCTCGTCGTCGTTTCTTCTCTGCTGCTTTTTCCGCTTTTTCGCGTTCTTTACTTCGTCGTTCGAGTGCTATCTTGGTTCCACACTCTGGAGAGCACCACCACTGATTAGCGAATGCAGGGTGAAACCATTCCCGGCATTCATCGTTTTTA…	CGAGGAAGAA	635
1	174	809	TGGTTGCACACCACGCATTGCTTGTGAATATTGCGTTCATTAAATCGGAGTTGAGGTGCCGCAGCAGTTGTCCGGTAATGTCCGGCATCCCACTGAGCAGACGTGAGCGTTCCGCACGAGATACATGGTAAGTCGCGGTCTCTTTCTCTGATGAAGGCGTTTACGGCTTGTTGGGCTTGTTTAATCCAGTAACTGCGGGGCTTTAAGGCGAGTTTTCGAATCTTAAGTTTATCTTTCTGTTTCTGCTCCTCTCGTCGTCGTTTCTTCTCTGCTGCTTTTTCCGCTTTTTCGCGTTCTTTACTTCGTCGTTCGAGTGCTATCTTGGTTCCACACTCTGGAGAGCACCACCACTGATTAGCGAATGCAGGGTGAAACCATTCCCGGCATTCATCGTTTTTA…	CGAGGAAGAA	635
1	174	809	TGGTTGCACACCACGCATTGCTTGTGAATATTGCGTTCATTAAATCGGAGTTGAGGTGCCGCAGCAGTTGTCCGGTAATGTCCGGCATCCCACTGAGCAGACGTGAGCGTTCCGCACGAGATACATGGTAAGTCGCGGTCTCTTTCTCTGATGAAGGCGTTTACGGCTTGTTGGGCTTGTTTAATCCAGTAACTGCGGGGCTTTAAGGCGAGTTTTCGAATCTTAAGTTTATCTTTCTGTTTCTGCTCCTCTCGTCGTCGTTTCTCTTCTCTGCTGCTTTTTCCGCTTTTTCGCGTTCTTTACTTCGTCGTTCGAGTGCTATCTTGGTTCCACACTCTGGAGAGCACCACCACTGATTAGCGAATGCAGGGTGAAACCATTCCCGGCATTCATCGTTTT…	CGAGGAAGAA	635
1	174	809	TGGTTGCACACCACGCATTGCTTGTGAATATTGCGTTCATTAAATCGGAGTTGAGGTGCCGCAGCAGTTGTCCGGTAATGTCCGGCATCCCACTGAGCAGACGTGAGCGTTCCGCACGAGATACATGGTAAGTCGCGGTCTCTTTCTCTGATGAAGGCGTTTACGGCTTGTTGGGCTTGTTTAATCCAGTAACTGCGGGGCTTTAAGGCGAGTTTTCGAATCTTAAGTTTATCTTTCTGTTTCTGCTCCTCTCGTCGTCGTTCTTCTCTGCTGCTTTTTCCGCTTTTTCGCGTTCTTTACTTCGTCGTTCGAGTGCTATCTTGGTTCCACACTCTGGAGAGCACCACCACTGATTAGCGAATGCAGGGTGAAACCATTCCCGGCATTCATCGTTTTTAC…	CGAGGAAGAA	635
1	174	809	TGGTTGCACACCACGCATTGCTTGTGAATATTGCGTTCATTAAATCGGAGTTGAGGTGCCGCAGCAGTTGTCCGGTAATGTCCGGCATCCCACTGAGCAGACGTGAGCGTTCCGCACGAGATACATGGTAAGTCGCGGTCTCTTTCTCTGATGAAGGCGTTTACGGCTTGTTGGGCTTGTTTAATCCAGTAACTGCGGGGCTTTAAGGCGAGTTTTCGAATCTTAAGTTTATCTTTCTGTTTCTGCTCCTCTCGTCGTCGTTCTTCTCTGCTGCTTTTTCCGCTTTTTCGCGTTCTTTACTTCGTCGTTCGAGTGCTATCTTGGTTCCACACTCTGGAGAGCACCACCACTGATTAGCGAATGCAGGGTGAAACCATTCCCGGCATTCATCGTTTTTAC…	CGAGGAAGAA	635
1	174	809	TGCACACCACGCATTGCTTGTGAATATTGCGTTCATTAAATCGGAGTTGAGGTGCCGCAGCAGTTGTCCGGTAATGTCCGGCATCCCACTGAGCAGACGTGAGCGTTCCGCACGAGATACATGGTAAGTCGCGGTCTCTTTCTCTGATGAAGGCGTTTACGGCTTGTTGGGCTTGTTTAATCCAGTAACTGCGGGGCTTTAAGGCGAGTTTTCGAATCTTAAGTTTATCTTTCTGTTTCTGCTCCTCTCGTCGTCGTTTCTTCTCTGCTGCTTTTTCCGCTTTTTCGCGTTCTTTACTTCGTCGTTCGAGTGCTATCTTGGTTCCACACTCTGGAGAGCACCACCACTGATTAGCGAATGCAGGGTGAAACCATTCCCGGCATTCATCGTTTTTACATC…	CGAGGAAGAA	635
1	174	809	TGAGCAGACGTGAGCGTTCCGCACGAGATACATGGTAAGTCGCGGTCTCTTTCTCTGATGAAGGCGTTTACGGCTTGTTGGGCTTGTTTAATCCAGTAACTGCGGGGCTTTAAGGCGAGTTTTCGAATCTTAAGTTTATCTTTCTGTTTCTGCTCCTCTCGTCGTCGTTTCTTCTCTGCTGCTTTTTCCGCTTTTTCGCGTTCTTTACTTCGTCGTTCGAGTGCTATCTTGGTTCCACACTCTGGAGAGCACCACCACTGATTAGCGAATGCAGGGTGAAACCATTCCCGGCATTCATCGTTTTTACATCGTCTTCGCGCTGGTTTAGCCATCATCTTCTTCCTCGGTACATAATCTCCTTTGGCGTTTCCCGATGTCCGTCACGCACATGGGATCCCG…	CGAGGAAGAA	635
1	174	809	TCCGGAACATTCGGTAACTGCTGCGGCACCTCAACTCCGATTTAATGAACGCAATATTCACAAGCAATGCGTCATTAAATCGGAGTTGAGGTGCCGCAGCAGTTGTCCGTAATGTCCGCATCCCACTGAGCAGACGTGAGCGTTCCGCGACTTACCATGTATCTCGTGCGGAACGCTCACGTCTGCTCAGTGTGATGCCGACATTACCGACAGACTGCTGCGGCACCTCAACTCCGATTAATGAACGCATTGCTTGTGAATATTGCGTTCATTAAATCGGAGTTGAGGTGCCGCAGCAGTTGTCCGGTAATGTCCGGCATCCCACTGAGCAGACGTGAGCGTTCCGCACGAGATACATGGTAAGTCGCGGTCTCTTTCTCTGATGAAGGCGTTTACGGC…	CGAGGAAGAA	635
1	174	809	TCAGTTGTCCGGTAATGTCCGGCATCCCACTGAGCAGACGTGAGCGTTCCGCACGAGATACATGGTAAGTCGCGGTCTCTTTCTCTGATGAAGGCGTTTACGGCTTGTTGGGCTTGTTTAATCCAGTAACTGCGGGGCTTTAAGGCGAGTTTTCGAATCTTAAGTTTATCTTTCTGTTTCTGCTCCTCTCGTCGTCGTTTCTTCTCTGCTGCTTTTTCCGCTTTTTCGCGTTCTTTACTTCGTCGTTCGAGTGCTATCTTGGTTCCACACTCTGGAGAGCACCACCACTGATTAGCGAATGCAGGGTGAAACCATTCCCGGCATTCATCGTTTTTACATCGTCTTCGCGCTGGTTTAGCCATCATCTTCTTCCTCGGTACATAATCTCCTTTGGCGTTT…	CGAGGAAGAA	635
1	174	809	TCACACCACGCATTGCTTGTGAATATTGCGTTCATTAAATCGGAGTTGGGGTGCCGCAGCAGTTGTCCGGTAATGTCCGGCATCCCACTGAGCAGACGTGAGCGTTCCGCACGAGATACATGGTAAGTCGCGGTCTCTTTCTCTGATGAAGGCGTTTACGGCTTGTTGGGCTTGTTTAATCCAGTAACTGCGGGGCTTTAAGGCGAGTTTTCGAATCTTAAGTTTATCTTTCTGTTTCTGCTCCTCTCGTCGTCGTTTCTTCTCTGCTGCTTTTTCCGCTTTTTCGCGTTCTTTACTTCGTCGTTCGAGTGCTATCTTGGTTCCACACTCTGGAGAGCACCACCACTGATTAGCGAATGCAGGGTGAAACCATTCCCGGCATTCATCGTTTTTACATCG…	CGAGGAAGAA	635
1	174	809	TACCGGAACATCTCGGTAACTGCATATTCTGCATTAAAAAATCAACGCAAAAAATCGGACTTGCCTGCAAAGATGAGGAGGGATTGCAGCGTGTTTTTAATGAGGTCATCACGGGATCCCATGTGCGTGACGGACATCGGGAAACGCCAAAGGAGATTATGTACCGAGGAAGAAGATGATGGCTAAACCAGCGCGAAGACGATGTAAAAACGATGAATGCCGGGAATGGTTTCACCCTGCATTCGCTAATCAGTGGTGGTGCTCTCCAGAGTGTGGAACCAAGATAGCACTCGAACGACGAAGTAAAGAACGCGAAAAAGCGGAAAAAGCAGCAGAGAAGAAACGACGACGAGAGGAGCAGAAACAGAAAGATAAACTTAAGATTCGAAAACTCGCCTT…	CGAGGAAGAA	635
1	174	809	TACCGGAACATCTCGGTAACTGCATATTCTGCATTAAAAAATCAACGCAAAAAATCGGACTTGCCTGCAAAGATGAGGAGGGATTGCAGCGTGTTTTTAATGAGGTCATCACGGGATCCCATGTGCGTGACGGACATCGGGAAACGCCAAAGGAGATTATGTACCGAGGAAGAAGATGATGGCTAAACCAGCGCGAAGACGATGTAAAAACGATGAATGCCGGGAATGGTTTCACCCTGCATTCGCTAATCAGTGGTGGTGCTCTCCAGAGTGTGGAACCAAGATAGCACTCGAACGACGAAGTAAAGAACGCGAAAAAGCGGAAAAAGCAGCAGAGAAGAAACGACGACGAGAGGAGCAGAAACAGAAAGATAAACTTAAGATTCGAAAACTCGCCTT…	CGAGGAAGAA	635
1	174	809	TACCGGAACATCTCGGTAACTGCATATTCTGCATTAAAAAATCAACGCAAAAAATCGGACTTGCCTGCAAAGATGAGGAGGGATTGCAGCGTGTTTTTAATGAGGTCATCACGGGATCCCATGTGCGTGACGGACATCGGGAAACGCCAAAGGAGATTATGTACCGAGGAAGAAGATGATGGCTAAACCAGCGCGAAGACGATGTAAAAACGATGAATGCCGGGAATGGTTTCACCCTGCATTCGCTAATCAGTGGTGGTGCTCTCCAGAGTGTGGAACCAAGATAGCACTCGAACGACGAAGTAAAGAACGCGAAAAAGCGGAAAAAGCAGCAGAGAAGAAACGACGACGAGAGGAGCAGAAACAGAAAGATAAACTTAAGATTCGAAAACTCGCCTT…	CGAGGAAGAA	635
1	174	809	CCGGAACATCTCGGTAACTGCATATTCTGCATTAAAAAATCAACGCAAAAAATCGGACTTGCCTGCAAAGATGAGGAGGGATTGCAGCGTGTTTTTAATGAGGTCATCACGGGATCCCATGTGCGTGACGGACATCGGGAAACGCCAAAGGAGATTATGTACCGAGGAAGAAGATGATGGCTAAACCAGCGCGAAGACGATGTAAAAACGATGAATGCCGGGAATGGTTTCACCCTGCATTCGCTAATCAGTGGTGGTGCTCTCCAGAGTGTGGAACCAAGATAGCACTCGAACGACGAAGTAAAGAACGCGAAAAAGCGGAAAAAGCAGCAGAGAAGAAACGACGACGAGAGGAGCAGAAACAGAAAGATAAACTTAAGATTCGAAAACTCGCCTTAA…	CGAGGAAGAA	635
1	174	809	CATCTCGGTAACTGCATATTCTGCATTAAAAAATCAACGCAAAAAATCGGACTTGCCTGCAAAGATGAGGAGGGATTGCAGCGTGTTTTTAATGAGGTCATCACGGGATCCCATGTGCGTGACGGACATCGGGAAACGCCAAAGGAGATTATGTACCGAGGAAGAAGATGATGGCTAAACCAGCGCGAAGACGATGTAAAAACGATGAATGCCGGGAATGGTTTCACCCTGCATTCGCTAATCAGTGGTGGTGCTCTCCAGAGTGTGGAACCAAGATAGCACTCGAACGACGAAGTAAAGAACGCGAAAAAGCGGAAAAAGCAGCAGAGAAGAAACGACGACGAGAGGAGCAGAAACAGAAAGATAAACTTAAGATTCGAAAACTCGCCTTAAAGCCCC…	CGAGGAAGAA	635
1	174	809	AACTGCATATTCTGCATTAAAAAATCAACGCAAAAAATCGGACTTGCCTGCAAAGATGAGGAGGGATTGCAGCGTGTTTTTAATGAGGTCATCACGGGATCCCATGTGCGTGACGGACATCGGGAAACGCCAAAGGAGATTATGTACCGAGGAAGAAGATGATGGCTAAACCAGCGCGAAGACGATGTAAAAACGATGAATGCCGGGAATGGTTTCACCCTGCATTCGCTAATCAGTGGTGGTGCTCTCCAGAGTGTGGAACCAAGATAGCACTCGAACGACGAAGTAAAGAACGCGAAAAAGCGGAAAAAGCAGCAGAGAAGAAACGACGACGAGAGGAGCAGAAACAGAAAGATAAACTTAAGATTCGAAAACTCGCCTTAAAGCCCCGCAGTTACT…	CGAGGAAGAA	635
1	174	809	AACTGCATATTCTGCATTAAAAAATCAACGCAAAAAATCGGACTTGCCTGCAAAGATGAGGAGGGATTGCAGCGTGTTTTTAATGAGGTCATCACGGGATCCCATGTGCGTGACGGACATCGGGAAACGCCAAAGGAGATTATGTACCGAGGAAGAAGATGATGGCTAAACCAGCGCGAAGACGATGTAAAAACGATGAATGCCGGGAATGGTTTCACCCTGCATTCGCTAATCAGTGGTGGTGCTCTCCAGAGTGTGGAACCAAGATAGCACTCGAACGACGAAGTAAAGAACGCGAAAAAGCGGAAAAAGCAGCAGAGAAGAAACGACGACGAGAGGAGCAGAAACAGAAAGATAAACTTAAGATTCGAAAACTCGCCTTAAAGCCCCGCAGTTACT…	CGAGGAAGAA	635
1	172	938	TGGTTGCACACCACGCATTGCTTGTGAATATTGCGTTCATTAAATCGGAGTTGAGGTGCCGCAGCAGTTGTCCGGTAATGTCCGGCATCCCACTGAGCAGACGTGAGCGTTCCGCACGAGATACATGGTAAGTCGCGGTCTCTTTCTCTGATGAAGGCGTTTACGGCTTGTTGGGCTTGTTTAATCCAGTAACTGCGGGGCTTTAAGGCGAGTTTTCGAATCTTAAGTTTATCTTTCTGTTTCTGCTCCTCTCGTCGTCGTTTCTTCTCTGCTGCTTTTTCCGCTTTTTCGCGTTCTTTACTTCCTCGGTACATAATCTCCTTTGGCGTTTCCCGATGTCCGTCACGCACATGGGATCCCGTGATGACCTCATTAAAAACACGCTGCAATCCCTCCTCA…	GAAG	766
1	172	938	TGGTTGCACACCACGCATTGCTTGTGAATATTGCGTTCATTAAATCGGAGTTGAGGTGCCGCAGCAGTTGTCCGGTAATGTCCGGCATCCCACTGAGCAGACGTGAGCGTTCCGCACGAGATACATGGTAAGTCGCGGTCTCTTTCTCTGATGAAGGCGTTTACGGCTTGTTGGGCTTGTTTAATCCAGTAACTGCGGGGCTTTAAGGCGAGTTTTCGAATCTTAAGTTTATCTTTCTGTTTCTGCTCCTCTCGTCGTCGTTTCTTCTCTGCTGCTTTTTCCGCTTTTTCGCGTTCTTTACTTCCTCGGTACATAATCTCCTTTGGCGTTTCCCGATGTCCGTCACGCACATGGGATCCCGTGATGACCTCATTAAAAACACGCTGCAATCCCTCCTCA…	GAAG	766
1	172	938	TGGTTGCACACCACGCATTGCTTGTGAATATTGCGTTCATTAAATCGGAGTTGAGGTGCCGCAGCAGTTGTCCGGTAATGTCCGGCATCCCACTGAGCAGACGTGAGCGTTCCGCACGAGATACATGGTAAGTCGCGGTCTCTTTCTCTGATGAAGGCGTTTACGGCTTGTTGGGCTTGTTTAATCCAGTAACTGCGGGGCTTTAAGGCGAGTTTTCGAATCTTAAGTTTATCTTTCTGTTTCTGCTCCTCTCGTCGTCGTTTCTTCTCTGCTGCTTTTTCCGCTTTTTCGCGTTCTTTACTTCCTCGGTACATAATCTCCTTTGGCGTTTCCCGATGTCCGTCACGCACATGGGATCCCGTGATGACCTCATTAAAAACACGCTGCAATCCCTCCTCA…	GAAG	766
1	168	933	TGGTGCACACCACGCATTGCTTGTGAATATTGCGTTCATTAAATCGGAGTTGAGGTGCCGCAGCAGTTGTCCGGTAATGTCCGGCATCCCACTGAGCAGACGTGAGCGTTCCGCACGAGATACATGGTAAGTCGCGGTCTCTTTCTCTGATGAAGGCGTTTACGGCTTGTTGGGCTTGTTTAATCCAGTAACTGCGGGGCTTTAAGGCGAGTTTTCGAATCTTAAGTTTATCTTTCTGTTTCTGCTCCTCTCGTCGTCGTTTCTTCTCTGCTGCTTTTTCCGCTTTTTCGCGTTCTTTACTTCGCTCGGTACATAATCTCCTTTGGCGTTTCCCGATGTCCGTCACGCACATGGGATCCCGTGATGACCTCATTAAAAACACGCTGCAATCCCTCCTCA…	none	765
1	167	933	TTTGCACACCACGCATTGCTTGTGAATATTGCGTTCATTAAATCGGAGTTGAGGTGCCGCAGCAGTTGTCCGGTAATGTCCGGCATCCCACTGAGCAGACGTGAGCGTTCCGCACGAGATACATGGTAAGTCGCGGTCTCTTTCTCTGATGAAGGCGTTTACGGCTTGTTGGGCTTGTTTAATCCAGTAACTGCGGGGCTTTAAGGCGAGTTTTCGAATCTTAAGTTTATCTTTCTGTTTCTGCTCCTCTCGTCGTCGTTTCTTCTCTGCTGCTTTTTCCGCTTTTTCGCGTTCTTTACTTCGTCGGTACATAATCTCCTTTGGCGTTTCCCGATGTCCGTCACGCACATGGGATCCCGTGATGACCTCATTAAAAACACGCTGCAATCCCTCCTCATC…	CGA	766
1	167	933	TTGCACACCACGCATTGCTTGTGAATATTGCGTTCATTAAATCGGAGTTGAGGTGCCGCAGCAGTTGTCCGGTAATGTCCGGCATCCCACTGAGCAGACGTGAGCGTTCCGCACGAGATACATGGTAAGTCGCGGTCTCTTTCTCTGATGAAGGCGTTTACGGCTTGTTGGGCTTGTTTAATCCAGTAACTGCGGGGCTTTAAGGCGAGTTTTCGAATCTTAAGTTTATCTTTCTGTTTCTGCTCCTCTCGTCGTCGTTTCTTCTCTGCTGCTTTTTCCGCTTTTTCGCGTTCTTTACTTCGTCGGTACATAATCTCCTTTGGCGTTTCCCGATGTCCGTCACGCACATGGGATCCCGTGATGACCTCATTAAAAACACGCTGCAATCCCTCCTCATCT…	CGA	766
1	167	933	TTGCACACCACGCATTGCTTGTGAATATTGCGTTCATTAAATCGGAGTTGAGGTGCCGCAGCAGTTGTCCGGTAATGTCCGGCATCCCACTGAGCAGACGTGAGCGTTCCGCACGAGATACATGGTAAGTCGCGGTCTCTTTCTCTGATGAAGGCGTTTACGGCTTGTTGGGCTTGTTTAATCCAGTAACTGCGGGGCTTTAAGGCGAGTTTTCGAATCTTAAGTTTATCTTTCTGTTTCTGCTCCTCTCGTCGTCGTTTCTTCTCTGCTGCTTTTTCCGCTTTTTCGCGTTCTTTACTTCGTCGGTACATAATCTCCTTTGGCGTTTCCCGATGTCCGTCACGCACATGGGATCCCGTGATGACCTCATTAAAAACACGCTGCAATCCCTCCTCATCT…	CGA	766
1	167	933	TGTTGCACACCACGCATTGCTTGTGAATATTGCGTTCATTAAATCGGAGTTGAGGTGCCGCAGCAGTTGTCCGGTAATGTCCGGCATCCCACTGAGCAGACGTGAGCGTTCCGCACGAGATACATGGTAAGTCGCGGTCTCTTTCTCTGATGAAGGCGTTTACGGCTTGTTGGGCTTGTTTAATCCAGTAACTGCGGGGCTTTAAGGCGAGTTTTCGAATCTTAAGTTTATCTTTCTGTTTCTGCTCCTCTCGTCGTCGTTTCTTCTCTGCTGCTTTTTCCGCTTTTTCGCGTTCTTTACTTCGTCGGTACATAATCTCCTTTGGCGTTTCCCGATGTCCGTCACGCACATGGGATCCCGTGATGACCTCATTAAAAACACGCTGCAATCCCTCCTCAT…	CGA	766
1	167	933	TGTTGCACACCACGCATTGCTTGTGAATATTGCGTTCATTAAATCGGAGTTGAGGTGCCGCAGCAGTTGTCCGGTAATGTCCGGCATCCCACTGAGCAGACGTGAGCGTTCCGCACGAGATACATGGTAAGTCGCGGTCTCTTTCTCTGATGAAGGCGTTTACGGCTTGTTGGGCTTGTTTAATCCAGTAACTGCGGGGCTTTAAGGCGAGTTTTCGAATCTTAAGTTTATCTTTCTGTTTCTGCTCCTCTCGTCGTCGTTTCTTCTCTGCTGCTTTTTCCGCTTTTTCGCGTTCTTTACTTCGTCGGTACATAATCTCCTTTGGCGTTTCCCGATGTCCGTCACGCACATGGGATCCCGTGATGACCTCATTAAAAACACGCTGCAATCCCTCCTCAT…	CGA	766
1	167	933	TGTTGCACACCACGCATTGCTTGTGAATATTGCGTTCATTAAATCGGAGTTGAGGTGCCGCAGCAGTTGTCCGGTAATGTCCGGCATCCCACTGAGCAGACGTGAGCGTTCCGCACGAGATACATGGTAAGTCGCGGTCTCTTTCTCTGATGAAGGCGTTTACGGCTTGTTGGGCTTGTTTAATCCAGTAACTGCGGGGCTTTAAGGCGAGTTTTCGAATCTTAAGTTTATCTTTCTGTTTCTGCTCCTCTCGTCGTCGTTTCTTCTCTGCTGCTTTTTCCGCTTTTTCGCGTTCTTTACTTCGTCGGTACATAATCTCCTTTGGCGTTTCCCGATGTCCGTCACGCACATGGGATCCCGTGATGACCTCATTAAAAACACGCTGCAATCCCTCCTCAT…	CGA	766
1	167	933	TGTTGCACACCACGCATTGCTTGTGAATATTGCGTTCATTAAATCGGAGTTGAGGTGCCGCAGCAGTTGTCCGGTAATGTCCGGCATCCCACTGAGCAGACGTGAGCGTTCCGCACGAGATACATGGTAAGTCGCGGTCTCTTTCTCTGATGAAGGCGTTTACGGCTTGTTGGGCTTGTTTAATCCAGTAACTGCGGGGCTTTAAGGCGAGTTTTCGAATCTTAAGTTTATCTTTCTGTTCTGCTCCTCTCGTCGTCGTTTCTTCTCTGCTGCTTTTTCCGCTTTTTCGCGTTCTTTACTTCGTCGGTACATAATCTCCTTTGGCGTTTCCCGATGTCCGTCACGCACATGGGATCCCGTGATGACCTCATTAAAAACACGCTGCAATCCCTCCTCATC…	CGA	766
1	167	933	TGGTTGCACACCACGCATTGCTTGTGAATATTGCGTTCATTAAATCGGAGTTGAGGTGCCGCAGCAGTTGTCCGGTAATGTCCGGCATCCCACTGAGCAGACGTTGAGCGTTCCGCACGAGATACATGGTAAGTCGCGGTCTCTTTCTCTGATGAAGGCGTTTACGGCTTGTTGGGCTTGTTTAATCCAGTAACTGCGGGGCTTTAAGGCGAGTTTTCGAATCTTAAGTTTATCTTTCTGTTTCTGCTCCTCTCGTCGTCGTTTCTTCTCTGCTGCTTTTTCCGCTTTTTCGCGTTCTTTACTTCGTCGGTACATAATCTCCTTTGGCGTTTCCCGATGTCCGTCACGCACATGGGATCCCGTGATGACCTCATTAAAAACACGCTGCAATCCCTCCTC…	CGA	766
1	167	933	TGGTTGCACACCACGCATTGCTTGTGAATATTGCGTTCATTAAATCGGAGTTGAGGTGCCGCAGCAGTTGTCCGGTAATGTCCGGCATCCCACTGAGCAGACGTGAGCGTTCCGCGACTTACCATGTATCTCGTGCGGAACGCTCACGTCTGCTCAGTGGGATGCCGGACATTACCGGACAACTGCTGCGGCACCTCAACTCCGATGTGAGATGAACGCATTGCTTGTGAATATTGCGTTCATTAAATCGGAGTTGAGGTGCCGCAGCAGTTGTCCGGTAATGTCCGGCATCCCACTGAGCAGACGTGAGCGTTCCGCACGAGATACATGGTAAGTCGCGGTCTCTTTCTCTGATGAAGGCGTTTACGGCTTGTTGGGCTTGTTTAATCCAGTAACTGC…	CGA	766
1	167	933	TGGTTGCACACCACGCATTGCTTGTGAATATTGCGTTCATTAAATCGGAGTTGAGGTGCCGCAGCAGTTGTCCGGTAATGTCCGGCATCCCACTGAGCAGACGTGAGCGTTCCGCACGAGATACATGGTAAGTCGCGGTCTCTTTCTCTGATGAAGGCGTTTACGGCTTGTTGGGCTTGTTTAATCCAGTAACTGCGGGGCTTTAAGGCGAGTTTTCGAATCTTAAGTTTATCTTTCTGTTTCTGCTCCTCTCGTCGTCGTTTCTTCTCTGCTGCTTTTTCCGCTTTTTCGCGTTCTTTACTTCGTCGGTACATAATCTCCTTTGGCGTTTCCCGATGTCCGTCACGCACATGGGATCCCGTGATGACCTCATTAAAAACACGCTGCAATCCCTCCTCA…	CGA	766
1	167	933	TGGTTGCACACCACGCATTGCTTGTGAATATTGCGTTCATTAAATCGGAGTTGAGGTGCCGCAGCAGTTGTCCGGTAATGTCCGGCATCCCACTGAGCAGACGTGAGCGTTCCGCACGAGATACATGGTAAGTCGCGGTCTCTTTCTCTGATGAAGGCGTTTACGGCTTGTTGGGCTTGTTTAATCCAGTAACTGCGGGGCTTTAAGGCGAGTTTTCGAATCTTAAGTTTATCTTTCTGTTTCTGCTCCTCTCGTCGTCGTTTCTTCTCTGCTGCTTTTTCCGCTTTTTCGCGTTCTTTACTTCGTCGGTACATAATCTCCTTTGGCGTTTCCCGATGTCCGTCACGCACATGGGATCCCGTGATGACCTCATTAAAAACACGCTGCAATCCCTCCTCA…	CGA	766
1	167	933	TGGTTGCACACCACGCATTGCTTGTGAATATTGCGTTCATTAAATCGGAGTTGAGGTGCCGCAGCAGTTGTCCGGTAATGTCCGGCATCCCACTGAGCAGACGTGAGCGTTCCGCACGAGATACATGGTAAGTCGCGGTCTCTTTCTCTGATGAAGGCGTTTACGGCTTGTTGGGCTTGTTTAATCCAGTAACTGCGGGGCTTTAAGGCGAGTTTTCGAATCTTAAGTTTATCTTTCTGTTTCTGCTCCTCTCGTCGTCGTTTCTTCTCTGCTGCTTTTTCCGCTTTTTCGCGTTCTTTACTTCGTCGGTACATAATCTCCTTTGGCGTTTCCCGATGTCCGTCACGCACATGGGATCCCGTGATGACCTCATTAAAAACACGCTGCAATCCCTCCTCA…	CGA	766
1	167	933	TGGTTGCACACCACGCATTGCTTGTGAATATTGCGTTCATTAAATCGGAGTTGAGGTGCCGCAGCAGTTGTCCGGTAATGTCCGGCATCCCACTGAGCAGACGTGAGCGTTCCGCACGAGATACATGGTAAGTCGCGGTCTCTTTCTCTGATGAAGGCGTTTACGGCTTGTTGGGCTTGTTTAATCCAGTAACTGCGGGGCTTTAAGGCGAGTTTTCGAATCTTAAGTTTATCTTTCTGTTTCTGCTCCTCTCGTCGTCGTTTCTTCTCTGCTGCTTTTTCCGCTTTTTCGCGTTCTTTACTTCGTCGGTACATAATCTCCTTTGGCGTTTCCCGATGTCCGTCACGCACATGGGATCCCGTGATGACCTCATTAAAAACACGCTGCAATCCCTCCTCA…	CGA	766
1	167	933	TGGTTGCACACCACGCATTGCTTGTGAATATTGCGTTCATTAAATCGGAGTTGAGGTGCCGCAGCAGTTGTCCGGTAATGTCCGGCATCCCACTGAGCAGACGTGAGCGTTCCGCACGAGATACATGGTAAGTCGCGGTCTCTTTCTCTGATGAAGGCGTTTACGGCTTGTTGGGCTTGTTTAATCCAGTAACTGCGGGGCTTTAAGGCGAGTTTTCGAATCTTAAGTTTATCTTTCTGTTTCTGCTCCTCTCGTCGTCGTTTCTTCTCTGCTGCTTTTTCCGCTTTTTCGCGTTCTTTACTTCGTCGGTACATAATCTCCTTTGGCGTTTCCCGATGTCCGTCACGCACATGGGATCCCGTGATGACCTCATTAAAAACACGCTGCAATCCCTCCTCA…	CGA	766
1	167	933	TGGTTGCACACCACGCATTGCTTGTGAATATTGCGTTCATTAAATCGGAGTTGAGGTGCCGCAGCAGTTGTCCGGTAATGTCCGGCATCCCACTGAGCAGACGTGAGCGTTCCGCACGAGATACATGGTAAGTCGCGGTCTCTTTCTCTGATGAAGGCGTTTACGGCTTGTTGGGCTTGTTTAATCCAGTAACTGCGGGGCTTTAAGGCGAGTTTTCGAATCTTAAGTTTATCTTTCTGTTTCTGCTCCTCTCGTCGTCGTTTCTTCTCTGCTGCTTTTTCCGCTTTTTCGCGTTCTTTACTTCGTCGGTACATAATCTCCTTTGGCGTTTCCCGATGTCCGTCACGCACATGGGATCCCGTGATGACCTCATTAAAAACACGCTGCAATCCCTCCTCA…	CGA	766
1	167	933	TGGTTGCACACCACGCATTGCTTGTGAATATTGCGTTCATTAAATCGGAGTTGAGGTGCCGCAGCAGTTGTCCGGTAATGTCCGGCATCCCACTGAGCAGACGTGAGCGTTCCGCACGAGATACATGGTAAGTCGCGGTCTCTTTCTCTGATGAAGGCGTTTACGGCTTGTTGGGCTTGTTTAATCCAGTAACTGCGGGGCTTTAAGGCGAGTTTTCGAATCTTAAGTTTATCTTTCTGTTTCTGCTCCTCTCGTCGTCGTTTCTTCTCTGCTGCTTTTTCCGCTTTTTCGCGTTCTTTACTTCGTCGGTACATAATCTCCTTTGGCGTTTCCCGATGTCCGTCACGCACATGGGATCCCGTGATGACCTCATTAAAAACACGCTGCAATCCCTCCTCA…	CGA	766
1	167	933	TGGTTGCACACCACGCATTGCTTGTGAATATTGCGTTCATTAAATCGGAGTTGAGGTGCCGCAGCAGTTGTCCGGTAATGTCCGGCATCCCACTGAGCAGACGTGAGCGTTCCGCACGAGATACATGGTAAGTCGCGGTCTCTTTCTCTGATGAAGGCGTTTACGGCTTGTTGGGCTTGTTTAATCCAGTAACTGCGGGGCTTTAAGGCGAGTTTTCGAATCTTAAGTTTATCTTTCTGTTTCTGCTCCTCTCGTCGTCGTTTCTTCTCTGCTGCTTTTTCCGCTTTTTCGCGTTCTTTACTTCGTCGGTACATAATCTCCTTTGGCGTTTCCCGATGTCCGTCACGCACATGGGATCCCGTGATGACCTCATTAAAAACACGCTGCAATCCCTCCTCA…	CGA	766
1	167	933	TGGTTGCACACCACGCATTGCTTGTGAATATTGCGTTCATTAAATCGGAGTTGAGGTGCCGCAGCAGTTGTCCGGTAATGTCCGGCATCCCACTGAGCAGACGTGAGCGTTCCGCACGAGATACATGGTAAGTCGCGGTCTCTTTCTCTGATGAAGGCGTTTACGGCTTGTTGGGCTTGTTTAATCCAGTAACTGCGGGGCTTTAAGGCGAGTTTTCGAATCTTAAGTTTATCTTTCTGTTTCTGCTCCTCTCGTCGTCGTTTCTTCTCTGCTGCTTTTTCCGCTTTTTCGCGTTCTTTACTTCGTCGGTACATAATCTCCTTTGGCGTTTCCCGATGTCCGTCACGCACATGGGATCCCGTGATGACCTCATTAAAAACACGCTGCAATCCCTCCTCA…	CGA	766
1	167	933	TGGTTGCACACCACGCATTGCTTGTGAATATTGCGTTCATTAAATCGGAGTTGAGGTGCCGCAGCAGTTGTCCGGTAATGTCCGGCATCCCACTGAGCAGACGTGAGCGTTCCGCACGAGATACATGGTAAGTCGCGGTCTCTTTCTCTGATGAAGGCGTTTACGGCTTGTTGGGCTTGTTTAATCCAGTAACTGCGGGGCTTTAAGGCGAGTTTTCGAATCTTAAGTTTATCTTTCTGTTTCTGCTCCTCTCGTCGTCGTTTCTTCTCTGCTGCTTTTTCCGCTTTTTCGCGTTCTTTACTTCGTCGGTACATAATCTCCTTTGGCGTTTCCCGATGTCCGTCACGCACATGGGATCCCGTGATGACCTCATTAAAAACACGCTGCAATCCCTCCTCA…	CGA	766
1	167	933	TGGTTGCACACCACGCATTGCTTGTGAATATTGCGTTCATTAAATCGGAGTTGAGGTGCCGCAGCAGTTGTCCGGTAATGTCCGGCATCCCACTGAGCAGACGTGAGCGTTCCGCACGAGATACATGGTAAGTCGCGGTCTCTTTCTCTGATGAAGGCGTTTACGGCTTGTTGGGCTTGTTTAATCCAGTAACTGCGGGGCTTTAAGGCGAGTTTTCGAATCTTAAGTTTATCTTTCTGTTTCTGCTCCTCTCGTCGTCGTTTCTTCTCTGCTGCTTTTTCCGCTTTTTCGCGTTCTTTACTTCGTCGGTACATAATCTCCTTTGGCGTTTCCCGATGTCCGTCACGCACATGGGATCCCGTGATGACCTCATTAAAAACACGCTGCAATCCCTCCTCA…	CGA	766
1	167	933	TGGTTGCACACCACGCATTGCTTGTGAATATTGCGTTCATTAAATCGGAGTTGAGGTGCCGCAGCAGTTGTCCGGTAATGTCCGGCATCCCACTGAGCAGACGTGAGCGTTCCGCACGAGATACATGGTAAGTCGCGGTCTCTTTCTCTGATGAAGGCGTTTACGGCTTGTTGGGCTTGTTTAATCCAGTAACTGCGGGGCTTTAAGGCGAGTTTTCGAATCTTAAGTTTATCTTTCTGTTTCTGCTCCTCTCGTCGTCGTTTCTTCTCTGCTGCTTTTTCCGCTTTTTCGCGTTCTTTACTTCGTCGGTACATAATCTCCTTTGGCGTTTCCCGATGTCCGTCACGCACATGGGATCCCGTGATGACCTCATTAAAAACACGCTGCAATCCCTCCTCA…	CGA	766
1	167	933	TGGTTGCACACCACGCATTGCTTGTGAATATTGCGTTCATTAAATCGGAGTTGAGGTGCCGCAGCAGTTGTCCGGTAATGTCCGGCATCCCACTGAGCAGACGTGAGCGTTCCGCACGAGATACATGGTAAGTCGCGGTCTCTTTCTCTGATGAAGGCGTTTACGGCTTGTTGGGCTTGTTTAATCCAGTAACTGCGGGGCTTTAAGGCGAGTTTTCGAATCTTAAGTTTATCTTTCTGTTTCTGCTCCTCTCGTCGTCGTTTCTTCTCTGCTGCTTTTTCCGCTTTTTCGCGTTCTTTACTTCGTCGGTACATAATCTCCTTTGGCGTTTCCCGATGTCCGTCACGCACATGGGATCCCGTGATGACCTCATTAAAAACACGCTGCAATCCCTCCTCA…	CGA	766
1	167	933	TGGTTGCACACCACGCATTGCTTGTGAATATTGCGTTCATTAAATCGGAGTTGAGGTGCCGCAGCAGTTGTCCGGTAATGTCCGGCATCCCACTGAGCAGACGTGAGCGTTCCGCACGAGATACATGGTAAGTCGCGGTCTCTTTCTCTGATGAAGGCGTTTACGGCTTGTTGGGCTTGTTTAATCCAGTAACTGCGGGGCTTTAAGGCGAGTTTTCGAATCTTAAGTTTATCTTTCTGTTTCTGCTCCTCTCGTCGTCGTTTCTTCTCTGCTGCTTTTTCCGCTTTTTCGCGTTCTTTACTTCGTCGGTACATAATCTCCTTTGGCGTTTCCCGATGTCCGTCACGCACATGGGATCCCGTGATGACCTCATTAAAAACACGCTGCAATCCCTCCTCA…	CGA	766
1	167	933	TGGTTGCACACCACGCATTGCTTGTGAATATTGCGTTCATTAAATCGGAGTTGAGGTGCCGCAGCAGTTGTCCGGTAATGTCCGGCATCCCACTGAGCAGACGTGAGCGTTCCGCACGAGATACATGGTAAGTCGCGGTCTCTTTCTCTGATGAAGGCGTTTACGGCTTGTTGGGCTTGTTTAATCCAGTAACTGCGGGGCTTTAAGGCGAGTTTTCGAATCTTAAGTTTATCTTTCTGTTTCTGCTCCTCTCGTCGTCGTTTCTTCTCTGCTGCTTTTTCCGCTTTTTCGCGTTCTTTACTTCGTCGGTACATAATCTCCTTTGGCGTTTCCCGATGTCCGTCACGCACATGGGATCCCGTGATGACCTCATTAAAAACACGCTGCAATCCCTCCTCA…	CGA	766
1	167	933	TGGTTGCACACCACGCATTGCTTGTGAATATTGCGTTCATTAAATCGGAGTTGAGGTGCCGCAGCAGTTGTCCGGTAATGTCCGGCATCCCACTGAGCAGACGTGAGCGTTCCGCACGAGATACATGGTAAGTCGCGGTCTCTTTCTCTGATGAAGGCGTTTACGGCTTGTTGGGCTTGTTTAATCCAGTAACTGCGGGGCTTTAAGGCGAGTTTTCGAATCTTAAGTTTATCTTTCTGTTTCTGCTCCTCTCGTCGTCGTTTCTTCTCTGCTGCTTTTTCCGCTTTTTCGCGTTCTTTACTTCGTCGGTACATAATCTCCTTTGGCGTTTCCCGATGTCCGTCACGCACATGGGATCCCGTGATGACCTCATTAAAAACACGCTGCAATCCCTCCTCA…	CGA	766
1	167	933	TGGTTGCACACCACGCATTGCTTGTGAATATTGCGTTCATTAAATCGGAGTTGAGGTGCCGCAGCAGTTGTCCGGTAATGTCCGGCATCCCACTGAGCAGACGTGAGCGTTCCGCACGAGATACATGGTAAGTCGCGGTCTCTTTCTCTGATGAAGGCGTTTACGGCTTGTTGGGCTTGTTTAATCCAGTAACTGCGGGGCTTTAAGGCGAGTTTTCGAATCTTAAGTTTATCTTTCTGTTTCTGCTCCTCTCGTCGTCGTTTCTTCTCTGCTGCTTTTTCCGCTTTTTCGCGTTCTTTACTTCGTCGGTACATAATCTCCTTTGGCGTTTCCCGATGTCCGTCACGCACATGGGATCCCGTGATGACCTCATTAAAAACACGCTGCAATCCCTCCTCA…	CGA	766
1	167	933	TGGTTGCACACCACGCATTGCTTGTGAATATTGCGTTCATTAAATCGGAGTTGAGGTGCCGCAGCAGTTGTCCGGTAATGTCCGGCATCCCACTGAGCAGACGTGAGCGTTCCGCACGAGATACATGGTAAGTCGCGGTCTCTTTCTCTGATGAAGGCGTTTACGGCTTGTTGGGCTTGTTTAATCCAGTAACTGCGGGGCTTTAAGGCGAGTTTTCGAATCTTAAGTTTATCTTTCTGTTTCTGCTCCTCTCGTCGTCGTTTCTTCTCTGCTGCTTTTTCCGCTTTTTCGCGTTCTTTACTTCGTCGGTACATAATCTCCTTTGGCGTTTCCCGATGTCCGTCACGCACATGGGATCCCGTGATGACCTCATTAAAAACACGCTGCAATCCCTCCTCA…	CGA	766
1	167	933	TGGTTGCACACCACGCATTGCTTGTGAATATTGCGTTCATTAAATCGGAGTTGAGGTGCCGCAGCAGTTGTCCGGTAATGTCCGGCATCCCACTGAGCAGACGTGAGCGTTCCGCACGAGATACATGGTAAGTCGCGGTCTCTTTCTCTGATGAAGGCGTTTACGGCTTGTTGGGCTTGTTTAATCCAGTAACTGCGGGGCTTTAAGGCGAGTTTTCGAATCTTAAGTTTATCTTTCTGTTTCTGCTCCTCTCGTCGTCGTTTCTTCTCTGCTGCTTTTTCCGCTTTTTCGCGTTCTTTACTTCGTCGGTACATAATCTCCTTTGGCGTTTCCCGATGTCCGTCACGCACATGGGATCCCGTGATGACCTCATTAAAAACACGCTGCAATCCCTCCTCA…	CGA	766
1	167	933	TGGTTGCACACCACGCATTGCTTGTGAATATTGCGTTCATTAAATCGGAGTTGAGGTGCCGCAGCAGTTGTCCGGTAATGTCCGGCATCCCACTGAGCAGACGTGAGCGTTCCGCACGAGATACATGGTAAGTCGCGGTCTCTTTCTCTGATGAAGGCGTTTACGGCTTGTTGGGCTTGTTTAATCCAGTAACTGCGGGGCTTTAAGGCGAGTTTTCGAATCTTAAGTTTATCTTTCTGTTTCTGCTCCTCTCGTCGTCGTTTCTTCTCTGCTGCTTTTTCCGCTTTTTCGCGTTCTTTACTTCGTCGGTACATAATCTCCTTTGGCGTTTCCCGATGTCCGTCACGCACATGGGATCCCGTGATGACCTCATTAAAAACACGCTGCAATCCCTCCTCA…	CGA	766
1	167	933	TGGTTGCACACCACGCATTGCTTGTGAATATTGCGTTCATTAAATCGGAGTTGAGGTGCCGCAGCAGTTGTCCGGTAATGTCCGGCATCCCACTGAGCAGACGTGAGCGTTCCGCACGAGATACATGGTAAGTCGCGGTCTCTTTCTCTGATGAAGGCGTTTACGGCTTGTTGGGCTTGTTTAATCCAGTAACTGCGGGGCTTTAAGGCGAGTTTTCGAATCTTAAGTTTATCTTTCTGTTTCTGCTCCTCTCGTCGTCGTTTCTTCTCTGCTGCTTTTTCCGCTTTTTCGCGTTCTTTACTTCGTCGGTACATAATCTCCTTTGGCGTTTCCCGATGTCCGTCACGCACATGGGATCCCGTGATGACCTCATTAAAAACACGCTGCAATCCCTCCTCA…	CGA	766
1	167	933	TGGTTGCACACCACGCATTGCTTGTGAATATTGCGTTCATTAAATCGGAGTTGAGGTGCCGCAGCAGTTGTCCGGTAATGTCCGGCATCCCACTGAGCAGACGTGAGCGTTCCGCACGAGATACATGGTAAGTCGCGGTCTCTTTCTCTGATGAAGGCGTTTACGGCTTGTTGGGCTTGTTTAATCCAGTAACTGCGGGGCTTTAAGGCGAGTTTTCGAATCTTAAGTTTATCTTTCTGTTTCTGCTCCTCTCGTCGTCGTTTCTTCTCTGCTGCTTTTTCCGCTTTTTCGCGTTCTTTACTTCGTCGGTACATAATCTCCTTTGGCGTTTCCCGATGTCCGTCACGCACATGGGATCCCGTGATGACCTCATTAAAAACACGCTGCAATCCCTCCTCA…	CGA	766
1	167	933	TGGTTGCACACCACGCATTGCTTGTGAATATTGCGTTCATTAAATCGGAGTTGAGGTGCCGCAGCAGTTGTCCGGTAATGTCCGGCATCCCACTGAGCAGACGTGAGCGTTCCGCACGAGATACATGGTAAGTCGCGGTCTCTTTCTCTGATGAAGGCGTTTACGGCTTGTTGGGCTTGTTTAATCCAGTAACTGCGGGGCTTTAAGGCGAGTTTTCGAATCTTAAGTTTATCTTTCTGTTTCTGCTCCTCTCGTCGTCGTTTCTTCTCTGCTGCTTTTTCCGCTTTTTCGCGTTCTTTACTTCGTCGGTACATAATCTCCTTTGGCGTTTCCCGATGTCCGTCACGCACATGGGATCCCGTGATGACCTCATTAAAAACACGCTGCAATCCCTCCTCA…	CGA	766
1	167	933	TGGTTGCACACCACGCATTGCTTGTGAATATTGCGTTCATTAAATCGGAGTTGAGGTGCCGCAGCAGTTGTCCGGTAATGTCCGGCATCCCACTGAGCAGACGTGAGCGTTCCGCACGAGATACATGGTAAGTCGCGGTCTCTTTCTCTGATGAAGGCGTTTACGGCTTGTTGGGCTTGTTTAATCCAGTAACTGCGGGGCTTTAAGGCGAGTTTTCGAATCTTAAGTTTATCTTTCTGTTTCTGCTCCTCTCGTCGTCGTTTCTTCTCTGCTGCTTTTTCCGCTTTTTCGCGTTCTTTACTTCGTCGGTACATAATCTCCTTTGGCGTTTCCCGATGTCCGTCACGCACATGGGATCCCGTGATGACCTCATTAAAAACACGCTGCAATCCCTCCTCA…	CGA	766
1	167	933	TGGTTGCACACCACGCATTGCTTGTGAATATTGCGTTCATTAAATCGGAGTTGAGGTGCCGCAGCAGTTGTCCGGTAATGTCCGGCATCCCACTGAGCAGACGTGAGCGTTCCGCACGAGATACATGGTAAGTCGCGGTCTCTTTCTCTGATGAAGGCGTTTACGGCTTGTTGGGCTTGTTTAATCCAGTAACTGCGGGGCTTTAAGGCGAGTTTTCGAATCTTAAGTTTATCTTTCTGTTTCTGCTCCTCTCGTCGTCGTTTCTTCTCTGCTGCTTTTTCCGCTTTTTCGCGTTCTTTACTTCGTCGGTACATAATCTCCTTTGGCGTTTCCCGATGTCCGTCACGCACATGGGATCCCGTGATGACCTCATTAAAAACACGCTGCAATCCCTCCTCA…	CGA	766
1	167	933	TGGTTGCACACCACGCATTGCTTGTGAATATTGCGTTCATTAAATCGGAGTTGAGGTGCCGCAGCAGTTGTCCGGTAATGTCCGGCATCCCACTGAGCAGACGTGAGCGTTCCGCACGAGATACATGGTAAGTCGCGGTCTCTTTCTCTGATGAAGGCGTTTACGGCTTGTTGGGCTTGTTTAATCCAGTAACTGCGGGGCTTTAAGGCGAGTTTTCGAATCTTAAGTTTATCTTTCTGTTTCTGCTCCTCTCGTCGTCGTTTCTTCTCTGCTGCTTTTTCCGCTTTTTCGCGTTCTTTACTTCGTCGGTACATAATCTCCTTTGGCGTTTCCCGATGTCCGTCACGCACATGGGATCCCGTGATGACCTCATTAAAAACACGCTGCAATCCCTCCTCA…	CGA	766
1	167	933	TGGTTGCACACCACGCATTGCTTGTGAATATTGCGTTCATTAAATCGGAGTTGAGGTGCCGCAGCAGTTGTCCGGTAATGTCCGGCATCCCACTGAGCAGACGTGAGCGTTCCGCACGAGATACATGGTAAGTCGCGGTCTCTTTCTCTGATGAAGGCGTTTACGGCTTGTTGGGCTTGTTTAATCCAGTAACTGCGGGGCTTTAAGGCGAGTTTTCGAATCTTAAGTTTATCTTTCTGTTTCTGCTCCTCTCGTCGTCGTTTCTTCTCTGCTGCTTTTTCCGCTTTTTCGCGTTCTTTACTTCGTCGGTACATAATCTCCTTTGGCGTTTCCCGATGTCCGTCACGCACATGGGATCCCGTGATGACCTCATTAAAAACACGCTGCAATCCCTCCTCA…	CGA	766
1	167	933	TGGTTGCACACCACGCATTGCTTGTGAATATTGCGTTCATTAAATCGGAGTTGAGGTGCCGCAGCAGTTGTCCGGTAATGTCCGGCATCCCACTGAGCAGACGTGAGCGTTCCGCACGAGATACATGGTAAGTCGCGGTCTCTTTCTCTGATGAAGGCGTTTACGGCTTGTTGGGCTTGTTTAATCCAGTAACTGCGGGGCTTTAAGGCGAGTTTTCGAATCTTAAGTTTATCTTTCTGTTTCTGCTCCTCTCGTCGTCGTTTCTTCTCTGCTGCTTTTTCCGCTTTTTCGCGTTCTTTACTTCGTCGGTACATAATCTCCTTTGGCGTTTCCCGATGTCCGTCACGCACATGGGATCCCGTGATGACCTCATTAAAAACACGCTGCAATCCCTCCTCA…	CGA	766
1	167	933	TGGTTGCACACCACGCATTGCTTGTGAATATTGCGTTCATTAAATCGGAGTTGAGGTGCCGCAGCAGTTGTCCGGTAATGTCCGGCATCCCACTGAGCAGACGTGAGCGTTCCGCACGAGATACATGGTAAGTCGCGGTCTCTTTCTCTGATGAAGGCGTTTACGGCTTGTTGGGCTTGTTTAATCCAGTAACTGCGGGGCTTTAAGGCGAGTTTTCGAATCTTAAGTTTATCTTTCTGTTTCTGCTCCTCTCGTCGTCGTTTCTTCTCTGCTGCTTTTTCCGCTTTTTCGCGTTCTTTACTTCGTCGGTACATAATCTCCTTTGGCGTTTCCCGATGTCCGTCACGCACATGGGATCCCGTGATGACCTCATTAAAAACACGCTGCAATCCCTCCTCA…	CGA	766
1	167	933	TGGTTGCACACCACGCATTGCTTGTGAATATTGCGTTCATTAAATCGGAGTTGAGGTGCCGCAGCAGTTGTCCGGTAATGTCCGGCATCCCACTGAGCAGACGTGAGCGTTCCGCACGAGATACATGGTAAGTCGCGGTCTCTTTCTCTGATGAAGGCGTTTACGGCTTGTTGGGCTTGTTTAATCCAGTAACTGCGGGGCTTTAAGGCGAGTTTTCGAATCTTAAGTTTATCTTTCTGTTTCTGCTCCTCTCGTCGTCGTTTCTTCTCTGCTGCTTTTTCCGCTTTTTCGCGTTCTTTACTTCGTCGGTACATAATCTCCTTTGGCGTTTCCCGATGTCCGTCACGCACATGGGATCCCGTGATGACCTCATTAAAAACACGCTGCAATCCCTCCTCA…	CGA	766
1	167	933	TGGTTGCACACCACGCATTGCTTGTGAATATTGCGTTCATTAAATCGGAGTTGAGGTGCCGCAGCAGTTGTCCGGTAATGTCCGGCATCCCACTGAGCAGACGTGAGCGTTCCGCACGAGATACATGGTAAGTCGCGGTCTCTTTCTCTGATGAAGGCGTTTACGGCTTGTTGGGCTTGTTTAATCCAGTAACTGCGGGGCTTTAAGGCGAGTTTTCGAATCTTAAGTTTATCTTTCTGTTTCTGCTCCTCTCGTCGTCGTTTCTTCTCTGCTGCTTTTTCCGCTTTTTCGCGTTCTTTACTTCGTCGGTACATAATCTCCTTTGGCGTTTCCCGATGTCCGTCACGCACATGGGATCCCGTGATGACCTCATTAAAAACACGCTGCAATCCCTCCTCA…	CGA	766
1	167	933	TGGTTGCACACCACGCATTGCTTGTGAATATTGCGTTCATTAAATCGGAGTTGAGGTGCCGCAGCAGTTGTCCGGTAATGTCCGGCATCCCACTGAGCAGACGTGAGCGTTCCGCACGAGATACATGGTAAGTCGCGGTCTCTTTCTCTGATGAAGGCGTTTACGGCTTGTTGGGCTTGTTTAATCCAGTAACTGCGGGGCTTTAAGGCGAGTTTTCGAATCTTAAGTTTATCTTTCTGTTTCTGCTCCTCTCGTCGTCGTTTCTTCTCTGCTGCTTTTTCCGCTTTTTCGCGTTCTTTACTTCGTCGGTACATAATCTCCTTTGGCGTTTCCCGATGTCCGTCACGCACATGGGATCCCGTGATGACCTCATTAAAAACACGCTGCAATCCCTCCTCA…	CGA	766
1	167	933	TGGTTGCACACCACGCATTGCTTGTGAATATTGCGTTCATTAAATCGGAGTTGAGGTGCCGCAGCAGTTGTCCGGTAATGTCCGGCATCCCACTGAGCAGACGTGAGCGTTCCGCACGAGATACATGGTAAGTCGCGGTCTCTTTCTCTGATGAAGGCGTTTACGGCTTGTTGGGCTTGTTTAATCCAGTAACTGCGGGGCTTTAAGGCGAGTTTTCGAATCTTAAGTTTATCTTTCTGTTTCTGCTCCTCTCGTCGTCGTTTCTTCTCTGCTGCTTTTTCCGCTTTTTCGCGTTCTTTACTTCGTCGGTACATAATCTCCTTTGGCGTTTCCCGATGTCCGTCACGCACATGGGATCCCGTGATGACCTCATTAAAAACACGCTGCAATCCCTCCTCA…	CGA	766
1	167	933	TGGTTGCACACCACGCATTGCTTGTGAATATTGCGTTCATTAAATCGGAGTTGAGGTGCCGCAGCAGTTGTCCGGTAATGTCCGGCATCCCACTGAGCAGACGTGAGCGTTCCGCACGAGATACATGGTAAGTCGCGGTCTCTTTCTCTGATGAAGGCGTTTACGGCTTGTTGGGCTTGTTTAATCCAGTAACTGCGGGGCTTTAAGGCGAGTTTTCGAATCTTAAGTTTATCTTTCTGTTTCTGCTCCTCTCGTCGTCGTTTCTTCTCTGCTGCTTTTTCCGCTTTTTCGCGTTCTTTACTTCGTCGGTACATAATCTCCTTTGGCGTTTCCCGATGTCCGTCACGCACATGGGATCCCGTGATGACCTCATTAAAAACACGCTGCAATCCCTCCTCA…	CGA	766
1	167	933	TGGTTGCACACCACGCATTGCTTGTGAATATTGCGTTCATTAAATCGGAGTTGAGGTGCCGCAGCAGTTGTCCGGTAATGTCCGGCATCCCACTGAGCAGACGTGAGCGTTCCGCACGAGATACATGGTAAGTCGCGGTCTCTTTCTCTGATGAAGGCGTTTACGGCTTGTTGGGCTTGTTTAATCCAGTAACTGCGGGGCTTTAAGGCGAGTTTTCGAATCTTAAGTTTATCTTTCTGTTTCTGCTCCTCTCGTCGTCGTTTCTTCTCTGCTGCTTTTTCCGCTTTTTCGCGTTCTTTACTTCGTCGGTACATAATCTCCTTTGGCGTTTCCCGATGTCCGTCACGCACATGGGATCCCGTGATGACCTCATTAAAAACACGCTGCAATCCCTCCTCA…	CGA	766
1	167	933	TGGTTGCACACCACGCATTGCTTGTGAATATTGCGTTCATTAAATCGGAGTTGAGGTGCCGCAGCAGTTGTCCGGTAATGTCCGGCATCCCACTGAGCAGACGTGAGCGTTCCGCACGAGATACATGGTAAGTCGCGGTCTCTTTCTCTGATGAAGGCGTTTACGGCTTGTTGGGCTTGTTTAATCCAGTAACTGCGGGGCTTTAAGGCGAGTTTTCGAATCTTAAGTTTATCTTTCTGTTTCTGCTCCTCTCGTCGTCGTTTCTTCTCTGCTGCTTTTTCCGCTTTTTCGCGTTCTTTACTTCGTCGGTACATAATCTCCTTTGGCGTTTCCCGATGTCCGTCACGCACATGGGATCCCGTGATGACCTCATTAAAAACACGCTGCAATCCCTCCTCA…	CGA	766
1	167	933	TGGTTGCACACCACGCATTGCTTGTGAATATTGCGTTCATTAAATCGGAGTTGAGGTGCCGCAGCAGTTGTCCGGTAATGTCCGGCATCCCACTGAGCAGACGTGAGCGTTCCGCACGAGATACATGGTAAGTCGCGGTCTCTTTCTCTGATGAAGGCGTTTACGGCTTGTTGGGCTTGTTTAATCCAGTAACTGCGGGGCTTTAAGGCGAGTTTTCGAATCTTAAGTTTATCTTTCTGTTTCTGCTCCTCTCGTCGTCGTTTCTTCTCTGCTGCTTTTTCCGCTTTTTCGCGTTCTTTACTTCGTCGGTACATAATCTCCTTTGGCGTTTCCCGATGTCCGTCACGCACATGGGATCCCGTGATGACCTCATTAAAAACACGCTGCAATCCCTCCTCA…	CGA	766
1	167	933	TGGTTGCACACCACGCATTGCTTGTGAATATTGCGTTCATTAAATCGGAGTTGAGGTGCCGCAGCAGTTGTCCGGTAATGTCCGGCATCCCACTGAGCAGACGTGAGCGTTCCGCACGAGATACATGGTAAGTCGCGGTCTCTTTCTCTGATGAAGGCGTTTACGGCTTGTTGGGCTTGTTTAATCCAGTAACTGCGGGGCTTTAAGGCGAGTTTTCGAATCTTAAGTTTATCTTTCTGTTTCTGCTCCTCTCGTCGTCGTTTCTTCTCTGCTGCTTTTTCCGCTTTTTCGCGTTCTTTACTTCGTCGGTACATAATCTCCTTTGGCGTTTCCCGATGTCCGTCACGCACATGGGATCCCGTGATGACCTCATTAAAAACACGCTGCAATCCCTCCTCA…	CGA	766
1	167	933	TGGTTGCACACCACGCATTGCTTGTGAATATTGCGTTCATTAAATCGGAGTTGAGGTGCCGCAGCAGTTGTCCGGTAATGTCCGGCATCCCACTGAGCAGACGTGAGCGTTCCGCACGAGATACATGGTAAGTCGCGGTCTCTTTCTCTGATGAAGGCGTTTACGGCTTGTTGGGCTTGTTTAATCCAGTAACTGCGGGGCTTTAAGGCGAGTTTTCGAATCTTAAGTTTATCTTTCTGTTTCTGCTCCTCTCGTCGTCGTTTCTTCTCTGCTGCTTTTTCCGCTTTTTCGCGTTCTTTACTTCGTCGGTACATAATCTCCTTTGGCGTTTCCCGATGTCCGTCACGCACATGGGATCCCGTGATGACCTCATTAAAAACACGCTGCAATCCCTCCTCA…	CGA	766
1	167	933	TGGTTGCACACCACGCATTGCTTGTGAATATTGCGTTCATTAAATCGGAGTTGAGGTGCCGCAGCAGTTGTCCGGTAATGTCCGGCATCCCACTGAGCAGACGTGAGCGTTCCGCACGAGATACATGGTAAGTCGCGGTCTCTTTCTCTGATGAAGGCGTTTACGGCTTGTTGGGCTTGTTTAATCCAGTAACTGCGGGGCTTTAAGGCGAGTTTTCGAATCTTAAGTTTATCTTTCTGTTTCTGCTCCTCTCGTCGTCGTTTCTTCTCTGCTGCTTTTTCCGCTTTTTCGCGTTCTTTACTTCGTCGGTACATAATCTCCTTTGGCGTTTCCCGATGTCCGTCACGCACATGGGATCCCGTGATGACCTCATTAAAAACACGCTGCAATCCCTCCTCA…	CGA	766
1	167	933	TGGTTGCACACCACGCATTGCTTGTGAATATTGCGTTCATTAAATCGGAGTTGAGGTGCCGCAGCAGTTGTCCGGTAATGTCCGGCATCCCACTGAGCAGACGTGAGCGTTCCGCACGAGATACATGGTAAGTCGCGGTCTCTTTCTCTGATGAAGGCGTTTACGGCTTGTTGGGCTTGTTTAATCCAGTAACTGCGGGGCTTTAAGGCGAGTTTTCGAATCTTAAGTTTATCTTTCTGTTTCTGCTCCTCTCGTCGTCGTTTCTTCTCTGCTGCTTTTTCCGCTTTTTCGCGTTCTTTACTTCGTCGGTACATAATCTCCTTTGGCGTTTCCCGATGTCCGTCACGCACATGGGATCCCGTGATGACCTCATTAAAAACACGCTGCAATCCCTCCTCA…	CGA	766
1	167	933	TGGTTGCACACCACGCATTGCTTGTGAATATTGCGTTCATTAAATCGGAGTTGAGGTGCCGCAGCAGTTGTCCGGTAATGTCCGGCATCCCACTGAGCAGACGTGAGCGTTCCGCACGAGATACATGGTAAGTCGCGGTCTCTTTCTCTGATGAAGGCGTTTACGGCTTGTTGGGCTTGTTTAATCCAGTAACTGCGGGGCTTTAAGGCGAGTTTTCGAATCTTAAGTTTATCTTTCTGTTTCTGCTCCTCTCGTCGTCGTTTCTTCTCTGCTGCTTTTTCCGCTTTTTCGCGTTCTTTACTTCGTCGGTACATAATCTCCTTTGGCGTTTCCCGATGTCCGTCACGCACATGGGATCCCGTGATGACCTCATTAAAAACACGCTGCAATCCCTCCTCA…	CGA	766
1	167	933	TGGTTGCACACCACGCATTGCTTGTGAATATTGCGTTCATTAAATCGGAGTTGAGGTGCCGCAGCAGTTGTCCGGTAATGTCCGGCATCCCACTGAGCAGACGTGAGCGTTCCGCACGAGATACATGGTAAGTCGCGGTCTCTTTCTCTGATGAAGGCGTTTACGGCTTGTTGGGCTTGTTTAATCCAGTAACTGCGGGGCTTTAAGGCGAGTTTTCGAATCTTAAGTTTATCTTTCTGTTTCTGCTCCTCTCGTCGTCGTTTCTTCTCTGCTGCTTTTTCCGCTTTTTCGCGTTCTTTACTTCGTCGGTACATAATCTCCTTTGGCGTTTCCCGATGTCCGTCACGCACATGGGATCCCGTGATGACCTCATTAAAAACACGCTGCAATCCCTCCTCA…	CGA	766
1	167	933	TGGTTGCACACCACGCATTGCTTGTGAATATTGCGTTCATTAAATCGGAGTTGAGGTGCCGCAGCAGTTGTCCGGTAATGTCCGGCATCCCACTGAGCAGACGTGAGCGTTCCGCACGAGATACATGGTAAGTCGCGGTCTCTTTCTCTGATGAAGGCGTTTACGGCTTGTTGGGCTTGTTTAATCCAGTAACTGCGGGGCTTTAAGGCGAGTTTTCGAATCTTAAGTTTATCTTTCTGTTTCTGCTCCTCTCGTCGTCGTTTCTTCTCTGCTGCTTTTTCCGCTTTTTCGCGTTCTTTACTTCGTCGGTACATAATCTCCTTTGGCGTTTCCCGATGTCCGTCACGCACATGGGATCCCGTGATGACCTCATTAAAAACACGCTGCAATCCCTCCTCA…	CGA	766
1	167	933	TGGTTGCACACCACGCATTGCTTGTGAATATTGCGTTCATTAAATCGGAGTTGAGGTGCCGCAGCAGTTGTCCGGTAATGTCCGGCATCCCACTGAGCAGACGTGAGCGTTCCGCACGAGATACATGGTAAGTCGCGGTCTCTTTCTCTGATGAAGGCGTTTACGGCTTGTTGGGCTTGTTTAATCCAGTAACTGCGGGGCTTTAAGGCGAGTTTTCGAATCTTAAGTTTATCTTTCTGTTTCTGCTCCTCTCGTCGTCGTTTCTTCTCTGCTGCTTTTTCCGCTTTTTCGCGTTCTTTACTTCGTCGGTACATAATCTCCTTTGGCGTTTCCCGATGTCCGTCACGCACATGGGATCCCGTGATGACCTCATTAAAAACACGCTGCAATCCCTCCTCA…	CGA	766
1	167	933	TGGTTGCACACCACGCATTGCTTGTGAATATTGCGTTCATTAAATCGGAGTTGAGGTGCCGCAGCAGTTGTCCGGTAATGTCCGGCATCCCACTGAGCAGACGTGAGCGTTCCGCACGAGATACATGGTAAGTCGCGGTCTCTTTCTCTGATGAAGGCGTTTACGGCTTGTTGGGCTTGTTTAATCCAGTAACTGCGGGGCTTTAAGGCGAGTTTTCGAATCTTAAGTTTATCTTTCTGTTTCTGCTCCTCTCGTCGTCGTTTCTTCTCTGCTGCTTTTTCCGCTTTTTCGCGTTCTTTACTTCGTCGGTACATAATCTCCTTTGGCGTTTCCCGATGTCCGTCACGCACATGGGATCCCGTGATGACCTCATTAAAAACACGCTGCAATCCCTCCTCA…	CGA	766
1	167	933	TGGTTGCACACCACGCATTGCTTGTGAATATTGCGTTCATTAAATCGGAGTTGAGGTGCCGCAGCAGTTGTCCGGTAATGTCCGGCATCCCACTGAGCAGACGTGAGCGTTCCGCACGAGATACATGGTAAGTCGCGGTCTCTTTCTCTGATGAAGGCGTTTACGGCTTGTTGGGCTTGTTTAATCCAGTAACTGCGGGGCTTTAAGGCGAGTTTTCGAATCTTAAGTTTATCTTTCTGTTTCTGCTCCTCTCGTCGTCGTTTCTTCTCTGCTGCTTTTTCCGCTTTTTCGCGTTCTTTACTTCGTCGGTACATAATCTCCTTTGGCGTTTCCCGATGTCCGTCACGCACATGGGATCCCGTGATGACCTCATTAAAAACACGCTGCAATCCCTCCTCA…	CGA	766
1	167	933	TGGTTGCACACCACGCATTGCTTGTGAATATTGCGTTCATTAAATCGGAGTTGAGGTGCCGCAGCAGTTGTCCGGTAATGTCCGGCATCCCACTGAGCAGACGTGAGCGTTCCGCACGAGATACATGGTAAGTCGCGGTCTCTTTCTCTGATGAAGGCGTTTACGGCTTGTTGGGCTTGTTTAATCCAGTAACTGCGGGGCTTTAAGGCGAGTTTTCGAATCTTAAGTTTATCTTTCTGTTTCTGCTCCTCTCGTCGTCGTTTCTTCTCTGCTGCTTTTTCCGCTTTTTCGCGTTCTTTACTTCGTCGGTACATAATCTCCTTTGGCGTTTCCCGATGTCCGTCACGCACATGGGATCCCGTGATGACCTCATTAAAAACACGCTGCAATCCCTCCTCA…	CGA	766
1	167	933	TGGTTGCACACCACGCATTGCTTGTGAATATTGCGTTCATTAAATCGGAGTTGAGGTGCCGCAGCAGTTGTCCGGTAATGTCCGGCATCCCACTGAGCAGACGTGAGCGTTCCGCACGAGATACATGGTAAGTCGCGGTCTCTTTCTCTGATGAAGGCGTTTACGGCTTGTTGGGCTTGTTTAATCCAGTAACTGCGGGGCTTTAAGGCGAGTTTTCGAATCTTAAGTTTATCTTTCTGTTTCTGCTCCTCTCGTCGTCGTTTCTTCTCTGCTGCTTTTTCCGCTTTTTCGCGTTCTTTACTTCGTCGGTACATAATCTCCTTTGGCGTTTCCCGATGTCCGTCACGCACATGGGATCCCGTGATGACCTCATTAAAAACACGCTGCAATCCCTCCTCA…	CGA	766
1	167	933	TGGTTGCACACCACGCATTGCTTGTGAATATTGCGTTCATTAAATCGGAGTTGAGGTGCCGCAGCAGTTGTCCGGTAATGTCCGGCATCCCACTGAGCAGACGTGAGCGTTCCGCACGAGATACATGGTAAGTCGCGGTCTCTTTCTCTGATGAAGGCGTTTACGGCTTGTTGGGCTTGTTTAATCCAGTAACTGCGGGGCTTTAAGGCGAGTTTTCGAATCTTAAGTTTATCTTTCTGTTTCTGCTCCTCTCGTCGTCGTTTCTTCTCTGCTGCTTTTTCCGCTTTTTCGCGTTCTTTACTTCGTCGGTACATAATCTCCTTTGGCGTTTCCCGATGTCCGTCACGCACATGGGATCCCGTGATGACCTCATTAAAAACACGCTGCAATCCCTCCTCA…	CGA	766
1	167	933	TGGTTGCACACCACGCATTGCTTGTGAATATTGCGTTCATTAAATCGGAGTTGAGGTGCCGCAGCAGTTGTCCGGTAATGTCCGGCATCCCACTGAGCAGACGTGAGCGTTCCGCACGAGATACATGGTAAGTCGCGGTCTCTTTCTCTGATGAAGGCGTTTACGGCTTGTTGGGCTTGTTTAATCCAGTAACTGCGGGGCTTTAAGGCGAGTTTTCGAATCTTAAGTTTATCTTTCTGTTTCTGCTCCTCTCGTCGTCGTTTCTTCTCTGCTGCTTTTTCCGCTTTTTCGCGTTCTTTACTTCGTCGGTACATAATCTCCTTTGGCGTTTCCCGATGTCCGTCACGCACATGGGATCCCGTGATGACCTCATTAAAAACACGCTGCAATCCCTCCTCA…	CGA	766
1	167	933	TGGTTGCACACCACGCATTGCTTGTGAATATTGCGTTCATTAAATCGGAGTTGAGGTGCCGCAGCAGTTGTCCGGTAATGTCCGGCATCCCACTGAGCAGACGTGAGCGTTCCGCACGAGATACATGGTAAGTCGCGGTCTCTTTCTCTGATGAAGGCGTTTACGGCTTGTTGGGCTTGTTTAATCCAGTAACTGCGGGGCTTTAAGGCGAGTTTTCGAATCTTAAGTTTATCTTTCTGTTTCTGCTCCTCTCGTCGTCGTTTCTTCTCTGCTGCTTTTTCCGCTTTTTCGCGTTCTTTACTTCGTCGGTACATAATCTCCTTTGGCGTTTCCCGATGTCCGTCACGCACATGGGATCCCGTGATGACCTCATTAAAAACACGCTGCAATCCCTCCTCA…	CGA	766
1	167	933	TGGTTGCACACCACGCATTGCTTGTGAATATTGCGTTCATTAAATCGGAGTTGAGGTGCCGCAGCAGTTGTCCGGTAATGTCCGGCATCCCACTGAGCAGACGTGAGCGTTCCGCACGAGATACATGGTAAGTCGCGGTCTCTTTCTCTGATGAAGGCGTTTACGGCTTGTTGGGCTTGTTTAATCCAGTAACTGCGGGGCTTTAAGGCGAGTTTTCGAATCTTAAGTTTATCTTTCTGTTTCTGCTCCTCTCGTCGTCGTTTCTTCTCTGCTGCTTTTTCCGCTTTTTCGCGTTCTTTACTTCGTCGGTACATAATCTCCTTTGGCGTTTCCCGATGTCCGTCACGCACATGGGATCCCGTGATGACCTCATTAAAAACACGCTGCAATCCCTCCTCA…	CGA	766
1	167	933	TGGTTGCACACCACGCATTGCTTGTGAATATTGCGTTCATTAAATCGGAGTTGAGGTGCCGCAGCAGTTGTCCGGTAATGTCCGGCATCCCACTGAGCAGACGTGAGCGTTCCGCACGAGATACATGGTAAGTCGCGGTCTCTTTCTCTGATGAAGGCGTTTACGGCTTGTTGGGCTTGTTTAATCCAGTAACTGCGGGGCTTTAAGGCGAGTTTTCGAATCTTAAGTTTATCTTTCTGTTTCTGCTCCTCTCGTCGTCGTTTCTTCTCTGCTGCTTTTTCCGCTTTTTCGCGTTCTTTACTTCGTCGGTACATAATCTCCTTTGGCGTTTCCCGATGTCCGTCACGCACATGGGATCCCGTGATGACCTCATTAAAAACACGCTGCAATCCCTCCTCA…	CGA	766
1	167	933	TGGTTGCACACCACGCATTGCTTGTGAATATTGCGTTCATTAAATCGGAGTTGAGGTGCCGCAGCAGTTGTCCGGTAATGTCCGGCATCCCACTGAGCAGACGTGAGCGTTCCGCACGAGATACATGGTAAGTCGCGGTCTCTTTCTCTGATGAAGGCGTTTACGGCTTGTTGGGCTTGTTTAATCCAGTAACTGCGGGGCTTTAAGGCGAGTTTTCGAATCTTAAGTTTATCTTTCTGTTTCTGCTCCTCTCGTCGTCGTTTCTTCTCTGCTGCTTTTTCCGCTTTTTCGCGTTCTTTACTTCGTCGGTACATAATCTCCTTTGGCGTTTCCCGATGTCCGTCACGCACATGGGATCCCGTGATGACCTCATTAAAAACACGCTGCAATCCCTCCTCA…	CGA	766
1	167	933	TGGTTGCACACCACGCATTGCTTGTGAATATTGCGTTCATTAAATCGGAGTTGAGGTGCCGCAGCAGTTGTCCGGTAATGTCCGGCATCCCACTGAGCAGACGTGAGCGTTCCGCACGAGATACATGGTAAGTCGCGGTCTCTTTCTCTGATGAAGGCGTTTACGGCTTGTTGGGCTTGTTTAATCCAGTAACTGCGGGGCTTTAAGGCGAGTTTTCGAATCTTAAGTTTATCTTTCTGTTTCTGCTCCTCTCGTCGTCGTTTCTTCTCTGCTGCTTTTTCCGCTTTTTCGCGTTCTTTACTTCGTCGGTACATAATCTCCTTTGGCGTTTCCCGATGTCCGTCACGCACATGGGATCCCGTGATGACCTCATTAAAAACACGCTGCAATCCCTCCTCA…	CGA	766
1	167	933	TGGTTGCACACCACGCATTGCTTGTGAATATTGCGTTCATTAAATCGGAGTTGAGGTGCCGCAGCAGTTGTCCGGTAATGTCCGGCATCCCACTGAGCAGACGTGAGCGTTCCGCACGAGATACATGGTAAGTCGCGGTCTCTTTCTCTGATGAAGGCGTTTACGGCTTGTTGGGCTTGTTTAATCCAGTAACTGCGGGGCTTTAAGGCGAGTTTTCGAATCTTAAGTTTATCTTTCTGTTTCTGCTCCTCTCGTCGTCGTTTCTTCTCTGCTGCTTTTTCCGCTTTTTCGCGTTCTTTACTTCGTCGGTACATAATCTCCTTTGGCGTTTCCCGATGTCCGTCACGCACATGGGATCCCGTGATGACCTCATTAAAAACACGCTGCAATCCCTCCTCA…	CGA	766
1	167	933	TGGTTGCACACCACGCATTGCTTGTGAATATTGCGTTCATTAAATCGGAGTTGAGGTGCCGCAGCAGTTGTCCGGTAATGTCCGGCATCCCACTGAGCAGACGTGAGCGTTCCGCACGAGATACATGGTAAGTCGCGGTCTCTTTCTCTGATGAAGGCGTTTACGGCTTGTTGGGCTTGTTTAATCCAGTAACTGCGGGGCTTTAAGGCGAGTTTTCGAATCTTAAGTTTATCTTTCTGTTTCTGCTCCTCTCGTCGTCGTTTCTTCTCTGCTGCTTTTTCCGCTTTTTCGCGTTCTTTACTTCGTCGGTACATAATCTCCTTTGGCGTTTCCCGATGTCCGTCACGCACATGGGATCCCGTGATGACCTCATTAAAAACACGCTGCAATCCCTCCTCA…	CGA	766
1	167	933	TGGTTGCACACCACGCATTGCTTGTGAATATTGCGTTCATTAAATCGGAGTTGAGGTGCCGCAGCAGTTGTCCGGTAATGTCCGGCATCCCACTGAGCAGACGTGAGCGTTCCGCACGAGATACATGGTAAGTCGCGGTCTCTTTCTCTGATGAAGGCGTTTACGGCTTGTTGGGCTTGTTTAATCCAGTAACTGCGGGGCTTTAAGGCGAGTTTTCGAATCTTAAGTTTATCTTTCTGTTTCTGCTCCTCTCGTCGTCGTTTCTTCTCTGCTGCTTTTTCCGCTTTTTCGCGTTCTTTACTTCGTCGGTACATAATCTCCTTTGGCGTTTCCCGATGTCCGTCACGCACATGGGATCCCGTGATGACCTCATTAAAAACACGCTGCAATCCCTCCTCA…	CGA	766
1	167	933	TGGTTGCACACCACGCATTGCTTGTGAATATTGCGTTCATTAAATCGGAGTTGAGGTGCCGCAGCAGTTGTCCGGTAATGTCCGGCATCCCACTGAGCAGACGTGAGCGTTCCGCACGAGATACATGGTAAGTCGCGGTCTCTTTCTCTGATGAAGGCGTTTACGGCTTGTTGGGCTTGTTTAATCCAGTAACTGCGGGGCTTTAAGGCGAGTTTTCGAATCTTAAGTTTATCTTTCTGTTTCTGCTCCTCTCGTCGTCGTTTCTTCTCTGCTGCTTTTTCCGCTTTTTCGCGTTCTTTACTTCGTCGGTACATAATCTCCTTTGGCGTTTCCCGATGTCCGTCACGCACATGGGATCCCGTGATGACCTCATTAAAAACACGCTGCAATCCCTCCTCA…	CGA	766
1	167	933	TGGTTGCACACCACGCATTGCTTGTGAATATTGCGTTCATTAAATCGGAGTTGAGGTGCCGCAGCAGTTGTCCGGTAATGTCCGGCATCCCACTGAGCAGACGTGAGCGTTCCGCACGAGATACATGGTAAGTCGCGGTCTCTTTCTCTGATGAAGGCGTTTACGGCTTGTTGGGCTTGTTTAATCCAGTAACTGCGGGGCTTTAAGGCGAGTTTTCGAATCTTAAGTTTATCTTTCTGTTTCTGCTCCTCTCGTCGTCGTTTCTTCTCTGCTGCTTTTTCCGCTTTTTCGCGTTCTTTACTTCGTCGGTACATAATCTCCTTTGGCGTTTCCCGATGTCCGTCACGCACATGGGATCCCGTGATGACCTCATTAAAAACACGCTGCAATCCCTCCTCA…	CGA	766
1	167	933	TGGTTGCACACCACGCATTGCTTGTGAATATTGCGTTCATTAAATCGGAGTTGAGGTGCCGCAGCAGTTGTCCGGTAATGTCCGGCATCCCACTGAGCAGACGTGAGCGTTCCGCACGAGATACATGGTAAGTCGCGGTCTCTTTCTCTGATGAAGGCGTTTACGGCTTGTTGGGCTTGTTTAATCCAGTAACTGCGGGGCTTTAAGGCGAGTTTTCGAATCTTAAGTTTATCTTTCTGTTTCTGCTCCTCTCGTCGTCGTTTCTTCTCTGCTGCTTTTTCCGCTTTTTCGCGTTCTTTACTTCGTCGGTACATAATCTCCTTTGGCGTTTCCCGATGTCCGTCACGCACATGGGATCCCGTGATGACCTCATTAAAAACACGCTGCAATCCCTCCTCA…	CGA	766
1	167	933	TGGTTGCACACCACGCATTGCTTGTGAATATTGCGTTCATTAAATCGGAGTTGAGGTGCCGCAGCAGTTGTCCGGTAATGTCCGGCATCCCACTGAGCAGACGTGAGCGTTCCGCACGAGATACATGGTAAGTCGCGGTCTCTTTCTCTGATGAAGGCGTTTACGGCTTGTTGGGCTTGTTTAATCCAGTAACTGCGGGGCTTTAAGGCGAGTTTTCGAATCTTAAGTTTATCTTTCTGTTTCTGCTCCTCTCGTCGTCGTTTCTTCTCTGCTGCTTTTTCCGCTTTTTCGCGTTCTTTACTTCGTCGGTACATAATCTCCTTTGGCGTTTCCCGATGTCCGTCACGCACATGGGATCCCGTGATGACCTCATTAAAAACACGCTGCAATCCCTCCTCA…	CGA	766
1	167	933	TGGTTGCACACCACGCATTGCTTGTGAATATTGCGTTCATTAAATCGGAGTTGAGGTGCCGCAGCAGTTGTCCGGTAATGTCCGGCATCCCACTGAGCAGACGTGAGCGTTCCGCACGAGATACATGGTAAGTCGCGGTCTCTTTCTCTGATGAAGGCGTTTACGGCTTGTTGGGCTTGTTTAATCCAGTAACTGCGGGGCTTTAAGGCGAGTTTTCGAATCTTAAGTTTATCTTTCTGTTTCTGCTCCTCTCGTCGTCGTTTCTTCTCTGCTGCTTTTTCCGCTTTTTCGCGTTCTTTACTTCGTCGGTACATAATCTCCTTTGGCGTTTCCCGATGTCCGTCACGCACATGGGATCCCGTGATGACCTCATTAAAAACACGCTGCAATCCCTCCTCA…	CGA	766
1	167	933	TGGTTGCACACCACGCATTGCTTGTGAATATTGCGTTCATTAAATCGGAGTTGAGGTGCCGCAGCAGTTGTCCGGTAATGTCCGGCATCCCACTGAGCAGACGTGAGCGTTCCGCACGAGATACATGGTAAGTCGCGGTCTCTTTCTCTGATGAAGGCGTTTACGGCTTGTTGGGCTTGTTTAATCCAGTAACTGCGGGGCTTTAAGGCGAGTTTTCGAATCTTAAGTTTATCTTTCTGTTTCTGCTCCTCTCGTCGTCGTTTCTTCTCTGCTGCTTTTTCCGCTTTTTCGCGTTCTTTACTTCGTCGGTACATAATCTCCTTTGGCGTTTCCCGATGTCCGTCACGCACATGGGATCCCGTGATGACCTCATTAAAAACACGCTGCAATCCCTCCTCA…	CGA	766
1	167	933	TGGTTGCACACCACGCATTGCTTGTGAATATTGCGTTCATTAAATCGGAGTTGAGGTGCCGCAGCAGTTGTCCGGTAATGTCCGGCATCCCACTGAGCAGACGTGAGCGTTCCGCACGAGATACATGGTAAGTCGCGGTCTCTTTCTCTGATGAAGGCGTTTACGGCTTGTTGGGCTTGTTTAATCCAGTAACTGCGGGGCTTTAAGGCGAGTTTTCGAATCTTAAGTTTATCTTTCTGTTTCTGCTCCTCTCGTCGTCGTTTCTTCTCTGCTGCTTTTTCCGCTTTTTCGCGTTCTTTACTTCGTCGGTACATAATCTCCTTTGGCGTTTCCCGATGTCCGTCACGCACATGGGATCCCGTGATGACCTCATTAAAAACACGCTGCAATCCCTCCTCA…	CGA	766
1	167	933	TGGTTGCACACCACGCATTGCTTGTGAATATTGCGTTCATTAAATCGGAGTTGAGGTGCCGCAGCAGTTGTCCGGTAATGTCCGGCATCCCACTGAGCAGACGTGAGCGTTCCGCACGAGATACATGGTAAGTCGCGGTCTCTTTCTCTGATGAAGGCGTTTACGGCTTGTTGGGCTTGTTTAATCCAGTAACTGCGGGGCTTTAAGGCGAGTTTCGAATCTTAAGTTTATCTTTCTGTTTCTGCTCCTCTCGTCGTCGTTTCTTCTCTGCTGCTTTTTCCGCTTTTTCGCGTTCTTTACTTCGTCGGTACATAATCTCCTTTGGCGTTTCCCGATGTCCGTCACGCACATGGGATCCCGTGATGACCTCATTAAAAACACGCTGCAATCCCTCCTCAT…	CGA	766
1	167	933	TGGTTGCACACCACGCATTGCTTGTGAATATTGCGTTCATTAAATCGGAGTTGAGGTGCCGCAGCAGTTGTCCGGTAATGTCCGGCATCCCACTGAGCAGACGTGAGCGTTCCGCACGAGATACATGGTAAGTCGCGGTCTCTTTCTCTGATGAAGGCGTTACGGCTTGTTGGGCTTGTTTAATCCAGTAACTGCGGGGCTTTAAGGCGAGTTTTCGAATCTTAAGTTTATCTTTCTGTTTCTGCTCCTCTCGTCGTCGTTTCTTCTCTGCTGCTTTTTCCGCTTTTTCGCGTTCTTTACTTCGTCGGTACATAATCTCCTTTGGCGTTTCCCGATGTCCGTCACGCACATGGGATCCCGTGATGACCTCATTAAAAACACGCTGCAATCCCTCCTCAT…	CGA	766
1	167	933	TGGTTGCACACCACGCATTGCTTGTGAATATTGCGTTCATTAAATCGGAGTTGAGGTGCCGCAGCAGTTGTCCGGTAATGTCCGGCATCCCACTGAGCAGACGTGAGCGTTCCGCACGAGATACATGGTAAGTCGCGGTCTCTTCTCTGATGAAGGCGTTTACGGCTTGTTGGGCTTGTTTAATCCAGTAACTGCGGGGCTTTAAGGCGAGTTTTCGAATCTTAAGTTTATCTTTCTGTTTCTGCTCCTCTCGTCGTCGTTTCTTCTCTGCTGCTTTTTCCGCTTTTTCGCGTTCTTTACTTCGTCGGTACATAATCTCCTTTGGCGTTTCCCGATGTCCGTCACGCACATGGGATCCCGTGATGACCTCATTAAAAACACGCTGCAATCCCTCCTCAT…	CGA	766
1	167	933	TGGTTGCACACCACGCATTGCTTGTGAATATTGCGTTCATTAAATCGGAGTTGAGGTGCCACAGCAGTTGTCCGGTAATGTCCGGCATCCCACTGAGCAGACGTGAGCGTTCCGCACGAGATACATGGTAAGTCGCGGTCTCTTTCTCTGATGAAGGCGTTTACGGCTTGTTGGGCTTGTTTAATCCAGTAACTGCGGGGCTTTAAGGCGAGTTTTCGAATCTTAAGTTTATCTTTCTGTTTCTGCTCCTCTCGTCGTCGTTTCTTCTCTGCTGCTTTTTCCGCTTTTTCGCGTTCTTTACTTCGTCGGTACATAATCTCCTTTGGCGTTTCCCGATGTCCGTCACGCACATGGGATCCCGTGATGACCTCATTAAAAACACGCTGCAATCCCTCCTCA…	CGA	766
1	167	933	TGGTTGCAACACCACGCATTGCTTGTGAATATTGCGTTCATTAAATCGGAGTTGAGGTGCCGCAGCAGTTGTCCGGTAATGTCCGGCATCCCACTGAGCAGACGTGAGCGTTCCGCACGAGATACATGGTAAGTCGCGGTCTCTTTCTCTGATGAAGGCGTTTACGGCTTGTTGGGCTTGTTTAATCCAGTAACTGCGGGGCTTTAAGGCGAGTTTTCGAATCTTAAGTTTATCTTTCTGTTTCTGCTCCTCTCGTCGTCGTTTCTTCTCTGCTGCTTTTTCCGCTTTTTCGCGTTCTTTACTTCGTCGGTACATAATCTCCTTTGGCGTTTCCCGATGTCCGTCACGCACATGGGATCCCGTGATGACCTCATTAAAAACACGCTGCAATCCCTCCTC…	CGA	766
1	167	933	TGGTTGACACCACGCATTGCTTGTGAATATTGCGTTCATTAAATCGGAGTTGAGGTGCCGCAGCAGTTGTCCGGTAATGTCCGGCATCCCACTGAGCAGACGTGAGCGTTCCGCACGAGATACATGGTAAGTCGCGGTCTCTTTCTCTGATGAAGGCGTTTACGGCTTGTTGGGCTTGTTTAATCCAGTAACTGCGGGGCTTTAAGGCGAGTTTTCGAATCTTAAGTTTATCTTTCTGTTTCTGCTCCTCTCGTCGTCGTTTCTTCTCTGCTGCTTTTTCCGCTTTTTCGCGTTCTTTACTTCGTCGGTACATAATCTCCTTTGGCGTTTCCCGATGTCCGTCACGCACATGGGATCCCGTGATGACCTCATTAAAAACACGCTGCAATCCCTCCTCAT…	CGA	766
1	167	933	TGGCTTGTTTAATCCAGTAACTGCGGGGCTTTAAGGCGAGTTTTCGAATCTTAAGTTTATCTTTCTGTTTCTGCTCCTCTCGTCGTCGTTTCTTCTCTGCTGCTTTTTCCGCTTTTTCGCGTTCTTTACTTCGTCGGTACATAATCTCCTTTGGCGTTTCCCGATGTCCGTCACGCACATGGGATCCCGTGATGACCTCATTAAAAACACGCTGCAATCCCTCCTCATCTTTGCAGGCAAGTCCGATTTTTTGCGTTGATTTTTTAATGCAGAATATGCAGTTACCG	CGA	766
1	167	933	TCGTGAGCGTTCCGCACGAGATACATGGTAAGTCGCGGTCTCTTTCTCTGATGAAGGCGTTTACCGGCTTGTTGGGCTTGTTTAATCCAGTAACTGCGGGGCTTTAAGGCGAGTTTTCGAATCTTAAGTTTATCTTTCTGTTTCTGCTCCTCTCGTCGTCGTTTCTTCTCTGCTGCTTTTTCCGCTTTTTCGCGTTCTTTACTTCGTCGGTACATAATCTCCTTTGGCGTTTCCCGATGTCCGTCACGCACATGGGATCCCGTGATGACCTCATTAAAAACACGCTGCAATCCCTCCTCATCTTTGCAGGCAAGTCCGATTTTTTGCGTTGATTTTTTAATGCAGAATATGCAGTTACCG	CGA	766
1	167	933	TCGGTAACTGCATATTCTGCATTAAAAAATCAACGCAAAAAATCGGACTTGCCTGCAAAGATGAGGAGGGATTGCAGCGTGTTTTTAATGAGGTCATCACGGGATCCCATGTGCGTGACGGACATCGGGAAACGCCAAAGGAGATTATGTACCGACGAAGTAAAGAACGCGAAAAAGCGGAAAAAGCAGCAGAGAAGAAACGACGACGAGAGGAGCAGAAACAGAAAGATAAACTTAAGATTCGAAAACTCGCCTTAAAGCCCCGCAGTTACTGGATTAAACAAGCCCAACAAGCCGTAAACGCCTTCATCAGAGAAAGAGACCGCGACTTACCATGTATCTCGTGCGGAACGCTCACGTCTGCTCAGTGGGATGCCGGACATTACCGGACAACTGCTG…	CGA	766
1	167	933	TCCCATGTGCGTGACGGACATCGGGAAACGCCAAAGGAGATTATGTACCGACGAAGTAAAGAACGCGAAAAAGCGGAAAAAGCAGCAGAGAAGAAACGACGACGAGAGGAGCAGAAACAGAAAGATAAACTTAAGATTCGAAAACTCGCCTTAAAGCCCCGCAGTTACTGGATTAAACAAGCCCAACAAGCCGTAAACGCCTTCATCAGAGAAAGAGACCGCGACTTACCATGTATCTCGTGCGGAACGCTCACGTCTGCTCAGTGGGATGCCGGACATTACCGGACAACTGCTGCGGCACCTCAACTCCGATTTAATGAACGCAATATTCACAAGCAAT	CGA	766
1	167	933	TCCACGCATTGCTTGTGAATATTGCGTTCATTAAATCGGAGTTGAGGTGCCGCAGCAGTTGTCCGGTAATGTCCGGCATCCCACTGAGCAGACGTGAGCGTTCCGCACGAGATACATGGTAAGTCGCGGTCTCTTTCTCTGATGAAGGCGTTTACGGCTTGTTGGGCTTGTTTAATCCAGTAACTGCGGGGCTTTAAGGCGAGTTTTCGAATCTTAAGTTTATCTTTCTGTTTCTGCTCCTCTCGTCGTCGTTTCTTCTCTGCTGCTTTTTCCGCTTTTTCGCGTTCTTTACTTCGTCGGTACATAATCTCCTTTGGCGTTTCCCGATGTCCGTCACGCACATGGGATCCCGTGATGACCTCATTAAAAACACGCTGCAATCCCTCCTCATCTTTGCAG…	CGA	766
1	167	933	TCACGCATTGCTTGTGAATATTGCGTTCATTAAATCGGAGTTGAGGTGCCGCAGCAGTTGTCCGGTAATGTCCGGCATCCCACTGAGCAGACGTGAGCGTTCCGCACGAGATACATGGTAAGTCGCGGTCTCTTTCTCTGATGAAGGCGTTTACGGCTTGTTGGGCTTGTTTAATCCAGTAACTGCGGGGCTTTAAGGCGAGTTTTCGAATCTTAAGTTTATCTTTCTGTTTCTGCTCCTCTCGTCGTCGTTTCTTCTCTGCTGCTTTTTCCGCTTTTTCGCGTTCTTTACTTCGTCGGTACATAATCTCCTTTGGCGTTTCCCGATGTCCGTCACGCACATGGGATCCCGTGATGACCTCATTAAAAACACGCTGCAATCCCTCCTCATCTTTGCAGG…	CGA	766
1	167	933	TCACACCACGCATTGCTTGTGAATATTGCGTTCATTAAATCGGAGTTGAGGTGCCGCAGCAGTTGTCCGGTAATGTCCGGCATCCCACTGAGCAGACGTGAGCGTTCCGCACGAGATACATGGTAAGTCGCGGTCTCTTTCTCTGATGAAGGCGTTTACGGCTTGTTGGGCTTGTTTAATCCAGTAACTGCGGGGCTTTAAGGCGAGTTTTCGAATCTTAAGTTTATCTTTCTGTTTCTGCTCCTCTCGTCGTCGTTTCTTCTCTGCTGCTTTTTCCGCTTTTTCGCGTTCTTTACTTCGTCGGTACATAATCTCCTTTGGCGTTTCCCGATGTCCGTCACGCACATGGGATCCCGTGATGACCTCATTAAAAACACGCTGCAATCCCTCCTCATCTTT…	CGA	766
1	167	933	TACCGGAACATCTCGGTAACTGCATATTCTGCATTAAAAAATCAACGCAAAAAATCGGACTTGCCTGCAAAGATGAGGAGGGATTGCAGCGTGTTTTTAATGAGGTCATCACGGGATCCCATGTGCGTGACGGACATCGGGAAACGCCAAAGGAGATTATGTACCGACGAAGTAAAGAACGCGAAAAAGCGGAAAAAGCAGCAGAGAAGAAACGACGACGAGAGGAGCAGAAACAGAAAGATAAACTTAAGATTCGAAAACTCGCCTTAAAGCCCCGCAGTTACTGGATTAAACAAGCCCAACAAGCCGTAAACGCCTTCATCAGAGAAAGAGACCGCGACTTACCATGTATCTCGTGCGGAACGCTCACGTCTGCTCAGTGGGATGCCGGACATTACC…	CGA	766
1	167	933	TACCGGAACATCTCGGTAACTGCATATTCTGCATTAAAAAATCAACGCAAAAAATCGGACTTGCCTGCAAAGATGAGGAGGGATTGCAGCGTGTTTTTAATGAGGTCATCACGGGATCCCATGTGCGTGACGGACATCGGGAAACGCCAAAGGAGATTATGTACCGACGAAGTAAAGAACGCGAAAAAGCGGAAAAAGCAGCAGAGAAGAAACGACGACGAGAGGAGCAGAAACAGAAAGATAAACTTAAGATTCGAAAACTCGCCTTAAAGCCCCGCAGTTACTGGATTAAACAAGCCCAACAAGCCGTAAACGCCTTCATCAGAGAAAGAGACCGCGACTTACCATGTATCTCGTGCGGAACGCTCACGTCTGCTCAGTGGGATGCCGGACATTACC…	CGA	766
1	167	933	TACCGGAACATCTCGGTAACTGCATATTCTGCATTAAAAAATCAACGCAAAAAATCGGACTTGCCTGCAAAGATGAGGAGGGATTGCAGCGTGTTTTTAATGAGGTCATCACGGGATCCCATGTGCGTGACGGACATCGGGAAACGCCAAAGGAGATTATGTACCGACGAAGTAAAGAACGCGAAAAAGCGGAAAAAGCAGCAGAGAAGAAACGACGACGAGAGGAGCAGAAACAGAAAGATAAACTTAAGATTCGAAAACTCGCCTTAAAGCCCCGCAGTTACTGGATTAAACAAGCCCAACAAGCCGTAAACGCCTTCATCAGAGAAAGAGACCGCGACTTACCATGTATCTCGTGCGGAACGCTCACGTCTGCTCAGTGGGATGCCGGACATTACC…	CGA	766
1	167	933	TACCGGAACATCTCGGTAACTGCATATTCTGCATTAAAAAATCAACGCAAAAAATCGGACTTGCCTGCAAAGATGAGGAGGGATTGCAGCGTGTTTTTAATGAGGTCATCACGGGATCCCATGTGCGTGACGGACATCGGGAAACGCCAAAGGAGATTATGTACCGACGAAGTAAAGAACGCGAAAAAGCGGAAAAAGCAGCAGAGAAGAAACGACGACGAGAGGAGCAGAAACAGAAAGATAAACTTAAGATTCGAAAACTCGCCTTAAAGCCCCGCAGTTACTGGATTAAACAAGCCCAACAAGCCGTAAACGCCTTCATCAGAGAAAGAGACCGCGACTTACCATGTATCTCGTGCGGAACGCTCACGTCTGCTCAGTGGGATGCCGGACATTACC…	CGA	766
1	167	933	TACCGGAACATCTCGGTAACTGCATATTCTGCATTAAAAAATCAACGCAAAAAATCGGACTTGCCTGCAAAGATGAGGAGGGATTGCAGCGTGTTTTTAATGAGGTCATCACGGGATCCCATGTGCGTGACGGACATCGGGAAACGCCAAAGGAGATTATGTACCGACGAAGTAAAGAACGCGAAAAAGCGGAAAAAGCAGCAGAGAAGAAACGACGACGAGAGGAGCAGAAACAGAAAGATAAACTTAAGATTCGAAAACTCGCCTTAAAGCCCCGCAGTTACTGGATTAAACAAGCCCAACAAGCCGTAAACGCCTTCATCAGAGAAAGAGACCGCGACTTACCATGTATCTCGTGCGGAACGCTCACGTCTGCTCAGTGGGATGCCGGACATTACC…	CGA	766
1	167	933	TACCGGAACATCTCGGTAACTGCATATTCTGCATTAAAAAATCAACGCAAAAAATCGGACTTGCCTGCAAAGATGAGGAGGGATTGCAGCGTGTTTTTAATGAGGTCATCACGGGATCCCATGTGCGTGACGGACATCGGGAAACGCCAAAGGAGATTATGTACCGACGAAGTAAAGAACGCGAAAAAGCGGAAAAAGCAGCAGAGAAGAAACGACGACGAGAGGAGCAGAAACAGAAAGATAAACTTAAGATTCGAAAACTCGCCTTAAAGCCCCGCAGTTACTGGATTAAACAAGCCCAACAAGCCGTAAACGCCTTCATCAGAGAAAGAGACCGCGACTTACCATGTATCTCGTGCGGAACGCTCACGTCTGCTCAGTGGGATGCCGGACATTACC…	CGA	766
1	167	933	TACCGGAACATCTCGGTAACTGCATATTCTGCATTAAAAAATCAACGCAAAAAATCGGACTTGCCTGCAAAGATGAGGAGGGATTGCAGCGTGTTTTTAATGAGGTCATCACGGGATCCCATGTGCGTGACGGACATCGGGAAACGCCAAAGGAGATTATGTACCGACGAAGTAAAGAACGCGAAAAAGCGGAAAAAGCAGCAGAGAAGAAACGACGACGAGAGGAGCAGAAACAGAAAGATAAACTTAAGATTCGAAAACTCGCCTTAAAGCCCCGCAGTTACTGGATTAAACAAGCCCAACAAGCCGTAAACGCCTTCATCAGAGAAAGAGACCGCGACTTACCATGTATCTCGTGCGGAACGCTCACGTCTGCTCAGTGGGATGCCGGACATTACC…	CGA	766
1	167	933	TACCGGAACATCTCGGTAACTGCATATTCTGCATTAAAAAATCAACGCAAAAAATCGGACTTGCCTGCAAAGATGAGGAGGGATTGCAGCGTGTTTTTAATGAGGTCATCACGGGATCCCATGTGCGTGACGGACATCGGGAAACGCCAAAGGAGATTATGTACCGACGAAGTAAAGAACGCGAAAAAGCGGAAAAAGCAGCAGAGAAGAAACGACGACGAGAGGAGCAGAAACAGAAAGATAAACTTAAGATTCGAAAACTCGCCTTAAAGCCCCGCAGTTACTGGATTAAACAAGCCCAACAAGCCGTAAACGCCTTCATCAGAGAAAGAGACCGCGACTTACCATGTATCTCGTGCGGAACGCTCACGTCTGCTCAGTGGGATGCCGGACATTACC…	CGA	766
1	167	933	TACCGGAACATCTCGGTAACTGCATATTCTGCATTAAAAAATCAACGCAAAAAATCGGACTTGCCTGCAAAGATGAGGAGGGATTGCAGCGTGTTTTTAATGAGGTCATCACGGGATCCCATGTGCGTGACGGACATCGGGAAACGCCAAAGGAGATTATGTACCGACGAAGTAAAGAACGCGAAAAAGCGGAAAAAGCAGCAGAGAAGAAACGACGACGAGAGGAGCAGAAACAGAAAGATAAACTTAAGATTCGAAAACTCGCCTTAAAGCCCCGCAGTTACTGGATTAAACAAGCCCAACAAGCCGTAAACGCCTTCATCAGAGAAAGAGACCGCGACTTACCATGTATCTCGTGCGGAACGCTCACGTCTGCTCAGTGGGATGCCGGACATTACC…	CGA	766
1	167	933	TACCGGAACATCTCGGTAACTGCATATTCTGCATTAAAAAATCAACGCAAAAAATCGGACTTGCCTGCAAAGATGAGGAGGGATTGCAGCGTGTTTTTAATGAGGTCATCACGGGATCCCATGTGCGTGACGGACATCGGGAAACGCCAAAGGAGATTATGTACCGACGAAGTAAAGAACGCGAAAAAGCGGAAAAAGCAGCAGAGAAGAAACGACGACGAGAGGAGCAGAAACAGAAAGATAAACTTAAGATTCGAAAACTCGCCTTAAAGCCCCGCAGTTACTGGATTAAACAAGCCCAACAAGCCGTAAACGCCTTCATCAGAGAAAGAGACCGCGACTTACCATGTATCTCGTGCGGAACGCTCACGTCTGCTCAGTGGGATGCCGGACATTACC…	CGA	766
1	167	933	TACCGGAACATCTCGGTAACTGCATATTCTGCATTAAAAAATCAACGCAAAAAATCGGACTTGCCTGCAAAGATGAGGAGGGATTGCAGCGTGTTTTTAATGAGGTCATCACGGGATCCCATGTGCGTGACGGACATCGGGAAACGCCAAAGGAGATTATGTACCGACGAAGTAAAGAACGCGAAAAAGCGGAAAAAGCAGCAGAGAAGAAACGACGACGAGAGGAGCAGAAACAGAAAGATAAACTTAAGATTCGAAAACTCGCCTTAAAGCCCCGCAGTTACTGGATTAAACAAGCCCAACAAGCCGTAAACGCCTTCATCAGAGAAAGAGACCGCGACTTACCATGTATCTCGTGCGGAACGCTCACGTCTGCTCAGTGGGATGCCGGACATTACC…	CGA	766
1	167	933	TACCGGAACATCTCGGTAACTGCATATTCTGCATTAAAAAATCAACGCAAAAAATCGGACTTGCCTGCAAAGATGAGGAGGGATTGCAGCGTGTTTTTAATGAGGTCATCACGGGATCCCATGTGCGTGACGGACATCGGGAAACGCCAAAGGAGATTATGTACCGACGAAGTAAAGAACGCGAAAAAGCGGAAAAAGCAGCAGAGAAGAAACGACGACGAGAGGAGCAGAAACAGAAAGATAAACTTAAGATTCGAAAACTCGCCTTAAAGCCCCGCAGTTACTGGATTAAACAAGCCCAACAAGCCGTAAACGCCTTCATCAGAGAAAGAGACCGCGACTTACCATGTATCTCGTGCGGAACGCTCACGTCTGCTCAGTGGGATGCCGGACATTACC…	CGA	766
1	167	933	GCGTTCAGATTGCTTAAATCGGAGTTTGAGGGTGCCGCAGCAGTTGTCCGGTAATGTCCGGCATGTCCCACTGAGCAGACGTGAGCGTTCCGCACGAGATACATGGTAAGTCGCGGTCTCTTTCTCTGATGAAGGCGTTTACGGCTTGTTGGGCTTGTTTAATCCAGTAACTGCGGGGCTTTAAGGCGAGTTTTCGAATCTTAAGTTTATCTTTCTGTTTCTGCTCCTCTCGTCGTCGTTTCTTCTCTGCTGCTTTTTCCGCTTTTTCGCGTTCTTTACTTCGTCGGTACATAATCTCCTTTGGCGTTTCCCGATGTCCGTCACGCACATGGGATCCCGTGATGACCTCATTAAAAACACGCTGCAATCCCTCCTCATCTTTGCAGGCAAGTCCGATTT…	CGA	766
1	167	933	CGGTAACTGCATATTCTGCATTAAAAAATCAACGCAAAAAATCGGACTTGCCTGCAAAGATGAGGAGGGATTGCAGCGTGTTTTTAATGAGGTCATCACGGGATCCCATGTGCGTGACGGACATCGGGAAACGCCAAAGGAGATTATGTACCGACGAAGTAAAGAACGCGAAAAAGCGGAAAAAGCAGCAGAGAAGAAACGACGACGAGAGGAGCAGAAACAGAAAGATAAACTTAAGATTCGAAAACTCGCCTTAAAGCCCCGCAGTTACTGGATTAAACAAGCCCAACAAGCCGTAAACGCCTTCATCAGAGAAAGAGACCGCGACTTACCATGTATCTCGTGCGGAACGCTCACGTCTGCTCAGTGGGATGCCGGACATTACCGGACAACTGCTGC…	CGA	766
1	167	933	CACCACGCATTGCTTGTGAATATTGCGTTCATTAAATCGGAGTTGAGGTGCCGCAGCAGTTGTCCGGTAATGTCCGGCATCCCACTGAGCAGACGTGAGCGTTCCGCACGAGAAACATGGTAAGTCGCGGTCTCTTTCTCTGATGAAGGCGTTTACGGCTTGTTGGGCTTGTTTAATCCAGTAACTGCGGGGCTTTAAGGCGAGTTTTCGAATCTTAAGTTTATCTTTCTGTTTCTGCTCCTCTCGTCGTCGTTTCTTCTCTGCTGCTTTTTCCGCTTTTTCGCGTTCTTTACTTCGTCGGTACATAATCTCCTTTGGCGTTTCCCGATGTCCGTCACGCACATGGGATCCCGTGATGACCTCATTAAAAACACGCTGCAATCCCTCCTCATCTTTGCA…	CGA	766
1	167	933	ACACTAGATCGCGTGTTGGTTGCACACCACGCATTGCTTGTGAATATTGCGTTCATTAAATCGGAGTTGAGGTGCCGCAGCAGTTGTCCGGTAATGTCCGGCATCCCACTGAGCAGACGTGAGCGTTCCGCACGAGATACATGGTAAGTCGCGGTCTCTTTCTCTGATGAAGGCGTTTACGGCTTGTTGGGCTTGTTTAATCCAGTAACTGCGGGGCTTTAAGGCGAGTTTTCGAATCTTAAGTTTATCTTTCTGTTTCTGCTCCTCTCGTCGTCGTTTCTTCTCTGCTGCTTTTTCCGCTTTTTCGCGTTCTTTACTTCGTCGGTACATAATCTCCTTTGGCGTTTCCCGATGTCCGTCACGCACATGGGATCCCGTGATGACCTCATTAAAAACACG…	CGA	766
1	148	1083	TGGTTGCACACCACGCATTGCTTGTGAATATTGCGTTCATTAAATCGGAGTTGAGGTGCCGCAGCAGTTGTCCGGTAATGTCCGGCATCCCACTGAGCAGACGTGAGCGTTCCGCACGAGATACATGGTAAGTCGCGGTCTCTTTCTCTGATGAAGGCGTTTCCCGATGTCCGTCACGCACATGGGATCCCGTGATGACCTCATTAAAAACACGCTGCAATCCCTCCTCATCTTTGCAGGCAAGTCCGATTTTTTGCGTTGATTTTTTAATGCAGAATATGCAGTTACCGAGATGTTCCG	AAACGCC	935
1	148	1083	TGGTTGCACACCACGCATTGCTTGTGAATATTGCGTTCATTAAATCGGAGTTGAGGTGCCGCAGCAGTTGTCCGGTAATGTCCGGCATCCCACTGAGCAGACGTGAGCGTTCCGCACGAGATACATGGTAAGTCGCGGTCTCTTTCTCTGATGAAGGCGTTTCCCGATGTCCGTCACGCACATGGGATCCCGTGATGACCTCATTAAAAACACGCTGCAATCCCTCCTCATCTTTGCAGGCAAGTCCGATTTTTTGCGTTGATTTTTTAATGCAGAATATGCAGTTACC	AAACGCC	935
1	148	1083	TACCGGAACATCTCGGTAACTGCATATTCTGCATTAAAAAATCAACGCAAAAAATCGGACTTGCCTGCAAAGATGAGGAGGGATTGCAGCGTGTTTTTAATGAGGTCATCACGGGATCCCATGTGCGTGACGGACATCGGGAAACGCCTTCATCAGAGAAAGAGACCGCGACTTACCATGTATCTCGTGCGGAACGCTCACGTCTGCTCAGTGGGATGCCGGACATTACCGGACAACTGCTGCGGCACCTCAACTCCGATTTAATGAACGCAATATTCACAAGCAATGCGTGGTGTGCAACC	AAACGCC	935
1	148	1083	CTCGGTAACTGCATATTCTGCATTAAAAAATCAACGCAAAAAATCGGACTTGCCTGCAAAGATGAGGAGGGATTGCAGCGTGTTTTTAATGAGGTCATCACGGGATCCCATGTGCGTGACGGACATCGGGAAACGCCTTCATCAGAGAAAGAGACCGCGACTTACCATGTATCTCGTGCGGAACGCTCACGTCTGCTCAGTGGGATGCCGGACATTACCGGACAACTGCTGCGGCACCTCAACTCCGATTTAATGAACGCAATATTCACAAGCAATGCGTGGTGTGCAACC	AAACGCC	935
1	147	1132	TGGTTGCACACCACGCATTGCTTGTGAATATTGCGTTCATTAAATCGGAGTTGAGGTGCCGCAGCAGTTGTCCGGTAATGTCCGGCATCCCACTGAGCAGACGTGAGCGTTTCCCGATGTCCGTCACGCACATGGGATCCCGTGATGACCTCATTAAAAACACGCTGCAATCCCTCCTCATCTTTGCAGGCAAGTCCGATTTTTTGCGTTGATTTTTTAATGCAGAATATGCAGTTACCGAGATGTTCCGGTA	AACGC	985
1	147	1132	CAGTTACTGGATTAAACAAGCCCAACAAGCCGTAAACGCCTTCATCAGAGAAAGAGACCGCGACTTACCATGTATCTCGTGCGGAACGCTCACGTCTGCTCAGTGGGATGCCGGACATTACCGGACAACTGCTGCGGCACCTCAACTCCGATTTAATGAACGCAATATTCACAAGCAATGCGTGGTGTGCAACCACTCACAGTCTGTGTGTATCTCTCTCAACAACAACAACGGAGGAGGAGGAAAAGAGAGAGATACACACAGACTGTGAGTGGTTGCACACCACGCATTGCTTGTGAATATTGCGTTCATTAAATCGGAGTTGAGGTGCCGCAGCAGTTGTCCGGTAATGTCCGGCATCCCACTGAGCAGACGTGAGCGTTTCCCGATGTCCGTCAC…	AACGC	985
1	137	1161	TTACCGGAACATCTCGGTAACTGCATATTCTGCATTGCTTGTGAATATTGCGTTCATTAAATCGGAGTTGAGGTGCCGCAGCAGTTGTCCGGTAATGTCCGTCACGCACATGGGATCCCGTGATGACCTCATTAAAAACACGCTGCAATCCCTCCTCATCTTTGCAGGCAAGTCCGATTTTTTGCGTTGATTTTTTAATGCAGAATATGCAGTTACCGAGATGTTCCGGTA	CGGACAT	1024
1	137	1161	TGTTGCACACCACGCATTGCTTGTGAATATTGCGTTCATTAAATCGGAGTTGAGGTGCCGCAGCAGTTGTCCGGTAATGTCCGTCACGCACATGGGATCCCGTGATGACCTCATTAAAAACACGCTGCAATCCCTCCTCATCTTTGCAGGCAAGTCCGATTTTTTGCGTTGATTTTTTAATGCAGAATATGCAGTTACCGAGATGTTCCGGTA	CGGACAT	1024
1	137	1161	TGTTGCACACCACGCATTGCTTGTGAATATTGCGTTCATTAAATCGGAGTTGAGGTGCCGCAGCAGTTGTCCGGTAATGTCCGTCACGCACATGGGATCCCGTGATGACCTCATTAAAAACACGCTGCAATCCCTCCTCATCTTTGCAGGCAAGTCCGATTTTTTGCGTTGATTTTTTAATGCAGAATATGCAGTTACC	CGGACAT	1024
1	137	1161	TGGTTGCCACCACGCATTGCTTGTGAATATTGCGTTCATTAAATCGGAGTTGAGGTGCCGCAGCAGTTGTCCGGTAATGTCCGTCACGCACATGGGATCCCGTGATGACCTCATTAAAAACACGCTGCAATCCCTCCTCATCTTTGCAGGCAAGTCCGATTTTTTGCGTTGATTTTTTAATGCAGAATATGCAGTTACCGAGATGTTCCGGT	CGGACAT	1024
1	137	1161	TGGTTGCACACCACGCATTGCTTGTGAATATTGCGTTCATTAAATCGGAGTTGAGGTGCCGCAGCAGTTGTCCGGTAATGTCCGTCACGCACATGGGATCCCGTGATGACCTCATTAAAAACACGCTGCAATCCCTCCTCATCTTTGCAGGCAAGTCCGATTTTTTGCGTTGATTTTTTAATGCAGAATATGCAGTTACCGAGATGTTCCGGTA	CGGACAT	1024
1	137	1161	TGGTTGCACACCACGCATTGCTTGTGAATATTGCGTTCATTAAATCGGAGTTGAGGTGCCGCAGCAGTTGTCCGGTAATGTCCGTCACGCACATGGGATCCCGTGATGACCTCATTAAAAACACGCTGCAATCCCTCCTCATCTTTGCAGGCAAGTCCGATTTTTTGCGTTGATTTTTTAATGCAGAATATGCAGTTACCGAGATGTTCCGGTA	CGGACAT	1024
1	137	1161	TGGTTGCACACCACGCATTGCTTGTGAATATTGCGTTCATTAAATCGGAGTTGAGGTGCCGCAGCAGTTGTCCGGTAATGTCCGTCACGCACATGGGATCCCGTGATGACCTCATTAAAAACACGCTGCAATCCCTCCTCATCTTTGCAGGCAAGTCCGATTTTTTGCGTTGATTTTTTAATGCAGAATATGCAGTTACCGAGATGTTCCGGTA	CGGACAT	1024
1	137	1161	TGGTTGCACACCACGCATTGCTTGTGAATATTGCGTTCATTAAATCGGAGTTGAGGTGCCGCAGCAGTTGTCCGGTAATGTCCGTCACGCACATGGGATCCCGTGATGACCTCATTAAAAACACGCTGCAATCCCTCCTCATCTTTGCAGGCAAGTCCGATTTTTTGCGTTGATTTTTTAATGCAGAATATGCAGTTACCGAGATGTTCCGGTA	CGGACAT	1024
1	137	1161	TGGTTGCACACCACGCATTGCTTGTGAATATTGCGTTCATTAAATCGGAGTTGAGGTGCCGCAGCAGTTGTCCGGTAATGTCCGTCACGCACATGGGATCCCGTGATGACCTCATTAAAAACACGCTGCAATCCCTCCTCATCTTTGCAGGCAAGTCCGATTTTTTGCGTTGATTTTTTAATGCAGAATATGCAGTTACCGAGATGTTCCGGTA	CGGACAT	1024
1	137	1161	TGGTTGCACACCACGCATTGCTTGTGAATATTGCGTTCATTAAATCGGAGTTGAGGTGCCGCAGCAGTTGTCCGGTAATGTCCGTCACGCACATGGGATCCCGTGATGACCTCATTAAAAACACGCTGCAATCCCTCCTCATCTTTGCAGGCAAGTCCGATTTTTTGCGTTGATTTTTTAATGCAGAATATGCAGTTACCGAGATGTTCCGGTA	CGGACAT	1024
1	137	1161	TGGTTGCACACCACGCATTGCTTGTGAATATTGCGTTCATTAAATCGGAGTTGAGGTGCCGCAGCAGTTGTCCGGTAATGTCCGTCACGCACATGGGATCCCGTGATGACCTCATTAAAAACACGCTGCAATCCCTCCTCATCTTTGCAGGCAAGTCCGATTTTTTGCGTTGATTTTTTAATGCAGAATATGCAGTTACCGAGATGTTCCGGTA	CGGACAT	1024
1	137	1161	TGGTTGCACACCACGCATTGCTTGTGAATATTGCGTTCATTAAATCGGAGTTGAGGTGCCGCAGCAGTTGTCCGGTAATGTCCGTCACGCACATGGGATCCCGTGATGACCTCATTAAAAACACGCTGCAATCCCTCCTCATCTTTGCAGGCAAGTCCGATTTTTTGCGTTGATTTTTTAATGCAGAATATGCAGTTACCGAGATGTTCCGGTA	CGGACAT	1024
1	137	1161	TGGTTGCACACCACGCATTGCTTGTGAATATTGCGTTCATTAAATCGGAGTTGAGGTGCCGCAGCAGTTGTCCGGTAATGTCCGTCACGCACATGGGATCCCGTGATGACCTCATTAAAAACACGCTGCAATCCCTCCTCATCTTTGCAGGCAAGTCCGATTTTTTGCGTTGATTTTTTAATGCAGAATATGCAGTTACCGAGATGTTCCGGTA	CGGACAT	1024
1	137	1161	TGGTTGCACACCACGCATTGCTTGTGAATATTGCGTTCATTAAATCGGAGTTGAGGTGCCGCAGCAGTTGTCCGGTAATGTCCGTCACGCACATGGGATCCCGTGATGACCTCATTAAAAACACGCTGCAATCCCTCCTCATCTTTGCAGGCAAGTCCGATTTTTTGCGTTGATTTTTTAATGCAGAATATGCAGTTACCGAGATGTTCCGGTA	CGGACAT	1024
1	137	1161	TGGTTGCACACCACGCATTGCTTGTGAATATTGCGTTCATTAAATCGGAGTTGAGGTGCCGCAGCAGTTGTCCGGTAATGTCCGTCACGCACATGGGATCCCGTGATGACCTCATTAAAAACACGCTGCAATCCCTCCTCATCTTTGCAGGCAAGTCCGATTTTTTGCGTTGATTTTTTAATGCAGAATATGCAGTTACCGAGATGTTCCGGTA	CGGACAT	1024
1	137	1161	TGGTTGCACACCACGCATTGCTTGTGAATATTGCGTTCATTAAATCGGAGTTGAGGTGCCGCAGCAGTTGTCCGGTAATGTCCGTCACGCACATGGGATCCCGTGATGACCTCATTAAAAACACGCTGCAATCCCTCCTCATCTTTGCAGGCAAGTCCGATTTTTTGCGTTGATTTTTTAATGCAGAATATGCAGTTACCGAGATGTTCCGGTA	CGGACAT	1024
1	137	1161	TGGTTGCACACCACGCATTGCTTGTGAATATTGCGTTCATTAAATCGGAGTTGAGGTGCCGCAGCAGTTGTCCGGTAATGTCCGTCACGCACATGGGATCCCGTGATGACCTCATTAAAAACACGCTGCAATCCCTCCTCATCTTTGCAGGCAAGTCCGATTTTTTGCGTTGATTTTTTAATGCAGAATATGCAGTTACCGAGATGTTCCGGTA	CGGACAT	1024
1	137	1161	TGGTTGCACACCACGCATTGCTTGTGAATATTGCGTTCATTAAATCGGAGTTGAGGTGCCGCAGCAGTTGTCCGGTAATGTCCGTCACGCACATGGGATCCCGTGATGACCTCATTAAAAACACGCTGCAATCCCTCCTCATCTTTGCAGGCAAGTCCGATTTTTTGCGTTGATTTTTTAATGCAGAATATGCAGTTACCGAGATGTTCCGGTA	CGGACAT	1024
1	137	1161	TGGTTGCACACCACGCATTGCTTGTGAATATTGCGTTCATTAAATCGGAGTTGAGGTGCCGCAGCAGTTGTCCGGTAATGTCCGTCACGCACATGGGATCCCGTGATGACCTCATTAAAAACACGCTGCAATCCCTCCTCATCTTTGCAGGCAAGTCCGATTTTTTGCGTTGATTTTTTAATGCAGAATATGCAGTTACCGAGATGTTCCGGTA	CGGACAT	1024
1	137	1161	TGGTTGCACACCACGCATTGCTTGTGAATATTGCGTTCATTAAATCGGAGTTGAGGTGCCGCAGCAGTTGTCCGGTAATGTCCGTCACGCACATGGGATCCCGTGATGACCTCATTAAAAACACGCTGCAATCCCTCCTCATCTTTGCAGGCAAGTCCGATTTTTTGCGTTGATTTTTTAATGCAGAATATGCAGTTACCGAGATGTTCCGGTA	CGGACAT	1024
1	137	1161	TGGTTGCACACCACGCATTGCTTGTGAATATTGCGTTCATTAAATCGGAGTTGAGGTGCCGCAGCAGTTGTCCGGTAATGTCCGTCACGCACATGGGATCCCGTGATGACCTCATTAAAAACACGCTGCAATCCCTCCTCATCTTTGCAGGCAAGTCCGATTTTTTGCGTTGATTTTTTAATGCAGAATATGCAGTTACCGAGATGTTCCGGTA	CGGACAT	1024
1	137	1161	TGGTTGCACACCACGCATTGCTTGTGAATATTGCGTTCATTAAATCGGAGTTGAGGTGCCGCAGCAGTTGTCCGGTAATGTCCGTCACGCACATGGGATCCCGTGATGACCTCATTAAAAACACGCTGCAATCCCTCCTCATCTTTGCAGGCAAGTCCGATTTTTTGCGTTGATTTTTTAATGCAGAATATGCAGTTACCGAGATGTTCCGGTA	CGGACAT	1024
1	137	1161	TGGTTGCACACCACGCATTGCTTGTGAATATTGCGTTCATTAAATCGGAGTTGAGGTGCCGCAGCAGTTGTCCGGTAATGTCCGTCACGCACATGGGATCCCGTGATGACCTCATTAAAAACACGCTGCAATCCCTCCTCATCTTTGCAGGCAAGTCCGATTTTTTGCGTTGATTTTTTAATGCAGAATATGCAGTTACCGAGATGTTCCGGTA	CGGACAT	1024
1	137	1161	TGGTTGCACACCACGCATTGCTTGTGAATATTGCGTTCATTAAATCGGAGTTGAGGTGCCGCAGCAGTTGTCCGGTAATGTCCGTCACGCACATGGGATCCCGTGATGACCTCATTAAAAACACGCTGCAATCCCTCCTCATCTTTGCAGGCAAGTCCGATTTTTTGCGTTGATTTTTTAATGCAGAATATGCAGTTACCGAGATGTTCCGGTA	CGGACAT	1024
1	137	1161	TGGTTGCACACCACGCATTGCTTGTGAATATTGCGTTCATTAAATCGGAGTTGAGGTGCCGCAGCAGTTGTCCGGTAATGTCCGTCACGCACATGGGATCCCGTGATGACCTCATTAAAAACACGCTGCAATCCCTCCTCATCTTTGCAGGCAAGTCCGATTTTTTGCGTTGATTTTTTAATGCAGAATATGCAGTTACCGAGATGTTCCGGTA	CGGACAT	1024
1	137	1161	TGGTTGCACACCACGCATTGCTTGTGAATATTGCGTTCATTAAATCGGAGTTGAGGTGCCGCAGCAGTTGTCCGGTAATGTCCGTCACGCACATGGGATCCCGTGATGACCTCATTAAAAACACGCTGCAATCCCTCCTCATCTTTGCAGGCAAGTCCGATTTTTTGCGTTGATTTTTTAATGCAGAATATGCAGTTACCGAGATGTTCCGGTA	CGGACAT	1024
1	137	1161	TGGTTGCACACCACGCATTGCTTGTGAATATTGCGTTCATTAAATCGGAGTTGAGGTGCCGCAGCAGTTGTCCGGTAATGTCCGTCACGCACATGGGATCCCGTGATGACCTCATTAAAAACACGCTGCAATCCCTCCTCATCTTTGCAGGCAAGTCCGATTTTTTGCGTTGATTTTTTAATGCAGAATATGCAGTTACCGAGATGTTCCGGTA	CGGACAT	1024
1	137	1161	TGGTTGCACACCACGCATTGCTTGTGAATATTGCGTTCATTAAATCGGAGTTGAGGTGCCGCAGCAGTTGTCCGGTAATGTCCGTCACGCACATGGGATCCCGTGATGACCTCATTAAAAACACGCTGCAATCCCTCCTCATCTTTGCAGGCAAGTCCGATTTTTTGCGTTGATTTTTTAATGCAGAATATGCAGTTACCGAGATGTTCCGGTA	CGGACAT	1024
1	137	1161	TGGTTGCACACCACGCATTGCTTGTGAATATTGCGTTCATTAAATCGGAGTTGAGGTGCCGCAGCAGTTGTCCGGTAATGTCCGTCACGCACATGGGATCCCGTGATGACCTCATTAAAAACACGCTGCAATCCCTCCTCATCTTTGCAGGCAAGTCCGATTTTTTGCGTTGATTTTTTAATGCAGAATATGCAGTTACCGAGATGTTCCGGTA	CGGACAT	1024
1	137	1161	TGGTTGCACACCACGCATTGCTTGTGAATATTGCGTTCATTAAATCGGAGTTGAGGTGCCGCAGCAGTTGTCCGGTAATGTCCGTCACGCACATGGGATCCCGTGATGACCTCATTAAAAACACGCTGCAATCCCTCCTCATCTTTGCAGGCAAGTCCGATTTTTTGCGTTGATTTTTTAATGCAGAATATGCAGTTACCGAGATGTTCCGGTA	CGGACAT	1024
1	137	1161	TGGTTGCACACCACGCATTGCTTGTGAATATTGCGTTCATTAAATCGGAGTTGAGGTGCCGCAGCAGTTGTCCGGTAATGTCCGTCACGCACATGGGATCCCGTGATGACCTCATTAAAAACACGCTGCAATCCCTCCTCATCTTTGCAGGCAAGTCCGATTTTTTGCGTTGATTTTTTAATGCAGAATATGCAGTTACCGAGATGTTCCGGTA	CGGACAT	1024
1	137	1161	TGGTTGCACACCACGCATTGCTTGTGAATATTGCGTTCATTAAATCGGAGTTGAGGTGCCGCAGCAGTTGTCCGGTAATGTCCGTCACGCACATGGGATCCCGTGATGACCTCATTAAAAACACGCTGCAATCCCTCCTCATCTTTGCAGGCAAGTCCGATTTTTTGCGTTGATTTTTTAATGCAGAATATGCAGTTACCGAGATGTTCCGGTA	CGGACAT	1024
1	137	1161	TGGTTGCACACCACGCATTGCTTGTGAATATTGCGTTCATTAAATCGGAGTTGAGGTGCCGCAGCAGTTGTCCGGTAATGTCCGTCACGCACATGGGATCCCGTGATGACCTCATTAAAAACACGCTGCAATCCCTCCTCATCTTTGCAGGCAAGTCCGATTTTTTGCGTTGATTTTTTAATGCAGAATATGCAGTTACCGAGATGTTCCGGTA	CGGACAT	1024
1	137	1161	TGGTTGCACACCACGCATTGCTTGTGAATATTGCGTTCATTAAATCGGAGTTGAGGTGCCGCAGCAGTTGTCCGGTAATGTCCGTCACGCACATGGGATCCCGTGATGACCTCATTAAAAACACGCTGCAATCCCTCCTCATCTTTGCAGGCAAGTCCGATTTTTTGCGTTGATTTTTTAATGCAGAATATGCAGTTACCGAGATGTTCCGGTA	CGGACAT	1024
1	137	1161	TGGTTGCACACCACGCATTGCTTGTGAATATTGCGTTCATTAAATCGGAGTTGAGGTGCCGCAGCAGTTGTCCGGTAATGTCCGTCACGCACATGGGATCCCGTGATGACCTCATTAAAAACACGCTGCAATCCCTCCTCATCTTTGCAGGCAAGTCCGATTTTTTGCGTTGATTTTTTAATGCAGAATATGCAGTTACCGAGATGTTCCGGTA	CGGACAT	1024
1	137	1161	TGGTTGCACACCACGCATTGCTTGTGAATATTGCGTTCATTAAATCGGAGTTGAGGTGCCGCAGCAGTTGTCCGGTAATGTCCGTCACGCACATGGGATCCCGTGATGACCTCATTAAAAACACGCTGCAATCCCTCCTCATCTTTGCAGGCAAGTCCGATTTTTTGCGTTGATTTTTTAATGCAGAATATGCAGTTACCGAGATGTTCCGGT	CGGACAT	1024
1	137	1161	TGGTTGCACACCACGCATTGCTTGTGAATATTGCGTTCATTAAATCGGAGTTGAGGTGCCGCAGCAGTTGTCCGGTAATGTCCGTCACGCACATGGGATCCCGTGATGACCTCATTAAAAACACGCTGCAATCCCTCCTCATCTTTGCAGGCAAGTCCGATTTTTTGCGTTGATTTTTTAATGCAGAATATGCAGTTACCGAGATGTTCCGGT	CGGACAT	1024
1	137	1161	TGGTTGCACACCACGCATTGCTTGTGAATATTGCGTTCATTAAATCGGAGTTGAGGTGCCGCAGCAGTTGTCCGGTAATGTCCGTCACGCACATGGGATCCCGTGATGACCTCATTAAAAACACGCTGCAATCCCTCCTCATCTTTGCAGGCAAGTCCGATTTTTTGCGTTGATTTTTTAATGCAGAATATGCAGTTACCGAGATGTTCCGG	CGGACAT	1024
1	137	1161	TGGTTGCACACCACGCATTGCTTGTGAATATTGCGTTCATTAAATCGGAGTTGAGGTGCCGCAGCAGTTGTCCGGTAATGTCCGTCACGCACATGGGATCCCGTGATGACCTCATTAAAAACACGCTGCAATCCCTCCTCATCTTTGCAGGCAAGTCCGATTTTTTGCGTTGATTTTTTAATGCAGAATATGCAGTTACCGAGATGTTCCGG	CGGACAT	1024
1	137	1161	TGGTTGCACACCACGCATTGCTTGTGAATATTGCGTTCATTAAATCGGAGTTGAGGTGCCGCAGCAGTTGTCCGGTAATGTCCGTCACGCACATGGGATCCCGTGATGACCTCATTAAAAACACGCTGCAATCCCTCCTCATCTTTGCAGGCAAGTCCGATTTTTTGCGTTGATTTTTTAATGCAGAATATGCAGTTACCGAGATGTTCCGG	CGGACAT	1024
1	137	1161	TGGTTGCACACCACGCATTGCTTGTGAATATTGCGTTCATTAAATCGGAGTTGAGGTGCCGCAGCAGTTGTCCGGTAATGTCCGTCACGCACATGGGATCCCGTGATGACCTCATTAAAAACACGCTGCAATCCCTCCTCATCTTTGCAGGCAAGTCCGATTTTTTGCGTTGATTTTTTAATGCAGAATATGCAGTTACCGAGATGTTCCGG	CGGACAT	1024
1	137	1161	TGGTTGCACACCACGCATTGCTTGTGAATATTGCGTTCATTAAATCGGAGTTGAGGTGCCGCAGCAGTTGTCCGGTAATGTCCGTCACGCACATGGGATCCCGTGATGACCTCATTAAAAACACGCTGCAATCCCTCCTCATCTTTGCAGGCAAGTCCGATTTTTTGCGTTGATTTTTTAATGCAGAATATGCAGTTACCGAGATGTTCCG	CGGACAT	1024
1	137	1161	TGGTTGCACACCACGCATTGCTTGTGAATATTGCGTTCATTAAATCGGAGTTGAGGTGCCGCAGCAGTTGTCCGGTAATGTCCGTCACGCACATGGGATCCCGTGATGACCTCATTAAAAACACGCTGCAATCCCTCCTCATCTTTGCAGGCAAGTCCGATTTTTTGCGTTGATTTTTTAATGCAGAATATGCAGTTACCGA	CGGACAT	1024
1	137	1161	TGGTTGCACACCACGCATTGCTTGTGAATATTGCGTTCATTAAATCGGAGTTGAGGTGCCGCAGCAGTTGTCCGGTAATGTCCGTCACGCACATGGGATCCCGTGATGACCTCATTAAAAACACGCTGCAATCCCTCCTCATCTTTGCAGGCAAGTCCGATTTTTTGCGTTGATTTTTTAATGCAGAATATGCAGTTACC	CGGACAT	1024
1	137	1161	TGGTTGCACACCACGCATTGCTTGTGAATATTGCGTTCATTAAATCGGAGTTGAGGTGCCGCAGCAGTTGTCCGGTAATGTCCGTCACGCACATGGGATCCCGTGATGACCTCATTAAAAACACGCTGCAATCCCTCCTCATCTTTGCAGGCAAGTCCGATTTTTTGCGTTGATTTTTTAATGCAGAATATGCAGTTACC	CGGACAT	1024
1	137	1161	TGGTTGCACACCACGCATTGCTTGTGAATATTGCGTTCATTAAATCGGAGTTGAGGTGCCGCAGCAGTTGTCCGGTAATGTCCGGCATCCCACTGAGCAGACGTGAGCGTTCCGCACGAGATACATGGTAAGTCGCGGTCTCTTTCTCTGATGAAGGCGTTTACGGCTTGTTGGGCTTGTTTAATCCAGTAACTGCGGGGCTTTAAGGCGAGTTTTCGAATCTTAAGTTTATCTTTCTGTTTCTGCTCCTCTCGTCGTCGTTTCTTCTCTGCTGCTTTTTCCGCTTTTTCGCGTTCTTTACTTCGTCGTTCGAGTGCTATCTTGGTTCCACACTCTGGAGAGCACCACCACTGATTAGCGAATGCAGGGTGAAACCATTCCCGGCATTCATCGTTTTTA…	CGGACAT	1024
1	137	1161	TGGTTCACACCACGCATTGCTTGTGAATATTGCGTTCATTAAATCGGAGTTGAGGTGCCGCAGCAGTTGTCCGGTAATGTCCGTCACGCACATGGGATCCCGTGATGACCTCATTAAAAACACGCTGCAATCCCTCCTCATCTTTGCAGGCAAGTCCGATTTTTTGCGTTGATTTTTTAATGCAGAATATGCAGTTACCGAGATGTTCCGGTA	CGGACAT	1024
1	137	1161	TGCACACCACGCATTGCTTGTGAATATTGCGTTCATTAAATCGGAGTTGAGGTGCCGCAGCAGTTGTCCGGTAATGTCCGTCACGCACATGGGATCCCGTGATGACCTCATTAAAAACACGCTGCAATCCCTCCTCATCTTTGCAGGCAAGTCCGATTTTTTGCGTTGATTTTTTAATGCAGAATATGCAGTTACCGAGATGTTCCGGTA	CGGACAT	1024
1	137	1161	TGAACATCTCGGTAACTGCACACCCGCATTGCTTGTGAATATTGCGTTCATTAAATCGGAGTTGAGGTGCCGCAGCAGTTGTCCGGTAATGTCCGTCACGCACATGGGATCCCGTGATGACCTCATTAAAAACACGCTGCAATCCCTCCTCATCTTTGCAGGCAAGTCCGATTTTTTGCGTTGATTTTTTAATGCAGAATATGCAGTTACCGAGATGTTC	CGGACAT	1024
1	137	1161	TCGCATTGCTTGTGAATATTGCGTTCATTAAATCGGAGTTGAGGTGCCGCAGCAGTTGTCCGGTAATGTCCGTCACGCACATGGGATCCCGTGATGACCTCATTAAAAACACGCTGCAATCCCTCCTCATCTTTGCAGGCAAGTCCGATTTTTTGCGTTGATTTTTTAATGCAGAATATGCAGTTACCGAGATGTTC	CGGACAT	1024
1	137	1161	TCCACGCATTGCTTGTGAATATTGCGTTCATTAAATCGGAGTTGAGGTGCCGCAGCAGTTGTCCGGTAATGTCCGTCACGCACATGGGATCCCGTGATGACCTCATTAAAAACACGCTGCAATCCCTCCTCATCTTTGCAGGCAAGTCCGATTTTTTGCGTTGATTTTTTAATGCAGAATATGCAGTTACCGAGATGTTCCGGTA	CGGACAT	1024
1	137	1161	TCACACCACGCATTGCTTGTGAATATTGCGTTCATTAAATCGGAGTTGAGGTGCCGCAGCAGTTGTCCGGTAATGTCCGTCACGCACATGGGATCCCGTGATGACCTCATTAAAAACACGCTGCAATCCCTCCTCATCTTTGCAGGCAAGTCCGATTTTTTGCGTTGATTTTTTAATGCAGAATATGCAGTTACCGAGATGTTCCGGTA	CGGACAT	1024
1	137	1161	TACCACGCATTGCTTGTGAATATTGCGTTCATTAAATCGGAGTTGAGGTGCCGCAGCAGTTGTCCGGTAATGTCCGTCACGCACATGGGATCCCGTGATGACCTCATTAAAAACACGCTGCAATCCCTCCTCATCTTTGCAGGCAAGTCCGATTTTTTGCGTTGATTTTTTAATGCAGAATATGCAGTTACCGAGATGTTCCGGT	CGGACAT	1024
1	137	1161	GTTCATTAAATCGGAGTTGAGGTGCCGCAGCAGTTGTCCGGTAATGTCCGTCACGCACATGGGATCCCGTGATGACCTCATTAAAAACACGCTGCAATCCCTCCTCATCTTTGCAGGCAAGTCCGATTTTTTGCGTTGATTTTTTAATGCAGAATATGCAGTTACCGAGATGTTCCGGTA	CGGACAT	1024
1	137	1161	GAATATTGCGTTCATTAAATCGGAGTTGAGGTGCCGCAGCAGTTGTCCGGTAATGTCCGTCACGCACATGGGATCCCGTGATGACCTCATTAAAAACACGCTGCAATCCCTCCTCATCTTTGCAGGCAAGTCCGATTTTTTGCGTTGATTTTTTAATGCAGAATATGCAGTTACCGAGATGTTCCGGTA	CGGACAT	1024
1	137	1161	CTTAAAGCCCCGCAGTTACTGGATTAAACAAGCCCAACAAGCCGTAAACGCCTTCATCAGAGAAAGAGACCGCGACTTACCATGTATCTCGTGCGGAACGCTCACGTCTGCTCAGTGGGATGCCGGACATTACCGGACAACTGCTGCGGCACCTCAACTCCGATTTAATGAACGCAATATTCACAAGCAATGCGTGGTGTGCAACCACTCACAGTCTGTGTGTATCTTCTCAACAACAACAACGGAGGAGGAGGAAAAGAGAGAGATACACACAGACTGTGAGTGGTTGCACACCACGCATTGCTTGTGAATATTGCGTTCATTAAATCGGAGTTGAGGTGCCGCAGCAGTTGTCCGGTAATGTCCGTCACGCACATGGGATCCCGTGATGACCTCATT…	CGGACAT	1024
1	137	1161	CTCGGTAACTGCATATTCTGCATTAAAAAATCAACGCAAAAAATCGGACTTGCCTGCAAAGATGAGGAGGGATTGCAGCGTGTTTTTAATGAGGTCATCACGGGATCCCATGTGCGTGACGGACATTACCGGACAACTGCTGCGGCACCTCAACTCCGATTTAATGAACGCAATATTCACAAGCAATGCGTGGTGTGCAACC	CGGACAT	1024
1	137	1161	CTCGGTAACTGCACACCACGCATTGCTTGTGAATATTGCGTTCATTAAATCGGAGTTGAGGTGCCGCAGCAGTTGTCCGGTAATGTCCGTCACGCACATGGGATCCCGTGATGACCTCATTAAAAACACGCTGCAATCCCTCCTCATCTTTGCAGGCAAGTCCGATTTTTTGCGTTGATTTTTTAATGCAGAATATGCAGTTACCGAGATGTTCCG	CGGACAT	1024
1	137	1161	CATCTCGGTAACTGCATATTCTGCATTAAAAAATCAACGCAAAAAATCGGACTTGCCTGCAAAGATGAGGAGGGATTGCAGCGTGTTTTTAATGAGGTCATCACGGGATCCCATGTGCGTGACGGACATTACCGGACAACTGCTGCGGCACCTCAACTCCGATTTAATGAACGCAATATTCACAAGCAATGCGTGGTGTGCAACC	CGGACAT	1024
1	137	1161	CACGCATTGCTTGTGAATATTGCGTTCATTAAATCGGAGTTGAGGTGCCGCAGCAGTTGTCCGGTAATGTCCGTCACGCACATGGGATCCCGTGATGACCTCATTAAAAACACGCTGCAATCCCTCCTCATCTTTGCAGGCAAGTCCGATTTTTTGCGTTGATTTTTTAATGCAGAATATGCAGTTACCGAGATGTTC	CGGACAT	1024
1	137	1161	CACCACGCATTGCTTGTGAATATTGCGTTCATTAAATCGGAGTTGAGGTGCCGCAGCAGTTGTCCGGTAATGTCCGTCACGCACATGGGATCCCGTGATGACCTCATTAAAAACACGCTGCAATCCCTCCTCATCTTTGCAGGCAAGTCCGATTTTTTGCGTTGATTTTTTAATGCAGAATATGCAGTTACCGAGATGTTCCGGTA	CGGACAT	1024
1	137	1161	CACACCACGCATTGCTTGTGAATATTGCGTTCATTAAATCGGAGTTGAGGTGCCGCAGCAGTTGTCCGGTAATGTCCGTCACGCACATGGGATCCCGTGATGACCTCATTAAAAACACGCTGCAATCCCTCCTCATCTTTGCAGGCAAGTCCGATTTTTTGCGTTGATTTTTTAATGCAGAATATGCAGTTACCGAGATGTTCCGGTA	CGGACAT	1024
1	137	1161	CACAAGCAATGCGTTCATTAAATCGGAGTTGAGGTGCCGCAGCAGTTGTCCGGTAATGTCCGTCACGCACATGGGATCCCGTGATGACCTCATTAAAAACACGCTGCAAAGATGAGGAGGGATTGCAGCGTGTTTTTAATGAGGTCATCACGGGATCCCATGTGCGTGACGGACATTACCGGACAACTGCTGCGGCACCTCAACTCCGATTTAATGAACGCATTGCTTGTGAATATTGCGTTCATTAAATCGGAGTTGAGGTGCCGCAGCAGTTGTCCGGTAATGTCCGTCACGCACATGGGATCCCGTGATGACCTCATTAAAAACACGCTGCAATCCCTCCTCATCTTTGCAGGCAAGTCCGATTTTTTGCGTTGATTTTTTAATGCAGAATATGCA…	CGGACAT	1024
1	137	1161	ATCTCTCTCTATCATCATCAACGTAGTGTAGATAGAGAGAGATACACACAGACTGTGAGTGGTTGCACACCACGCATTGCTTGTGAATATTGCGTTCATTAAATCGGAGTTGAGGTGCCGCAGCAGTTGTCCGGTAATGTCCGTCACGCACATGGGATCCCGTGATGACCTCATTAAAAACACGCTGCAATCCCTCCTCATCTTTGCAGGCAAGTCCGATTTTTTGCGTTGATTTTTTAATGCAGAATATGCAGTTACCGAGATGTTCCGG	CGGACAT	1024
1	137	1161	ATCAAATCAGAGAGAGGAGCAGAAACAGAAAGATAAACTTAAGATTCGAAAACTCGCCTTAAAGCCCCGCAGTTACTGGATTAAACAAGCCCAACAAGCCGTAAACGCCTTCATCAGAGAAAGAGACCGCGACTTACCATGTATCTCGTGCGGAACGCTCACGTCTGCTCAGTGGGATGCCGGACATTACCGGACAACTGCTGCGGCACCTCAGACTCCGATTTAATGAACGCAATATTCACAAGCAATGCGTGGTGTGCAGACCACTCACAGTCTGTGTGTATCTCTCTCAACAACAACAACGGAGGAGGAGGAAAAGAGAGAGATACACACAGACTGTGAGTGGTTGCACACCACGCATTGCTTGTGAATATTGCGTTCATTAAATCGGAGTTGAGG…	CGGACAT	1024
1	137	1161	ACACCACGCATTGCTTGTGAATATTGCGTTCATTAAATCGGAGTTGAGGTGCCGCAGCAGTTGTCCGGTAATGTCCGTCACGCACATGGGATCCCGTGATGACCTCATTAAAAACACGCTGCAATCCCTCCTCATCTTTGCAGGCAAGTCCGATTTTTTGCGTTGATTTTTTAATGCAGAATATGCAGTTACCGAGATGTTCCGGTA	CGGACAT	1024
1	137	1161	AATATTGCGTTCATTAAATCGGAGTTGAGGTGCCGCAGCAGTTGTCCGGTAATGTCCGTCACGCACATGGGATCCCGTGATGACCTCATTAAAAACACGCTGCAATCCCTCCTCATCTTTGCAGGCAAGTCCGATTTTTTGCGTTGATTTTTTAATGCAGAATATGCAGTTACCGAGATGTTCCGGTA	CGGACAT	1024
1	137	1161	AACTGCATATTCTGCATTAAAAAATCAACGCAAAAAATCGGACTTGCCTGCAAAGATGAGGAGGGATTGCAGCGTGTTTTTAATGAGGTCATCACGGGATCCCATGTGCGTGACGGACATTACCGGACAACTGCTGCGGCACCTCAACTCCGATTTAATGAACGCAATATTCACAAGCAATGCGTGGTGTGCAACC	CGGACAT	1024
1	129	1153	TGGTTGCACACCACGCATTGCTTGTGAATATTGCGTTCATTAAATCGGAGTTGAGGTGCCGCAGCAGTTGTCCGGTAATGTCCGGCACGCACATGGGATCCCGTGATGACCTCATTAAAAACACGCTGCAATCCCTCCTCATCTTTGCAGGCAAGTCCGATTTTTTGCGTTGATTTTTTAATGCAGAATATGCAGTTACCGAGATGTTC	TG	1024
1	121	745	ATCTCGGTAACTGCATATTCTGCATTAAAAAATCAACGCAAAAAATCGGACTTGCCTGCAAAGATGAGGAGGGATTGCAGCGTGTTTTTAATGAGGTCATCACGGGATCCCACGTGTGTGAGCACTGCTGCGCAGAACTGATGAGCGATCCGAATAGCTCGATGCACGAGGAAGAAGATGATGGCTAAACCAGCGCGAAGACGATGTAAAAACGATGAATGCCGGGAATGGTTTCACCCTGCATTCGCTAATCAGTGGTGGTGCTCTCCAGAGTGTGGAACCAAGATAGCACTCGAACGACGAAGTAAAGAACGCGAAAAAGCGGAAAAAGCAGCAGAGAAGAAACGACGACGAGAGGAGCAGAAACAGAAAGATAAACTTAAGATTCGAAAACTCGCC…	CA	624
1	120	1155	AACTGCATATTCTGCATTAAAAAATCAACGCAAAAAATCGGACTTGCCTGCAAAGATGAGGAGGGATTGCAGCGTGTTTTTAATGAGGTCATCACGGGATCCCGGACATTACCGGACAACTGCTGCGGCACCTCAACTCCGATTTAATGAACGCAATATTCACAAGCAATGCGTGGTGT	CC	1035
1	91	1179	TGGTTGCACACCACGCATTGCTTGTGAATATTGCGTTCATTAAATCGGAGTTGAGGTGCCGCTGCAATCCCTCCTCATCTTTGCAGGCAAGTCCGATTTTTTGCGTTGATTTTTTAATGCAGAATATGCAGTTACC	GCG	1088
1	73	973	CACCACGCATTGCTTGTGAATATTGCGTTCATTAAATCGGAGTTGAGGTGCCGCAGCAGTTGTCCGGTAATGTCCGGCATCCCACTGAGCAGACGTGAGCGTTCCGCACGAGATACATGGTAAGTCGCGGTCTCTTTCTCTGATGAAGGCGTTTACGGCTTGTTGGGCTTGTTTAATCCAGTAACTGCGGGGCTTTAAGGCGAGTTTTCGAATCTTAAGTTTATCTTTCTGTTTCTGCTCCTCTCGTCGTCGTTTCTTCTTTGCAGGCAAGTCCGATTTTTTGCGTTGATTTTTTAATGCAGAATATGCAGTTACCGAGATGTTCCGG	AGA	900
1	59	959	TGGTTGCACACCACGCATTGCTTGTGAATATTGCGTTCATTAAATCGGAGTTGAGGTGCCGCAGCAGTTGTCCGGTAATGTCCGGCATCCCACTGAGCAGACGTGAGCGTTCCGCACGAGATACATGGTAAGTCGCGGTCTCTTTCTCTGATGAAGGCGTTTACGGCTTGTTGGGCTTGTTTAATCCAGTAACTGCGGGGCTTTAAGGCGAGTTTTCGAATCTTAAGTTTATCTTTCTGTTTCTGCTCCTCTCGTCGTCGTTTCTTCTCTGCTGCTTTTTCCGATTTTTTGCGTTGATTTTTTAATGCAGAATATGCAGTTACCGAGATGTTCCGGTA	CGGA	900
1	59	959	TGGTTGCACACCACGCATTGCTTGTGAATATTGCGTTCATTAAATCGGAGTTGAGGTGCCGCAGCAGTTGTCCGGTAATGTCCGGCATCCCACTGAGCAGACGTGAGCGTTCCGCACGAGATACATGGTAAGTCGCGGTCTCTTTCTCTGATGAAGGCGTTTACGGCTTGTTGGGCTTGTTTAATCCAGTAACTGCGGGGCTTTAAGGCGAGTTTTCGAATCTTAAGTTTATCTTTCTGTTTCTGCTCCTCTCGTCGTCGTTTCTTCTCTGCTGCTTTTTCCGATTTTTTGCGTTGATTTTTTAATGCAGAATATGCAGTTACCGAGATGTTCCGG	CGGA	900
1	59	959	TCGGAACATCTCGGTAACTGCTTTTTTTTCCGCTTTTTCGCGTTCTTTACTTCGTCGTTCGAGTGCTATCTTGGTTCCACACTCTGGAGAGCACCACCACTGATTAGCGAATGCAGGGTGAAACCATTCCCGGCATTCATCGTTTTTACATCGTCTTCGCGCTGGTTTAGCCATCATCTTCTTCCTCGTGCATCGAGCTATTCGGATCGCTCATCAGTTCTGCGCAGCAGTGCTCACACACGTGAACTTCCAGCACATGCAGCTTCTGACCGCAGTTACTGGATTAAACAAGCCCAACAAGCCGTAAACGCCTTCATCAGAGAAAGAGACCGCGACTTACCATGTAATGTCCGGCATCCCACTGAGCAGACGTGAGCGTTCCGCACGAGATACATGGTA…	CGGA	900
1	53	954	TGGTTGCACACCACGCATTGCTTGTGAATATTGCGTTCATTAAATCGGAGTTGAGGTGCCGCAGCAGTTGTCCGGTAATGTCCGGCATCCCACTGAGCAGACGTGAGCGTTCCGCACGAGATACATGGTAAGTCGCGGTCTCTTTCTCTGATGAAGGCGTTTACGGCTTGTTGGGCTTGTTTAATCCAGTAACTGCGGGGCTTTAAGGCGAGTTTTCGAATCTTAAGTTTATCTTTCTGTTTCTGCTCCTCTCGTCGTCGTTTCTTCTCTGCTGCTTTTTCCGCTTTTTGCGTTGATTTTTTAATGCAGAATATGCAGTTACCGAGATGTTCCGGTA	AAAAA	901
