# Supplementary material for: CRISPR-Cas effector specificity and cleavage site determine phage escape outcomes
Source: PLoS Biol. 2023 Apr 14;21(4):e3002065. doi: 10.1371/journal.pbio.3002065 (PMC10132644; doi:10.1371/journal.pbio.3002065)
Supplement: S6 Data — Contains data presented in Fig 3F. (XLSX) [file pbio.3002065.s020.xlsx]

## Sheet: legend
This workbook contains data used to generate Fig. 3F
Sheet Fig. 3F contains the quantified triplicate data used to generate Fig. 3F
The remaining sheets contain analysis of high-throughput sequencing of L target amplicons. The number of reads with different types of mutations in each sample are reported on each sheet. These data were used to calculate the relative abundance of the A2T and G17T mutant phages in each sample reported in Fig. 3F
Sheets are named for the ratio of seed and mutant phage mixed prior to infection, the crRNA used (when applicable), and the dilution factor for the phage used for infectionas follows:
seed mix = 2:1 seed:PAM distal mutant ratio
distal mix = 1:2 seed:PAM distal mutant ratio
initial = mixed phages prior to bacterial infection
MM15 = crRNA with mismatch at position 15
NT = non-targeting crRNA
rep1, rep2, rep3 = number of replicate

## Sheet: Fig. 3F
	NT crRNA			MM15 crRNA
mix	0.436194	0.430725	0.357052	0.436194	0.430725	0.357052
10-3	0.770483	0.766018	0.779019	0.669995	0.601502	0.585606
10-4	0.770107	0.77747	0.767536	0.535436	0.532178	0.533036
10-5	0.728454	0.258358	0.805115	0.272691	0.25794	0.293421
10-6	0.896316	0.644041	0.681622	0.09196	0.186441	0.100908
10-7	0.998432	0.484102	0.769134	0.235894	0.132278	0.112755

## Sheet: seed mix initial 10^-3
	mutation type
Gene L target	A	T	C	G	deletion	multi-mutation	sum for all mutation types
T	0	0	0	0	0	4		0.000116249	34409	total sequences
T	0	0	0	0	0	1		2.90622e-05	33738 single mutation or indel sequences
T	0	0	0	0	5	6		0.000319684	218 wild-type sequences
G	0	0	0	0	0	8		0.000232497	2 other sequences
T	0	0	0	0	0	14		0.00040687	fraction mutated is	0.99
A	0	14653	1	0	0	355		0.436194
C	0	0	0	0	0	3		8.71865e-05
T	0	0	0	0	0	4		0.000116249
G	0	0	1	0	0	2		8.71865e-05
T	0	0	0	1	0	4		0.000145311
C	0	0	0	0	0	6		0.000174373
C	0	0	0	0	0	6		0.000174373
A	0	0	0	2	0	1		8.71865e-05
C	0	0	0	0	0	1		2.90622e-05
G	0	0	0	0	0	5		0.000145311
C	0	0	0	0	0	4		0.000116249
C	0	0	0	0	0	9		0.000261559
G	0	0	0	0	0	2		5.81243e-05
A	0	0	2	0	0	2		0.000116249
C	0	0	0	0	0	2		5.81243e-05
G	4	19067	2	0	0	12		0.554651
G	0	0	0	0	0	0		0
A	0	0	0	0	0	0		0
A	0	0	0	0	0	0		0
		mutated sequence	count	count in control	type of mutation	mutation position	original base			mutated base
		TTTGTACTGTCCACGCCGACTGAA	19069	0	SNP	21	G	to		T
		TTTGTTCTGTCCACGCCGACGGAA	14654	0	SNP	6	A	to		T
		TTTGTTCTGTCCACGCCGACTGAA	194	0	multi-mismatch	6	A	to		T
		TTTGCTCTGTCCACGCCGACGGAA	5	0	multi-mismatch	5	T	to		C
		TTTGTACTGTCCACGCCGACGGAA	217	0	perfect	perfect	perfect	to		perfect
		TTTGTTCTGTCCACGCCAACGGAA	23	0	multi-mismatch	6	A	to		T
		TTTGTACTGTCCACGTCGACTGAA	1	0	multi-mismatch	16	C	to		T
		TTCGTACTGTCCACGCCGACTGAA	2	0	multi-mismatch	3	T	to		C
		TTTGTTCTATCCACGCCGACGGAA	38	0	multi-mismatch	6	A	to		T
		TTTGTTCTGTCCACGCTGACGGAA	3	0	multi-mismatch	6	A	to		T
		TTTGTACCGTCCACGCCGACTGAA	2	0	multi-mismatch	8	T	to		C
		TTTGTTCTGTCCATGCCGACGGAA	42	0	multi-mismatch	6	A	to		T
		TTTGTTCTGTCGACGCCGACGGAA	1	0	multi-mismatch	6	A	to		T
		TTTGTTCTGTCCACGCCGACGGAG	2	0	multi-mismatch	6	A	to		T
		TTTGTACTGTCCACGCCGACAGAA	3	0	SNP	21	G	to		A
		TTTGTACTGTCCACGCCGACTTAA	5	0	multi-mismatch	21	G	to		T
		TTTGTACTGTCCACGCCGACCGAA	1	0	SNP	21	G	to		C
		TTTGTTCTGTCCACGCCGAAGGAA	2	0	multi-mismatch	6	A	to		T
		TTTGTTCTGCCCACGCCGACGGAA	1	0	multi-mismatch	6	A	to		T
		TTTGTTCTGTCCACACCGACGGAA	1	0	multi-mismatch	6	A	to		T
		TTTATACTGTCCACGCCGACTGAA	1	0	multi-mismatch	4	G	to		A
		CTTGTTCTGTCCACGCCGACGGAA	1	0	multi-mismatch	1	T	to		C
		TTTGTTCTGTCCACGCCGACGGGA	2	0	multi-mismatch	6	A	to		T
		TTTGTACTGTCCACGCCGCCGGAA	1	0	SNP	19	A	to		C
		TTTGCACTGTCCACGCCGACTGAA	2	0	multi-mismatch	5	T	to		C
		TTTGTACTGTCAACGCCGACTGAA	3	0	multi-mismatch	12	C	to		A
		TTAGTTCTGTCCACGCCGACGGAA	1	0	multi-mismatch	3	T	to		A
		ATTGTTCTGTCCACGCCGACGGAA	1	0	multi-mismatch	1	T	to		A
		TTTGTACTGCCCACGCCGACTGAA	2	0	multi-mismatch	10	T	to		C
		TTTGTTCTGTCCACGCCGATGGAA	2	0	multi-mismatch	6	A	to		T
		TTTGTACTGTCCGCGCCGACGGAA	1	0	SNP	13	A	to		G
		TTTGTTCTGTCCACGCCGGCGGAA	3	0	multi-mismatch	6	A	to		T
		TTTGTACTGTCCACGCTGACTGAA	3	0	multi-mismatch	17	C	to		T
		TTTGTACTGTCCACTCCGACTGAA	3	0	multi-mismatch	15	G	to		T
		TTTGTACTGTCCACGCAGACTGAA	3	0	multi-mismatch	17	C	to		A
		TTTTTTCTGTCCACGCCGACGGAA	1	0	multi-mismatch	4	G	to		T
		TTTGTTCTGTCCACGCCGACGCAA	1	0	multi-mismatch	6	A	to		T
		TTTGTTCTGTCTACGCCGACGGAA	2	0	multi-mismatch	6	A	to		T
		TTTGTACTGTTCACGCCGACTGAA	3	0	multi-mismatch	11	C	to		T
		TTTGTATTGTCCACGCCGACTGAA	1	0	multi-mismatch	7	C	to		T
		TTTGTACTGTCCACGCCGGCTGAA	1	0	multi-mismatch	19	A	to		G
		TTTATTCTGTCCACGCCGACGGAA	2	0	multi-mismatch	4	G	to		A
		TTTGTACTGTCCACGACGACTGAA	1	0	multi-mismatch	16	C	to		A
		TTTGTACTGTCCACGCCGACTGTA	2	0	multi-mismatch	21	G	to		T
		TTTGAACTGTCCACGCCGACTGAA	1	0	multi-mismatch	5	T	to		A
		TTTGTTCAGTCCACGCCGACGGAA	2	0	multi-mismatch	6	A	to		T

## Sheet: seed mix initial 10^-4
	mutation type
Gene L target	A	T	C	G	deletion	multi-mutation	sum for all mutation types
T	0	0	0	0	0	5		0.000208786	23948	total sequences
T	0	0	0	0	0	2		8.35143e-05	23558 single mutation or indel sequences
T	0	0	0	0	0	7		0.0002923	100 wild-type sequences
G	0	0	0	0	0	4		0.000167029	1 other sequences
T	0	0	0	0	0	12		0.000501086	fraction mutated is	1.0
A	0	10163	1	1	1	149		0.430725
C	0	0	0	0	0	3		0.000125271
T	0	0	0	0	0	3		0.000125271
G	0	0	0	0	0	2		8.35143e-05
T	0	0	0	0	0	2		8.35143e-05
C	0	0	0	0	0	16		0.000668114
C	0	0	0	0	0	11		0.000459329
A	0	0	0	33	0	14		0.00196259
C	0	0	0	0	0	6		0.000250543
G	0	3	0	0	0	5		0.000334057
C	0	0	0	0	0	0		0
C	0	0	0	0	0	5		0.000208786
G	0	0	0	0	1	7		0.000334057
A	0	0	0	0	0	3		0.000125271
C	0	0	0	0	0	3		0.000125271
G	0	13352	2	0	1	30		0.558919
G	0	0	0	0	0	0		0
A	0	0	0	0	0	0		0
A	0	0	0	0	0	0		0
		mutated sequence	count	count in control	type of mutation	mutation position	original base			mutated base
		TTTGTTCTGTCCACGCCGACGGAA	10162	0	SNP	6	A	to		T
		TTTGTACTGTCCACGCCGACTGAA	13352	0	SNP	21	G	to		T
		TTTGTTCTGTCCACGCCGACTGAA	62	0	multi-mismatch	6	A	to		T
		TTTGTACTGTCCACGCCGACGGAA	99	0	perfect	perfect	perfect	to		perfect
		TTTGTTCTGTCCACGCCTACGGAA	7	0	multi-mismatch	6	A	to		T
		TTTGTACTGTCCACACCGACTGAA	2	0	multi-mismatch	15	G	to		A
		TTTGTTCTGTCCACTCCGACGGAA	1	0	multi-mismatch	6	A	to		T
		TTTGTACTGTCCACGCCTACTGAA	3	0	multi-mismatch	18	G	to		T
		TTTGTTCTGTACACGCCGACGGAA	2	0	multi-mismatch	6	A	to		T
		TTTGTTCTGTCCATGCCGACGGAA	20	0	multi-mismatch	6	A	to		T
		TTTGTACTGTTCACGCCGACTGAA	1	0	multi-mismatch	11	C	to		T
		TTTGTTCTGTCCACGCCAACGGAA	11	0	multi-mismatch	6	A	to		T
		TTTGTACTGTCCGCGCCGACGGAA	32	0	SNP	13	A	to		G
		TTTGTACTGCCCACGCCGACTGAA	1	0	multi-mismatch	10	T	to		C
		TTTGTACTGTACACGCCGACTGAA	13	0	multi-mismatch	11	C	to		A
		TTTGTTCTGTCCACACCGACGGAA	3	0	multi-mismatch	6	A	to		T
		TTTGTTCTGCCCACGCCGACGGAA	3	0	multi-mismatch	6	A	to		T
		TTTGTTCTATCCACGCCGACGGAA	9	0	multi-mismatch	6	A	to		T
		TTTGTACTGTCCACGCAGACTGAA	2	0	multi-mismatch	17	C	to		A
		TTTGTACTGTCCACGCCGACTAAA	4	0	multi-mismatch	21	G	to		T
		TTTGTACCGTCCACGCCGACTGAA	1	0	multi-mismatch	8	T	to		C
		TTTGTTCTGTCCACGCCGTCGGAA	1	0	multi-mismatch	6	A	to		T
		TTTGTACTGTCAACGCCGACTGAA	10	0	multi-mismatch	12	C	to		A
		TTTGTTCTGTCCACGCCGACAGAA	1	0	multi-mismatch	6	A	to		T
		TTTGTACTGTCCGCGCAGACGGAA	6	0	multi-mismatch	13	A	to		G
		TTTGTACTGTCCACGCCGACTTAA	17	0	multi-mismatch	21	G	to		T
		TTTGTACTGTCCGCGCCGACTGAA	4	0	multi-mismatch	13	A	to		G
		TTTGCACTGTCCACGCCGACTGAA	1	0	multi-mismatch	5	T	to		C
		TTTGTTCTGTCCGCGCCGACGGAA	2	0	multi-mismatch	6	A	to		T
		TTTGCTCTGTCCACGCCGACGGAA	5	0	multi-mismatch	5	T	to		C
		TTTGTACTGTCCACGCTGACTGAA	1	0	multi-mismatch	17	C	to		T
		TTTGTTCTGTTCACGCCGACGGAA	2	0	multi-mismatch	6	A	to		T
		TTTGTACTGTCCACGCCGACTGAG	1	0	multi-mismatch	21	G	to		T
		TTTGTACTGTCCGCGCCTACGGAA	1	0	multi-mismatch	13	A	to		G
		TTTGTACTGTCCATGCCGACTGAA	4	0	multi-mismatch	14	C	to		T
		TTTGTACTGTCCACGCCGACCGAA	1	0	SNP	21	G	to		C
		TTTGTACTGTCCACGCCGATTGAA	1	0	multi-mismatch	20	C	to		T
		TTTGAACTGTCCACGCCGACTGAA	1	0	multi-mismatch	5	T	to		A
		TTTGTACTGTCCACTCCGACGGAA	2	0	SNP	15	G	to		T
		CTTGTACTGTCCACGCCGACTGAA	1	0	multi-mismatch	1	T	to		C
		TTTGTACTGTCCACGCCGACTGGA	1	0	multi-mismatch	21	G	to		T
		TTTGTACTATCCACGCCGACTGAA	1	0	multi-mismatch	9	G	to		A
		TTTATTCTGTCCACGCCGACGGAA	1	0	multi-mismatch	4	G	to		A
		TTTGTACTGTCCACGCCAACTGAA	1	0	multi-mismatch	18	G	to		A
		TTTGTACTGTCCACGCCGTCTGAA	1	0	multi-mismatch	19	A	to		T
		ATTGTACTGTCCACGCCGACTGAA	1	0	multi-mismatch	1	T	to		A
		TTCGTTCTGTCCACGCCGACGGAA	2	0	multi-mismatch	3	T	to		C
		TTTGTATTGTCCACGCCGACTGAA	1	0	multi-mismatch	7	C	to		T

## Sheet: seed mix initial 10^-5
	mutation type
Gene L target	A	T	C	G	deletion	multi-mutation	sum for all mutation types
T	0	0	0	0	0	0		0	5481	total sequences
T	0	0	0	0	0	0		0	5203 single mutation or indel sequences
T	0	0	0	0	1	1		0.000364897	113 wild-type sequences
G	0	0	0	0	0	0		0	0 other sequences
T	1	0	0	0	0	20		0.00383142	fraction mutated is	0.98
A	0	1914	0	0	0	43		0.357052
C	0	0	0	0	0	0		0
T	0	0	0	0	0	1		0.000182448
G	0	0	0	0	0	0		0
T	0	0	0	8	0	0		0.00145959
C	0	0	0	0	0	15		0.00273673
C	0	0	0	0	0	19		0.00346652
A	0	0	0	42	0	8		0.00912242
C	0	0	0	0	0	7		0.00127714
G	0	0	0	0	0	1		0.000182448
C	0	0	0	0	0	9		0.00164204
C	4	0	0	0	0	17		0.00383142
G	0	1	0	0	0	6		0.00127714
A	0	0	21	0	0	3		0.00437876
C	0	0	0	0	0	1		0.000182448
G	0	3211	0	0	0	14		0.588396
G	0	0	0	0	0	0		0
A	0	0	0	0	0	0		0
A	0	0	0	0	0	0		0
		mutated sequence	count	count in control	type of mutation	mutation position	original base			mutated base
		TTTGTTCTGTCCACGCCGACGGAA	1913	0	SNP	6	A	to		T
		TTTGTACTGTCCACGCCGACTGAA	3210	0	SNP	21	G	to		T
		TTTGTACTGTCCACGCCGACGGAA	113	0	perfect	perfect	perfect	to		perfect
		TTTGTACTGTCAACGCCGACTGAA	15	0	multi-mismatch	12	C	to		A
		TTTGTACTGTACACGCCGACTGAA	14	0	multi-mismatch	11	C	to		A
		TTTGTACTGTCCACGCCGACTTAA	12	0	multi-mismatch	21	G	to		T
		TTTGTTCTGTCCACGCCGACTGAA	16	0	multi-mismatch	6	A	to		T
		TTTGTTCTGTCCACGCCGACGTAA	2	0	multi-mismatch	6	A	to		T
		TTTGCTCTGTCCACGCCGACGGAA	12	0	multi-mismatch	5	T	to		C
		TTTGTACTGTCCACGCCGCCGGAA	20	0	SNP	19	A	to		C
		TTTGTACTGTCCGCGCCGACGGAA	41	0	SNP	13	A	to		G
		TTTGTACTGTCCATGCCGACTGAA	6	0	multi-mismatch	14	C	to		T
		TTTGTACTGTCCACGACGACTGAA	7	0	multi-mismatch	16	C	to		A
		TTTGTACTGTCCACGCAGACTGAA	15	0	multi-mismatch	17	C	to		A
		TTTGTACTGTCCACGCCGGCTGAA	2	0	multi-mismatch	19	A	to		G
		TTTGCGCTGTCCACGCCGACGGAA	3	0	multi-mismatch	5	T	to		C
		TTTGTACTGTCCACGCAGACGGAA	3	0	SNP	17	C	to		A
		TTTGTACTGTCCACGCCTACTGAA	5	0	multi-mismatch	18	G	to		T
		TTTGTTCTGTCCATGCCGACGGAA	3	0	multi-mismatch	6	A	to		T
		TTTGTTCTATCCACGCCGACGGAA	2	0	multi-mismatch	6	A	to		T
		TTTGTGCTGTACACGCCGACGGAA	1	0	multi-mismatch	6	A	to		G
		TTTGTACTGGCCACGCCGACGGAA	7	0	SNP	10	T	to		G
		TTTGTACTGTCCGCGCCTACGGAA	3	0	multi-mismatch	13	A	to		G
		TTTGCACTGTCCACGCCGACTGAA	1	0	multi-mismatch	5	T	to		C
		TTTGTTCTGTCCGCGCCGACGGAA	6	0	multi-mismatch	6	A	to		T
		TTTGTACTGTCAGCGCCGACGGAA	2	0	multi-mismatch	12	C	to		A
		TTTGTACTGTCCGCGCCGACTGAA	1	0	multi-mismatch	13	A	to		G

## Sheet: seed mix initial 10^-6
	mutation type
Gene L target	A	T	C	G	deletion	multi-mutation	sum for all mutation types
T	0	0	0	0	0	0		0	5081	total sequences
T	0	0	0	0	0	0		0	4447 single mutation or indel sequences
T	0	0	0	0	0	0		0	361 wild-type sequences
G	0	1	0	0	0	0		0.000196812	0 other sequences
T	0	0	10	0	0	12		0.00432986	fraction mutated is	0.93
A	0	858	0	39	0	76		0.191498
C	0	0	0	0	0	4		0.000787247
T	0	0	0	0	0	1		0.000196812
G	0	0	0	0	0	2		0.000393623
T	0	0	0	0	0	3		0.000590435
C	0	0	0	0	0	30		0.00590435
C	6	0	0	0	0	44		0.00984058
A	0	0	0	116	0	29		0.0285377
C	0	0	0	0	0	1		0.000196812
G	0	0	0	0	0	16		0.00314899
C	0	0	0	0	0	3		0.000590435
C	0	0	0	0	0	12		0.00236174
G	0	2	0	0	0	27		0.00570754
A	0	0	7	0	0	1		0.00157449
C	0	0	0	0	0	0		0
G	1	3407	0	0	0	12		0.673096
G	0	0	0	0	0	0		0
A	0	0	0	0	0	0		0
A	0	0	0	0	0	0		0
		mutated sequence	count	count in control	type of mutation	mutation position	original base			mutated base
		TTTGTACTGTCCACGCCGACGGAA	360	0	perfect	perfect	perfect	to		perfect
		TTTGTGCTGTCCACGCCGACGGAA	38	0	SNP	6	A	to		G
		TTTGTACTGTCCACGCCGACTGAA	3406	0	SNP	21	G	to		T
		TTTGTTCTGTCCACGCCGACGGAA	857	0	SNP	6	A	to		T
		TTTGTTCTGTCCACGCCGACTGAA	60	0	multi-mismatch	6	A	to		T
		TTTGTACTGTCCGCGCCGACGGAA	115	0	SNP	13	A	to		G
		TTTGTACTGTCCACTCCGACTGAA	15	0	multi-mismatch	15	G	to		T
		TTTGTACTGTCCACGCCTACGGAA	1	0	SNP	18	G	to		T
		TTTGTTCTGTCCATGCCGACGGAA	1	0	multi-mismatch	6	A	to		T
		TTTGTACTGTCAACGCCGACTGAA	39	0	multi-mismatch	12	C	to		A
		TTTGTACTGTCCACGCCGCCGGAA	6	0	SNP	19	A	to		C
		TTTGTACTGTCCGCGCCTACGGAA	5	0	multi-mismatch	13	A	to		G
		TTTGTAATGTCCACGCCGACTGAA	3	0	multi-mismatch	7	C	to		A
		TTTGTACTGTCCACGCCGACTTAA	7	0	multi-mismatch	21	G	to		T
		TTTGCGCTGTCCACGCCGACGGAA	11	0	multi-mismatch	5	T	to		C
		TTTGTTATGTACACGCCGACGGAA	1	0	multi-mismatch	6	A	to		T
		TTTGTACTGTCCACGCCTACTGAA	26	0	multi-mismatch	18	G	to		T
		TTTGTACTGTACACGCCGACTGAA	29	0	multi-mismatch	11	C	to		A
		TTTGCACTGTCCACGCCGACGGAA	9	0	SNP	5	T	to		C
		TTTGTACTGTCCACGACGACTGAA	2	0	multi-mismatch	16	C	to		A
		TTTGTACTGTCCGCGCCGACTGAA	7	0	multi-mismatch	13	A	to		G
		TTTGTACTGTCCGTGCCGACGGAA	3	0	multi-mismatch	13	A	to		G
		TTTGTACTGTCCGCGCAGACGGAA	9	0	multi-mismatch	13	A	to		G
		TTTGTTATGTCCACGCCGACGGAA	2	0	multi-mismatch	6	A	to		T
		TTTGTACTGTCCACGCTGGCGGAA	5	0	multi-mismatch	17	C	to		T
		TTTGTACTGTCAACGCCGACGGAA	5	0	SNP	12	C	to		A
		TTTGTACTGGCCACGCCGACGAAA	1	0	multi-mismatch	10	T	to		G
		TTTGTACTGTCCACGCAGACTGAA	3	0	multi-mismatch	17	C	to		A
		TTTGTACTGTCCACGCCGACTGTA	1	0	multi-mismatch	21	G	to		T
		TTTGTTCTGTCCACGCCGACAGAA	1	0	multi-mismatch	6	A	to		T
		TTTGTTCTGTCCACGCTGACGGAA	1	0	multi-mismatch	6	A	to		T
		TTTGTACTGTCAACGCCGCCGGAA	2	0	multi-mismatch	12	C	to		A
		TTTGTACTATCCACGCCGACTGAA	1	0	multi-mismatch	9	G	to		A

## Sheet: seed mix initial 10^-7
	mutation type
Gene L target	A	T	C	G	deletion	multi-mutation	sum for all mutation types
T	0	0	0	0	0	8		0.00405885	1971	total sequences
T	0	0	0	0	0	0		0	1638 single mutation or indel sequences
T	0	0	0	0	0	0		0	158 wild-type sequences
G	0	0	0	0	0	0		0	0 other sequences
T	0	0	0	0	0	3		0.00152207	fraction mutated is	0.92
A	0	286	0	0	1	23		0.157281
C	0	0	0	0	0	0		0
T	0	0	0	0	0	6		0.00304414
G	0	0	0	0	0	1		0.000507357
T	0	0	0	0	0	1		0.000507357
C	0	0	0	0	0	16		0.00811771
C	0	0	0	0	0	36		0.0182648
A	0	0	0	71	0	13		0.042618
C	0	0	0	0	0	0		0
G	0	0	0	0	0	2		0.00101471
C	0	0	0	0	0	5		0.00253678
C	0	0	0	0	1	15		0.00811771
G	0	0	0	0	0	31		0.0157281
A	0	0	25	0	0	5		0.0152207
C	0	0	0	0	0	0		0
G	0	1254	0	0	0	10		0.641299
G	0	0	0	0	0	0		0
A	0	0	0	0	0	0		0
A	0	0	0	0	0	0		0
		mutated sequence	count	count in control	type of mutation	mutation position	original base			mutated base
		TTTGTACTGTCCACGCCGACTGAA	1253	0	SNP	21	G	to		T
		TTTGTACTGTCAACGCAGACTGAA	7	0	multi-mismatch	12	C	to		A
		TTTGTACTGTCCACGCCGACGGAA	157	0	perfect	perfect	perfect	to		perfect
		TTTGTACTGTCAACGCCGACTGAA	25	0	multi-mismatch	12	C	to		A
		TTTGTACCGTCCACGCCGACTGAA	5	0	multi-mismatch	8	T	to		C
		TTTGTTCTGTCCACGCCGACGGAA	285	0	SNP	6	A	to		T
		TTTGTACTGTCCGCGCCGACGGAA	70	0	SNP	13	A	to		G
		TTTGTACTGTCCACGCCGCCGGAA	24	0	SNP	19	A	to		C
		TTTGTTCTGTCCACGCCGACTGAA	7	0	multi-mismatch	6	A	to		T
		TTTGTACTGTACGCGCCGACGGAA	3	0	multi-mismatch	11	C	to		A
		TTTGTACTGTCCACGCCTACTGAA	28	0	multi-mismatch	18	G	to		T
		TTTGTACTGTACACGCCGACTGAA	11	0	multi-mismatch	11	C	to		A
		CTTGTGCTGTCCACGCCGACGGAA	6	0	multi-mismatch	1	T	to		C
		TTTGTACTGTCCACGCCGACTTAA	8	0	multi-mismatch	21	G	to		T
		TTTGTACTGTCCACGCAGACTGAA	12	0	multi-mismatch	17	C	to		A
		TTTGTACTGTCCACTCCGACTGAA	1	0	multi-mismatch	15	G	to		T
		TTTGTACTGTCCGCGCCGATGGAA	4	0	multi-mismatch	13	A	to		G
		TTTGTTCTGTCCACGCAGACGGAA	3	0	multi-mismatch	6	A	to		T
		TTTGTTCTGTCCACGCCAACGGAA	1	0	multi-mismatch	6	A	to		T
		TTTGTACTGTCCACGCCGCCTGAA	3	0	multi-mismatch	19	A	to		C
		TTTGAGCTGTCCACGCCGACGGAA	2	0	multi-mismatch	5	T	to		A
		TTTGTACTGTCCGCGCCTACGGAA	2	0	multi-mismatch	13	A	to		G
		TTTGTTCTATCCACGCCGACGGAA	3	0	multi-mismatch	6	A	to		T
		TTTGTACTGTCCACGACGACTGAA	3	0	multi-mismatch	16	C	to		A
		TTTGTACTGTCCGCGCCGACTGAA	4	0	multi-mismatch	13	A	to		G
		TTTGTACTGTCCACGCTGACTGAA	1	0	multi-mismatch	17	C	to		T
		TTTGTTCTGTCAACGCCGACGGAA	1	0	multi-mismatch	6	A	to		T

## Sheet: seed mix MM15 10^-3 rep1
	mutation type
Gene L target	A	T	C	G	deletion	multi-mutation	sum for all mutation types
T	0	0	0	0	0	2		0.000112841	17724	total sequences
T	0	0	0	0	0	8		0.000451365	17042 single mutation or indel sequences
T	0	0	0	0	0	3		0.000169262	219 wild-type sequences
G	0	0	0	0	0	2		0.000112841	0 other sequences
T	0	0	0	0	0	12		0.000677048	fraction mutated is	0.99
A	0	11458	2	0	0	415		0.669995
C	0	0	0	0	0	2		0.000112841
T	0	0	0	0	1	3		0.000225683
G	0	0	0	0	0	2		0.000112841
T	0	0	0	0	0	3		0.000169262
C	0	0	0	0	0	1		5.64207e-05
C	0	0	0	0	0	1		5.64207e-05
A	0	0	0	0	0	0		0
C	0	0	0	0	0	0		0
G	0	0	0	0	0	0		0
C	0	0	0	0	0	0		0
C	0	0	0	0	0	1		5.64207e-05
G	1	0	0	0	0	0		5.64207e-05
A	0	0	0	0	0	2		0.000112841
C	0	0	0	0	0	0		0
G	0	5577	2	0	1	6		0.315166
G	0	0	0	0	0	0		0
A	0	0	0	0	0	0		0
A	0	0	0	0	0	0		0
		mutated sequence	count	count in control	type of mutation	mutation position	original base			mutated base
		TTTGTTCTGTCCACGCCGACGGAA	11457	0	SNP	6	A	to		T
		TTTGTACTGTCCACGCCGACTGAA	5576	0	SNP	21	G	to		T
		TTTGTTCTGTCCACGCCGACTGAA	234	0	multi-mismatch	6	A	to		T
		TTTGCTCTGTCCACGCCGACGGAA	9	0	multi-mismatch	5	T	to		C
		TTTGTTCTGTCCACGCCAACGGAA	35	0	multi-mismatch	6	A	to		T
		TTTGTTCTATCCACGCCGACGGAA	47	0	multi-mismatch	6	A	to		T
		TTTGTACTGTCCACGCCGTCTGAA	1	0	multi-mismatch	19	A	to		T
		TTTGTACTGTCCACGCCGACGGAA	218	0	perfect	perfect	perfect	to		perfect
		CTTGTACTGTCCACGCCGACTGAA	1	0	multi-mismatch	1	T	to		C
		TTTGTTCTGTCCATGCCGACGGAA	47	0	multi-mismatch	6	A	to		T
		TTTGTTCTGTTCACGCCGACGGAA	2	0	multi-mismatch	6	A	to		T
		TTTGTTCTGTCCACGCCTACGGAA	2	0	multi-mismatch	6	A	to		T
		TTTGTTCTGACCACGCCGACGGAA	2	0	multi-mismatch	6	A	to		T
		TATGTTCTGTCCACGCCGACGGAA	3	0	multi-mismatch	2	T	to		A
		TTTGTACTGTCCACGCCGACTTAA	2	0	multi-mismatch	21	G	to		T
		TTTGTTCTGTCCACGCCGATGGAA	1	0	multi-mismatch	6	A	to		T
		TTTGTTCTGTCCACACCGACGGAA	4	0	multi-mismatch	6	A	to		T
		TTTGTTCTGTCCACGCTGACGGAA	2	0	multi-mismatch	6	A	to		T
		TTTGTTCTGTCCGCGCCGACGGAA	8	0	multi-mismatch	6	A	to		T
		TTTGTTCTGTCCACGCCGAAGGAA	1	0	multi-mismatch	6	A	to		T
		TTTGTCCTGTCCACGCCGACGGAA	1	0	SNP	6	A	to		C
		TTTGTACCGTCCACGCCGACTGAA	1	0	multi-mismatch	8	T	to		C
		TTTTTTCTGTCCACGCCGACGGAA	1	0	multi-mismatch	4	G	to		T
		TTTGTACTGCCCACGCCGACTGAA	2	0	multi-mismatch	10	T	to		C
		TCTGTTCTGTCCACGCCGACGGAA	2	0	multi-mismatch	2	T	to		C
		TTCGTTCTGTCCACGCCGACGGAA	2	0	multi-mismatch	3	T	to		C
		TTTGTTCTGTCTACGCCGACGGAA	1	0	multi-mismatch	6	A	to		T
		TTTGTTCAGTCCACGCCGACGGAA	1	0	multi-mismatch	6	A	to		T
		TTTGTACTGTCCACGCCGACCGAA	1	0	SNP	21	G	to		C
		TTTGTATTGTCCACGCCGACTGAA	1	0	multi-mismatch	7	C	to		T
		TTTGTTCCGTCCACGCCGACGGAA	1	0	multi-mismatch	6	A	to		T

## Sheet: seed mix MM15 10^-3 rep2
	mutation type
Gene L target	A	T	C	G	deletion	multi-mutation	sum for all mutation types
T	0	0	0	0	0	4		9.62788e-05	41546	total sequences
T	0	0	0	0	0	14		0.000336976	39934 single mutation or indel sequences
T	0	0	1	0	3	5		0.000216627	421 wild-type sequences
G	0	0	0	0	0	7		0.000168488	2 other sequences
T	0	0	0	0	0	42		0.00101093	fraction mutated is	0.99
A	0	23917	0	0	5	1068		0.601502
C	0	0	0	0	0	2		4.81394e-05
T	0	0	0	0	0	4		9.62788e-05
G	0	0	0	0	0	2		4.81394e-05
T	0	0	0	0	0	2		4.81394e-05
C	0	0	0	0	0	5		0.000120349
C	0	0	0	0	0	4		9.62788e-05
A	0	0	0	0	0	3		7.22091e-05
C	0	1	0	0	0	0		2.40697e-05
G	0	0	0	0	0	2		4.81394e-05
C	0	0	0	0	0	0		0
C	0	0	0	0	0	3		7.22091e-05
G	1	0	0	0	0	3		9.62788e-05
A	0	0	0	0	0	4		9.62788e-05
C	1	0	0	0	0	2		7.22091e-05
G	2	16001	1	0	1	13		0.385549
G	0	0	0	0	0	0		0
A	0	0	0	0	0	0		0
A	0	0	0	0	0	0		0
		mutated sequence	count	count in control	type of mutation	mutation position	original base			mutated base
		TTTGTTCTGTCCACGCCGACGGAA	23916	0	SNP	6	A	to		T
		TTTGTACTGTCCACGCCGACTGAA	16003	0	SNP	21	G	to		T
		TTTGTACTGTCCACGCCGACTGGA	1	0	multi-mismatch	21	G	to		T
		TTTGTTCTATCCACGCCGACGGAA	141	0	multi-mismatch	6	A	to		T
		TTTGTTCTGTCCACGCCGACTGAA	531	0	multi-mismatch	6	A	to		T
		TTTGTTCTGTCCACGCCAACGGAA	105	0	multi-mismatch	6	A	to		T
		TTTGTACTGTCCACGCCGACGGAA	420	0	perfect	perfect	perfect	to		perfect
		TTTGCTCTGTCCACGCCGACGGAA	37	0	multi-mismatch	5	T	to		C
		TTTGTACTGTTCACGCCGACTGAA	1	0	multi-mismatch	11	C	to		T
		TTTGTTCTGTCCACACCGACGGAA	7	0	multi-mismatch	6	A	to		T
		TTTGTTCTGACCACGCCGACGGAA	4	0	multi-mismatch	6	A	to		T
		TTTGTTCTGTCCGCGCCGACGGAA	23	0	multi-mismatch	6	A	to		T
		TTTGTTCTGTCCACGCCGAAGGAA	2	0	multi-mismatch	6	A	to		T
		TTTGTTCTGTCCATGCCGACGGAA	161	0	multi-mismatch	6	A	to		T
		TTTGTTCTGTCCACGCTGACGGAA	5	0	multi-mismatch	6	A	to		T
		TTTGTTCTGTCCACGCCGGCGGAA	5	0	multi-mismatch	6	A	to		T
		TTTGTAATGTCCACGCCGACTGAA	1	0	multi-mismatch	7	C	to		A
		TTTGTACTGTCTACGCCGACTGAA	3	0	multi-mismatch	12	C	to		T
		TTTGTTCTGTCCACTCCGACGGAA	5	0	multi-mismatch	6	A	to		T
		TTTGATCTGTCCACGCCGACGGAA	1	0	multi-mismatch	5	T	to		A
		TTTGTACTGTCCACGCCGTCTGAA	2	0	multi-mismatch	19	A	to		T
		TATGTTCTGTCCACGCCGACGGAA	7	0	multi-mismatch	2	T	to		A
		TTTGTTCTGCCCACGCCGACGGAA	2	0	multi-mismatch	6	A	to		T
		TTTGTTCTGTCCACGACGACGGAA	1	0	multi-mismatch	6	A	to		T
		TTTGTACCGTCCACGCCGACTGAA	2	0	multi-mismatch	8	T	to		C
		TTTGTTCTGTCCATGCCGACTGAA	2	0	multi-mismatch	6	A	to		T
		CTTGTTCTGTCCACGCCGACGGAA	1	0	multi-mismatch	1	T	to		C
		TTTCTTCTGTCCACGCCGACGGAA	2	0	multi-mismatch	4	G	to		C
		TTTGTTCTGTCCACGCCGACGGAG	3	0	multi-mismatch	6	A	to		T
		TTTGTACTGTCCACACCGACTGAA	1	0	multi-mismatch	15	G	to		A
		TTTGTTCCGTCCACGCCGACGGAA	2	0	multi-mismatch	6	A	to		T
		TTTGTTCTGTCCACGCCGACGAAA	1	0	multi-mismatch	6	A	to		T
		TCTGTTCTGTCCACGCCGACGGAA	1	0	multi-mismatch	2	T	to		C
		TTTGTTCTGTCCACGCCGACAGAA	2	0	multi-mismatch	6	A	to		T
		TTTGTACTGTCCACGCCGACTTAA	7	0	multi-mismatch	21	G	to		T
		TTTGTTCTATCCACGCCGACTGAA	3	0	multi-mismatch	6	A	to		T
		TTTGTTCTGTCCACGTCGACGGAA	2	0	multi-mismatch	6	A	to		T
		TTTGTTCTGTCCACGCCGAGGAA	1	0	deletion	6	A	to		T
		TTTGTACTGTCCACGCCGATTGAA	1	0	multi-mismatch	20	C	to		T
		TTTGTTCTGTCCACGCCGATGGAA	4	0	multi-mismatch	6	A	to		T
		TTCGTTCTGTCCACGCCGACGGAA	2	0	multi-mismatch	3	T	to		C
		TTTGTTCTGTTCACGCCGACGGAA	4	0	multi-mismatch	6	A	to		T
		TTTGTTTTGTCCACGCCGACGGAA	1	0	multi-mismatch	6	A	to		T
		TTTCTACTGTCCACGCCGACTGAA	1	0	multi-mismatch	4	G	to		C
		TTTGTTCTGTCGACGCCGACGGAA	1	0	multi-mismatch	6	A	to		T
		TTTGTTATGTCCACGCCGACGGAA	1	0	multi-mismatch	6	A	to		T
		TTTGTACTGTCCACGCCGACTGAG	1	0	multi-mismatch	21	G	to		T
		TTTGTACTGTCCACGCCTACTGAA	1	0	multi-mismatch	18	G	to		T
		TTTGTTCTGTCCTCGCCGACGGAA	1	0	multi-mismatch	6	A	to		T
		TTTGTGCTGTCCACGCCGACTGAA	1	0	multi-mismatch	6	A	to		G
		TTAGTTCTGTCCACGCCGACGGAA	1	0	multi-mismatch	3	T	to		A
		TTTGTACTGTGCACGCCGACTGAA	1	0	multi-mismatch	11	C	to		G
		TTTGTACTGTCCACGCTGACTGAA	1	0	multi-mismatch	17	C	to		T
		TTTGTTCTGTCTACGCCGACGGAA	2	0	multi-mismatch	6	A	to		T
		TTTGTTCTGTCAACGCCGACGGAA	1	0	multi-mismatch	6	A	to		T
		TTTGTACTGTCCTCGCCGACTGAA	1	0	multi-mismatch	13	A	to		T
		TTTGTACTGTCCACGCCGACAGAA	1	0	SNP	21	G	to		A

## Sheet: seed mix MM15 10^-3 rep3
	mutation type
Gene L target	A	T	C	G	deletion	multi-mutation	sum for all mutation types
T	0	0	0	0	0	6		0.00011331	52952	total sequences
T	0	0	0	0	0	10		0.00018885	50538 single mutation or indel sequences
T	0	0	0	0	2	12		0.00026439	723 wild-type sequences
G	1	0	0	0	0	8		0.000169965	3 other sequences
T	0	0	0	0	1	23		0.000453241	fraction mutated is	0.99
A	0	29436	4	0	7	1562		0.585606
C	0	0	0	0	0	5		9.44251e-05
T	1	0	0	0	0	5		0.00011331
G	0	0	0	0	0	3		5.66551e-05
T	0	0	0	0	0	3		5.66551e-05
C	0	0	0	0	0	6		0.00011331
C	0	0	0	0	1	4		9.44251e-05
A	0	0	0	1	0	1		3.77701e-05
C	0	1	0	0	0	1		3.77701e-05
G	0	0	0	0	0	6		0.00011331
C	0	0	0	0	0	2		3.77701e-05
C	0	1	0	0	0	3		7.55401e-05
G	5	0	0	0	0	5		0.00018885
A	0	0	0	0	0	6		0.00011331
C	0	0	0	0	0	1		1.8885e-05
G	1	21075	1	0	0	16		0.398342
G	0	0	0	0	0	0		0
A	0	0	0	0	0	0		0
A	0	0	0	0	0	0		0
		mutated sequence	count	count in control	type of mutation	mutation position	original base			mutated base
		TTTGTTCTGTCCACGCCGACGGAA	29438	0	SNP	6	A	to		T
		TTTGTTCTGTCCATGCCGACGGAA	226	0	multi-mismatch	6	A	to		T
		TTTGTACTGTCCACGCCGACTGAA	21075	0	SNP	21	G	to		T
		TTTGTTCTGTCCACGCCGACGGGA	4	0	multi-mismatch	6	A	to		T
		TTTGTTCTGACCACGCCGACGGAA	2	0	multi-mismatch	6	A	to		T
		TTTGTTCTGTCCACGCCGACTGAA	856	0	multi-mismatch	6	A	to		T
		TTTGTACTGTCCACGCCGACGGAA	722	0	perfect	perfect	perfect	to		perfect
		TTTGTTCTGTCCACGCCAACGGAA	157	0	multi-mismatch	6	A	to		T
		TTTGTTCTGTCCACACCGACGGAA	23	0	multi-mismatch	6	A	to		T
		TTTGTACTGTCCACGCCAACGGAA	4	0	SNP	18	G	to		A
		TTTGTACTGTCCACACCGACTGAA	4	0	multi-mismatch	15	G	to		A
		TTTGTTCTGTCCACGCCGAAGGAA	4	0	multi-mismatch	6	A	to		T
		TTCGTACTGTCCACGCCGACTGAA	4	0	multi-mismatch	3	T	to		C
		TTTGTTCTATCCACGCCGACGGAA	184	0	multi-mismatch	6	A	to		T
		TTTGTTTTGTCCACGCCGACGGAA	1	0	multi-mismatch	6	A	to		T
		TTTGTTCTGTCCACGTCGACGGAA	6	0	multi-mismatch	6	A	to		T
		TTAGTACTGTCCACGCCGACTGAA	1	0	multi-mismatch	3	T	to		A
		TTTGTTCTGTCCACACCGACTGAA	1	0	multi-mismatch	6	A	to		T
		TTTGTTCTGTCCGCGCCGACGGAA	10	0	multi-mismatch	6	A	to		T
		TTTGCTCTGTCCACGCCGACGGAA	13	0	multi-mismatch	5	T	to		C
		TTTGTTCCGTCCACGCCGACGGAA	2	0	multi-mismatch	6	A	to		T
		TTTGTACCGTCCACGCCGACTGAA	2	0	multi-mismatch	8	T	to		C
		TTAGTTCTGTCCACGCCGACGGAA	3	0	multi-mismatch	3	T	to		A
		TTTGATCTGTCCACGCCGACGGAA	2	0	multi-mismatch	5	T	to		A
		TTTGTTATGTCCACGCCGACGGAA	1	0	multi-mismatch	6	A	to		T
		TTTGTACTGTCCACGCCGACTAAA	3	0	multi-mismatch	21	G	to		T
		TTTGTACTGTTCACGCCGACTGAA	2	0	multi-mismatch	11	C	to		T
		TTTGTACTGTCCACGCCGACTGAG	3	0	multi-mismatch	21	G	to		T
		TTTGTAATGTCCACGCCGACTGAA	2	0	multi-mismatch	7	C	to		A
		TTTGTTCTGTCCACGCCGACAGAA	4	0	multi-mismatch	6	A	to		T
		TTTGTACTGTCTACGCCGACTGAA	2	0	multi-mismatch	12	C	to		T
		TTTGTACTGTCCACGCCAACTGAA	1	0	multi-mismatch	18	G	to		A
		TCTGTTCTGTCCACGCCGACGGAA	3	0	multi-mismatch	2	T	to		C
		TTTGTCCTGTCCACGCCGACGGAA	3	0	SNP	6	A	to		C
		TTTGTACTATCCACGCCGACTGAA	2	0	multi-mismatch	9	G	to		A
		CTTGTTCTGTCCACGCCGACGGAA	2	0	multi-mismatch	1	T	to		C
		TTTGTTCTGTCCACGCCGGCGGAA	5	0	multi-mismatch	6	A	to		T
		TTTGTACTGTCCACGCCGTCTGAA	4	0	multi-mismatch	19	A	to		T
		TCTGTACTGTCCACGCCGACTGAA	3	0	multi-mismatch	2	T	to		C
		TTTGTTCTGTTCACGCCGACGGAA	1	0	multi-mismatch	6	A	to		T
		TTTGTAGTGTCCACGCCGACTGAA	1	0	multi-mismatch	7	C	to		G
		TTTGTTCTGCCCACGCCGACGGAA	2	0	multi-mismatch	6	A	to		T
		TTTGTACTGCCCACGCCGACTGAA	1	0	multi-mismatch	10	T	to		C
		TTTGTTCTGTCCACGCCGACGGAG	2	0	multi-mismatch	6	A	to		T
		TTTGCACTGTCCACGCCGACTGAA	2	0	multi-mismatch	5	T	to		C
		TTTGTTCTGTCACGCCGACGGAA	2	0	deletion	6	A	to		T
		TTTGTTCTGTCCTCGCCGACGGAA	1	0	multi-mismatch	6	A	to		T
		TTTGTTCTGTCCACGCTGACGGAA	5	0	multi-mismatch	6	A	to		T
		TTTGTTCTGTCCACGCAGACGGAA	1	0	multi-mismatch	6	A	to		T
		TTTGTACTGTACACGCCGACTGAA	1	0	multi-mismatch	11	C	to		A
		TTTTTTCTGTCCACGCCGACGGAA	1	0	multi-mismatch	4	G	to		T
		TTTGTTCTGTCGACGCCGACGGAA	1	0	multi-mismatch	6	A	to		T
		TTTGTACTGTCCACGCCGACTGGA	2	0	multi-mismatch	21	G	to		T
		TTTGTTCTGTCCACGCCGATGGAA	1	0	multi-mismatch	6	A	to		T
		TTTGTTCTGTCTACGCCGACGGAA	2	0	multi-mismatch	6	A	to		T
		TTTGTACTGTCCACGCTGACTGAA	1	0	multi-mismatch	17	C	to		T
		TTTATTCTGTCCACGCCGACGGAA	3	0	multi-mismatch	4	G	to		A
		TTTGTACTGTCCACGCCGACTTAA	1	0	multi-mismatch	21	G	to		T
		TTTGTTCAGTCCACGCCGACGGAA	1	0	multi-mismatch	6	A	to		T
		TTTGTACTGTCCACGCCTACTGAA	1	0	multi-mismatch	18	G	to		T
		TTTGTTCTGTCCACGCCTACGGAA	2	0	multi-mismatch	6	A	to		T
		TTTGTTCTGTCCATGCCGACTGAA	3	0	multi-mismatch	6	A	to		T
		TTTGTTCTGGCCACGCCGACGGAA	1	0	multi-mismatch	6	A	to		T
		TTTGTTCTGTCCACGCCGACGAAA	3	0	multi-mismatch	6	A	to		T
		TTTGTACTGTCCACGACGACTGAA	1	0	multi-mismatch	16	C	to		A
		TTTGTTCTGTCCACGCCGTCGGAA	1	0	multi-mismatch	6	A	to		T
		TTTGTACTGTCCACGCCGACTCAA	1	0	multi-mismatch	21	G	to		T
		TTTGTGCTGTCCACGCCGACTGAA	1	0	multi-mismatch	6	A	to		G
		TATGTACTGTCCACGCCGACTGAA	1	0	multi-mismatch	2	T	to		A

[truncated: 62 more sheets: seed mix MM15 10^-4 rep1, seed mix MM15 10^-4 rep2, seed mix MM15 10^-4 rep3, seed mix MM15 10^-5 rep1, seed mix MM15 10^-5 rep2, seed mix MM15 10^-5 rep3, seed mix MM15 10^-6 rep1, seed mix MM15 10^-6 rep2, seed mix MM15 10^-6 rep3, seed mix MM15 10^-7 rep1, seed mix MM15 10^-7 rep2, seed mix MM15 10^-7 rep3, seed mix NT 10^-3 rep1, seed mix NT 10^-3 rep2, seed mix NT 10^-3 rep3, seed mix NT 10^-4 rep1, seed mix NT 10^-4 rep2, seed mix NT 10^-4 rep3, seed mix NT 10^-5 rep1, seed mix NT 10^-5 rep2 …]
