# Supplementary material for: CRISPR-Cas effector specificity and cleavage site determine phage escape outcomes
Source: PLoS Biol. 2023 Apr 14;21(4):e3002065. doi: 10.1371/journal.pbio.3002065 (PMC10132644; doi:10.1371/journal.pbio.3002065)
Supplement: S7 Data — Contains data presented in Figs 4C and S10B. (XLSX) [file pbio.3002065.s021.xlsx]

## Sheet: legend
This workbook contains data used to generate heatmaps in Fig. 4C and bar graphs in S10B Fig.
Each sheet contains analysis of high-throughput sequencing of J or L target amplicons. The number of reads with different types of mutations in each sample are reported on each sheet. These data were used to calculate Z-scores for heatmaps in Fig. 4C and to calculate fraction of reads in S10B Fig.
The names of the sheets indicate the target gene, crRNA, and replicate
J = gene J target
L = gene L target
Cas9 indicates that Cas9 (rather than Cas12a) was used to provide phage defense
rep1, rep2, or rep3 = number of replicate

## Sheet: J Cas9 perfect rep1
	A	T	C	G	deletion	multi-mutation	sum for all mutation types
G	0	0	0	0	0	2	9.23532e-05		21656	total sequences
T	0	0	0	0	0	3	0.00013853		21551 single mutation or indel sequences
A	0	0	0	0	0	3	0.00013853		4 wild-type sequences
C	0	0	0	0	0	4	0.000184706		0 other sequences
T	0	0	0	0	0	6	0.000277059		fraction mutated is	1.0
G	0	0	0	0	0	8	0.000369413
C	0	0	0	0	0	0	0
G	0	0	0	0	0	9	0.000415589
A	0	0	0	0	0	5	0.000230883
C	0	0	0	0	0	3	0.00013853
C	0	0	0	0	0	6	0.000277059
A	0	0	0	0	0	7	0.000323236
G	0	0	0	0	0	3	0.00013853
T	0	0	0	0	0	6	0.000277059
C	0	0	0	0	0	5	0.000230883
A	0	0	0	0	0	6	0.000277059
G	0	0	0	0	0	3	0.00013853
T	0	0	0	0	0	8	0.000369413
G	0	0	0	0	0	2	9.23532e-05
C	0	0	0	0	0	1	4.61766e-05
C	0	0	0	0	1	8	0.000415589
G	4	17804	3	0	0	3	0.82259
G	0	3739	0	0	0	0	0.172654
	mutated sequence	count	count in control	type of mutation	mutation position	original base			mutated base
	GTACTGCGACCAGTCAGTGCCTG	17803	0	SNP	22	G	to		T
	GTACTGCGACCAGTCAGTGCCGT	3738	0	SNP	23	G	to		T
	GTACTGCGACCGGTCAGTGCCTG	4	0	multi-mismatch	12	A	to		G
	GTACTGCGACCAGTCAGTGCCGG	3	0	perfect	perfect	perfect	to		perfect
	GTACCGCGACCAGTCAGTGCCTG	5	0	multi-mismatch	5	T	to		C
	GTACTGCAACCAGTCAGTGCCTG	5	0	multi-mismatch	8	G	to		A
	GTACTGCGACCAGTCAGTGCATG	3	0	multi-mismatch	21	C	to		A
	GTACTACGACCAGTCAGTGCCTG	4	0	multi-mismatch	6	G	to		A
	GTACTGCGACCAGTCAGTGCCAG	3	0	SNP	22	G	to		A
	GTACTGCGACCAGCCAGTGCCTG	2	0	multi-mismatch	14	T	to		C
	GTACTGCGACCAGTTAGTGCCGT	1	0	multi-mismatch	15	C	to		T
	GTACTGCGACCAGTCAGTGCTGT	2	0	multi-mismatch	21	C	to		T
	GTACTGCGACCAGTCAGCGCCTG	4	0	multi-mismatch	18	T	to		C
	GTACTGCGACCAGTCAGTGCCCG	2	0	SNP	22	G	to		C
	GCACTGCGACCAGTCAGTGCCTG	1	0	multi-mismatch	2	T	to		C
	GTACTGCGACCAGTCAGAGCCTG	1	0	multi-mismatch	18	T	to		A
	GTACTGCGACCAGCCAGTGCCGT	1	0	multi-mismatch	14	T	to		C
	GTACTGCGACTAGTCAGTGCCTG	3	0	multi-mismatch	11	C	to		T
	GTACTGCGACCAGTCTGTGCCTG	1	0	multi-mismatch	16	A	to		T
	GTACTGCTACCAGTCAGTGCCTG	1	0	multi-mismatch	8	G	to		T
	GTACTTCGACCAGTCAGTGCCTG	2	0	multi-mismatch	6	G	to		T
	GTACTGCGACCAGTTAGTGCCTG	2	0	multi-mismatch	15	C	to		T
	GTATTGCGACCAGTCAGTGCCTG	1	0	multi-mismatch	4	C	to		T
	GTACTGCGACCAGTCGGTGCCTG	1	0	multi-mismatch	16	A	to		G
	GTACTGCGTCCAGTCAGTGCCTG	2	0	multi-mismatch	9	A	to		T
	GTACTGCGACCAGTCGGTGCCGT	1	0	multi-mismatch	16	A	to		G
	GTTCTGCGACCAGTCAGTGCCTG	1	0	multi-mismatch	3	A	to		T

## Sheet: J Cas9 perfect rep2
	A	T	C	G	deletion	multi-mutation	sum for all mutation types
G	0	0	0	0	0	1	5.7346e-05		17438	total sequences
T	0	0	0	0	0	3	0.000172038		17371 single mutation or indel sequences
A	0	0	0	0	0	7	0.000401422		1 wild-type sequences
C	0	0	0	0	0	2	0.000114692		1 other sequences
T	0	0	0	0	0	6	0.000344076		fraction mutated is	1.0
G	0	0	0	0	1	2	0.000172038
C	0	0	0	0	0	2	0.000114692
G	0	0	0	0	0	6	0.000344076
A	0	0	0	0	0	4	0.000229384
C	0	0	0	0	0	1	5.7346e-05
C	0	0	0	0	0	1	5.7346e-05
A	0	0	0	0	0	5	0.00028673
G	0	0	0	0	0	4	0.000229384
T	0	0	0	0	0	4	0.000229384
C	0	0	0	0	0	1	5.7346e-05
A	0	0	1	0	0	2	0.000172038
G	0	0	0	0	0	1	5.7346e-05
T	0	0	0	0	0	4	0.000229384
G	0	0	0	0	0	3	0.000172038
C	0	0	0	0	0	0	0
C	0	0	0	0	1	2	0.000172038
G	0	17366	2	0	0	4	0.996215
G	0	0	0	0	0	0	0
	mutated sequence	count	count in control	type of mutation	mutation position	original base			mutated base
	GTACTGCGACCAGTCAGTGCCTG	17365	0	SNP	22	G	to		T
	GTTCTGCGACCAGTCAGTGCCTG	3	0	multi-mismatch	3	A	to		T
	GTACTGCAACCAGTCAGTGCCTG	3	0	multi-mismatch	8	G	to		A
	GTACTGCGACCAGTCGGTGCCTG	1	0	multi-mismatch	16	A	to		G
	GTACTGCGACCTGTCAGTGCCTG	2	0	multi-mismatch	12	A	to		T
	GTACTACGACCAGTCAGTGCCTG	1	0	multi-mismatch	6	G	to		A
	GTACTGCGACCGGTCAGTGCCTG	1	0	multi-mismatch	12	A	to		G
	GCACTGCGACCAGTCAGTGCCTG	2	0	multi-mismatch	2	T	to		C
	GTACTGCGACCAGTCAGTGCCCG	1	0	SNP	22	G	to		C
	GTACTGCGACCAGCCAGTGCCTG	1	0	multi-mismatch	14	T	to		C
	GTGCTGCGACCAGTCAGTGCCTG	2	0	multi-mismatch	3	A	to		G
	GTACTGCGACCAGTCAGTACCTG	2	0	multi-mismatch	19	G	to		A
	GTACTGCGTCCAGTCAGTGCCTG	2	0	multi-mismatch	9	A	to		T
	GTACTGCGACCAGTCAGTGCCGG	1	0	perfect	perfect	perfect	to		perfect
	GTACTGCGACCAGTCAGCGCCTG	2	0	multi-mismatch	18	T	to		C
	GTACTGCGACCAGTCAGTGCTTG	1	0	multi-mismatch	21	C	to		T
	GTACTGCGACCAGACAGTGCCTG	1	0	multi-mismatch	14	T	to		A
	GTACTGCTACCAGTCAGTGCCTG	1	0	multi-mismatch	8	G	to		T
	GTACTGCGACCATTCAGTGCCTG	1	0	multi-mismatch	13	G	to		T
	GTACCGCGACCAGTCAGTGCCTG	2	0	multi-mismatch	5	T	to		C
	GTACTGCGACCAGTCAGTGCCTT	2	0	multi-mismatch	22	G	to		T
	GTACAGCGACCAGTCAGTGCCTG	2	0	multi-mismatch	5	T	to		A

## Sheet: J Cas9 perfect rep3
	A	T	C	G	deletion	multi-mutation	sum for all mutation types
G	0	0	0	0	0	0	0		21250	total sequences
T	0	0	0	0	0	4	0.000188235		21149 single mutation or indel sequences
A	0	0	0	0	0	3	0.000141176		3 wild-type sequences
C	0	0	0	0	0	2	9.41176e-05		0 other sequences
T	0	0	0	0	0	8	0.000376471		fraction mutated is	1.0
G	0	0	0	0	0	1	4.70588e-05
C	0	0	0	0	0	6	0.000282353
G	0	0	0	0	0	9	0.000423529
A	0	0	0	0	0	6	0.000282353
C	0	0	0	0	0	3	0.000141176
C	0	0	0	0	1	3	0.000188235
A	0	0	0	0	0	4	0.000188235
G	0	0	0	0	0	2	9.41176e-05
T	0	0	0	0	0	7	0.000329412
C	0	0	0	0	1	8	0.000423529
A	0	0	0	0	0	6	0.000282353
G	0	0	0	0	0	3	0.000141176
T	0	0	0	0	0	5	0.000235294
G	0	0	0	0	0	4	0.000188235
C	0	0	0	0	0	5	0.000235294
C	0	0	0	0	0	5	0.000235294
G	3	21140	3	0	1	4	0.995341
G	0	0	0	0	0	0	0
	mutated sequence	count	count in control	type of mutation	mutation position	original base			mutated base
	GTACTGCGACCAGTCAGTGCCTG	21140	0	SNP	22	G	to		T
	GTATTGCGACCAGTCAGTGCCTG	1	0	multi-mismatch	4	C	to		T
	GTACTGCGACCAGTCAGTGCCGG	2	0	perfect	perfect	perfect	to		perfect
	GTACTGCGACCAGTCAGTGCCAG	2	0	SNP	22	G	to		A
	GTACTGTGACCAGTCAGTGCCTG	1	0	multi-mismatch	7	C	to		T
	GTACTGCGACCAGTCAGTACCTG	3	0	multi-mismatch	19	G	to		A
	GTACCGCGACCAGTCAGTGCCTG	5	0	multi-mismatch	5	T	to		C
	GTACTGCGACCAGTCGGTGCCTG	3	0	multi-mismatch	16	A	to		G
	GTACTGCGACCAATCAGTGCCTG	1	0	multi-mismatch	13	G	to		A
	GTACTGCGACCAGTTAGTGCCTG	4	0	multi-mismatch	15	C	to		T
	GTACTGAGACCAGTCAGTGCCTG	2	0	multi-mismatch	7	C	to		A
	GTACTGCGACCAGCCAGTGCCTG	5	0	multi-mismatch	14	T	to		C
	GTACTGCGACTAGTCAGTGCCTG	2	0	multi-mismatch	11	C	to		T
	GTACTGCGACCAGTCAGTGCATG	1	0	multi-mismatch	21	C	to		A
	GTACTGCGTCCAGTCAGTGCCTG	4	0	multi-mismatch	9	A	to		T
	GTACTGCGACCAGTCAGTGCTTG	1	0	multi-mismatch	21	C	to		T
	GTACTGCGACCAGTAAGTGCCTG	2	0	multi-mismatch	15	C	to		A
	GTACTGCGACCGGTCAGTGCCTG	3	0	multi-mismatch	12	A	to		G
	GTACTGCAACCAGTCAGTGCCTG	3	0	multi-mismatch	8	G	to		A
	GTACTGCGACCAGTCAGTGCCCG	2	0	SNP	22	G	to		C
	GTACTGCGATCAGTCAGTGCCTG	2	0	multi-mismatch	10	C	to		T
	GTACAGCGACCAGTCAGTGCCTG	1	0	multi-mismatch	5	T	to		A
	GTACTGCGACCAGTCAGCGCCTG	3	0	multi-mismatch	18	T	to		C
	GTACTGCGACCAGTCTGTGCCTG	1	0	multi-mismatch	16	A	to		T
	GAACTGCGACCAGTCAGTGCCTG	2	0	multi-mismatch	2	T	to		A
	GTACTGCGACCAGTCAGTGGCTG	1	0	multi-mismatch	20	C	to		G
	GTACTGCGACCAGTCAGTGTCTG	1	0	multi-mismatch	20	C	to		T
	GTTCTGCGACCAGTCAGTGCCTG	1	0	multi-mismatch	3	A	to		T
	GTACTGCTACCAGTCAGTGCCTG	3	0	multi-mismatch	8	G	to		T
	GTACTGCGACCAGTCAGTGCCTA	2	0	multi-mismatch	22	G	to		T
	GTACTGCGACCAGTCATTGCCTG	2	0	multi-mismatch	17	G	to		T

## Sheet: J Cas9 MM3 rep1
	A	T	C	G	deletion	multi-mutation	sum for all mutation types
G	0	0	0	0	0	3	0.000149858		20019	total sequences
T	0	0	0	0	0	4	0.00019981		19660 single mutation or indel sequences
A	0	0	0	0	1	4	0.000249763		82 wild-type sequences
C	0	0	0	0	0	4	0.00019981		1 other sequences
T	0	0	0	0	0	4	0.00019981		fraction mutated is	1.0
G	0	0	0	0	0	3	0.000149858
C	0	0	0	0	0	1	4.99525e-05
G	0	0	0	0	0	3	0.000149858
A	0	0	0	0	0	7	0.000349668
C	0	0	0	0	0	2	9.99051e-05
C	1	0	0	0	1	2	0.00019981
A	0	0	0	4	0	7	0.000549478
G	0	1	0	0	0	5	0.000299715
T	0	0	0	833	0	34	0.0433089
C	0	0	0	0	0	3	0.000149858
A	0	0	0	4548	0	133	0.233828
G	0	100	1	0	0	6	0.00534492
T	0	0	0	0	0	2	9.99051e-05
G	0	2592	2	0	0	29	0.131026
C	408	448	0	0	0	8	0.043159
C	0	0	0	0	0	5	0.000249763
G	0	10299	1	0	1	7	0.514911
G	282	137	0	0	0	0	0.0209301
	mutated sequence	count	count in control	type of mutation	mutation position	original base			mutated base
	GTACTGCGACCAGTCAGTGCCGT	136	0	SNP	23	G	to		T
	GTACTGCGACCAGTCAGTGCCTG	10299	0	SNP	22	G	to		T
	GTACTGCGACCAGTCAGTGCCGG	81	0	perfect	perfect	perfect	to		perfect
	GTACTGCGACCAGTCGGTGCCGG	4547	0	SNP	16	A	to		G
	GTACTGCGACCGGTCAGTGCCGG	3	0	SNP	12	A	to		G
	GTACTGCGACCAGTCAGTTCCGG	2591	0	SNP	19	G	to		T
	GTACTGCGACCAGTCAGTGACGG	407	0	SNP	20	C	to		A
	GTACTGCGACCAGTCAGTGTCGG	447	0	SNP	20	C	to		T
	GTACTGCGACCAGTCGGTGCCTG	89	0	multi-mismatch	16	A	to		G
	GTACTGCGACCAGGCAGTGCCGG	832	0	SNP	14	T	to		G
	GTACTGCGACCAGTCAGTGCCGA	281	0	SNP	23	G	to		A
	GTACTGCGACCAGGCAGTGCCTG	21	0	multi-mismatch	14	T	to		G
	GTACTGCGACCAGGCAGTTCCGG	1	0	multi-mismatch	14	T	to		G
	GTACTGCGACCAGTCATTGCCGG	99	0	SNP	17	G	to		T
	GTACTGCGGCCAGTCAGTTCCGG	1	0	multi-mismatch	9	A	to		G
	GTACTGCGACCAGTCAGTTCCTG	7	0	multi-mismatch	19	G	to		T
	GTACTGCGACCAGTCGGTGCCGA	17	0	multi-mismatch	16	A	to		G
	GTACTGCGACCAGTCGGTGACGG	4	0	multi-mismatch	16	A	to		G
	GTACTGCGACCAGTCATTGCCTG	1	0	multi-mismatch	17	G	to		T
	GTACTGCGACCAGTCAGTTCCGA	17	0	multi-mismatch	19	G	to		T
	GTACTGCGACCAGTCGGTTCCGG	2	0	multi-mismatch	16	A	to		G
	ATACTGCGACCAGTCAGTGCCTG	2	0	multi-mismatch	1	G	to		A
	GTACTGCGACCAGTCGGTGCCGT	1	0	multi-mismatch	16	A	to		G
	GTACTGCGACCAGTCGGTGTCGG	7	0	multi-mismatch	16	A	to		G
	GTACTGCGACCAGGCAGTGCCGA	3	0	multi-mismatch	14	T	to		G
	GTACTGCGACCGGTCAGTGCCTG	2	0	multi-mismatch	12	A	to		G
	GTACTGCGACCAGTCAGTGCTTG	4	0	multi-mismatch	21	C	to		T
	GTACTGCGACCAGTCAGTGTCGA	2	0	multi-mismatch	20	C	to		T
	GTACTGCGACCAATCAGTGCCTG	1	0	multi-mismatch	13	G	to		A
	GTACTGCGACCATGCAGTGCCGG	1	0	multi-mismatch	13	G	to		T
	GTACTGCGACCAGTCATTCCCGG	1	0	multi-mismatch	17	G	to		T
	GTACTGCGACCAGTCAGTCCCGG	1	0	SNP	19	G	to		C
	GTACTGCGACCAGTCAATGCCTG	1	0	multi-mismatch	17	G	to		A
	GTACTGCGACCAGTCAGTGCCTT	4	0	multi-mismatch	22	G	to		T
	GTACCGCGACCAGTCAGTGCCTG	1	0	multi-mismatch	5	T	to		C
	GTGCTGCGACCAGTCAGTGCCTG	1	0	multi-mismatch	3	A	to		G
	GTACTGCGACCAGTCGGCGCCGG	1	0	multi-mismatch	16	A	to		G
	GTACTGCGACCAGTCAGTGACGA	1	0	multi-mismatch	20	C	to		A
	GTACTGCGACCGGTCAGTTCCGG	1	0	multi-mismatch	12	A	to		G
	GTACTGCGACCAGCCAGTGCCTG	1	0	multi-mismatch	14	T	to		C
	GTACTGCGACCAGTCAGTTCAGG	1	0	multi-mismatch	19	G	to		T
	GTATTGCGACCAGTCAGTGCCTG	1	0	multi-mismatch	4	C	to		T

## Sheet: J Cas9 MM3 rep2
	A	T	C	G	deletion	multi-mutation	sum for all mutation types
G	0	0	0	0	0	2	8.65801e-05		23100	total sequences
T	0	0	0	0	0	5	0.00021645		22736 single mutation or indel sequences
A	0	0	0	0	0	8	0.00034632		101 wild-type sequences
C	0	0	0	0	0	5	0.00021645		0 other sequences
T	0	0	0	0	0	2	8.65801e-05		fraction mutated is	1.0
G	0	0	0	0	0	1	4.329e-05
C	0	1	0	0	0	3	0.00017316
G	0	0	0	0	0	7	0.00030303
A	0	0	0	0	0	5	0.00021645
C	0	0	0	0	0	2	8.65801e-05
C	0	0	0	0	2	8	0.0004329
A	0	0	0	0	0	4	0.00017316
G	0	8	0	0	0	9	0.000735931
T	0	0	11	573	1	26	0.0264502
C	0	773	0	0	0	20	0.034329
A	0	0	0	4964	0	122	0.220173
G	0	88	0	0	0	3	0.00393939
T	0	0	0	0	0	4	0.00017316
G	0	1687	0	0	0	15	0.0736797
C	865	280	0	0	0	5	0.0497835
C	0	0	0	0	0	3	0.00012987
G	1	13362	3	0	2	4	0.578874
G	115	0	0	0	0	0	0.00497835
	mutated sequence	count	count in control	type of mutation	mutation position	original base			mutated base
	GTACTGCGACCAGTCATTGCCGG	87	0	SNP	17	G	to		T
	GTACTGCGACCAGTCAGTTCCGG	1686	0	SNP	19	G	to		T
	GTACTGCGACCAGTCAGTGCCTG	13363	0	SNP	22	G	to		T
	GTACTGCGACCAGTCGGTGCCGG	4963	0	SNP	16	A	to		G
	GTACTGCGACCAGGCAGTGCCGG	572	0	SNP	14	T	to		G
	GTACTGCGACCAGTCAGTGTCGG	279	0	SNP	20	C	to		T
	GTACTGCGACCAGTCAGTGACGG	864	0	SNP	20	C	to		A
	GTACTGCGACCAGTTAGTGCCGG	772	0	SNP	15	C	to		T
	GTACTGCGACCAGTCGGTGCCTG	87	0	multi-mismatch	16	A	to		G
	GTACTGCGACCAGTCAGTGCCGG	100	0	perfect	perfect	perfect	to		perfect
	GTACTGCGACCAGTCGGTGCCGA	10	0	multi-mismatch	16	A	to		G
	GTACTGCGACCAGTCAGTGCCGA	114	0	SNP	23	G	to		A
	GTACTGCGACTAGTCAGTGCCTG	2	0	multi-mismatch	11	C	to		T
	GTACTGCGACCAGGCAGTGCCGA	3	0	multi-mismatch	14	T	to		G
	GTACTGCGACCAGTCGGTGACGG	11	0	multi-mismatch	16	A	to		G
	GTACTGCGACCAGTTAGTGACGG	1	0	multi-mismatch	15	C	to		T
	GTACTGCGACCAGCCAGTGCCGG	10	0	SNP	14	T	to		C
	GTACTGCGACCAGTCAGTTCCGA	5	0	multi-mismatch	19	G	to		T
	GTACTGCGACCATTCAGTGCCTG	2	0	multi-mismatch	13	G	to		T
	GTACTGCGACCAGTTAGTGCCTG	11	0	multi-mismatch	15	C	to		T
	GTACTGCGACCAGTCAGTTCCTG	6	0	multi-mismatch	19	G	to		T
	GTACTGCGACCATTCAGTGCCGG	7	0	SNP	13	G	to		T
	GTAATGCGACCAGTCAGTGCCTG	2	0	multi-mismatch	4	C	to		A
	GTGCTGCGACCAGTCAGTGCCTG	3	0	multi-mismatch	3	A	to		G
	GTACTGCGACCAGTCAGTGTCTG	1	0	multi-mismatch	20	C	to		T
	GTACTGCGACCAGTCAGTGCCCG	2	0	SNP	22	G	to		C
	GTACTGCGACCAGCCAGTGCCTG	2	0	multi-mismatch	14	T	to		C
	GTACTGCTACCAGTCAGTGCCTG	1	0	multi-mismatch	8	G	to		T
	GTACTGCGACCAATCAGTGCCTG	1	0	multi-mismatch	13	G	to		A
	GTACTGCGACCAGTCAGTGCCTA	1	0	multi-mismatch	22	G	to		T
	GTACTGCGACCAGGCAGTGCCTG	13	0	multi-mismatch	14	T	to		G
	GTACTGTGACCAGTCAGTGCCTG	1	0	multi-mismatch	7	C	to		T
	GTACTGCGACCAGTTAGTGCCGA	1	0	multi-mismatch	15	C	to		T
	GTACTGCAACCAGTTAGTGCCGG	1	0	multi-mismatch	8	G	to		A
	GTTCTGCGACCAGTCAGTGCCTG	1	0	multi-mismatch	3	A	to		T
	GTACTGCAACCAGTCAGTGCCTG	1	0	multi-mismatch	8	G	to		A
	GTACTGCGACCAGTCGGTGTCGG	4	0	multi-mismatch	16	A	to		G
	GTACTGCGACCAGTAAGTGCCTG	2	0	multi-mismatch	15	C	to		A
	GTACTGCGACCAGTCGGTGCCAG	1	0	multi-mismatch	16	A	to		G
	GTACTGCGACCAGTCAGCGCCTG	1	0	multi-mismatch	18	T	to		C
	GCACTGCGACCAGTCAGTGCCTG	1	0	multi-mismatch	2	T	to		C

## Sheet: J Cas9 MM3 rep3
	A	T	C	G	deletion	multi-mutation	sum for all mutation types
G	0	0	0	0	0	2	0.000125494		15937	total sequences
T	0	0	0	0	0	3	0.000188241		15645 single mutation or indel sequences
A	0	0	0	0	0	6	0.000376482		60 wild-type sequences
C	0	0	0	0	0	2	0.000125494		0 other sequences
T	0	0	0	0	0	7	0.000439229		fraction mutated is	1.0
G	0	0	0	0	0	0	0
C	0	0	0	0	0	5	0.000313735
G	0	0	0	0	0	4	0.000250988
A	0	0	0	0	0	4	0.000250988
C	0	0	0	0	0	2	0.000125494
C	0	0	0	0	0	0	0
A	0	0	0	0	0	4	0.000250988
G	0	0	0	0	0	2	0.000125494
T	0	0	9	0	0	4	0.000815712
C	0	0	0	0	0	6	0.000376482
A	0	0	0	8003	1	156	0.512016
G	0	1	0	0	0	1	0.000125494
T	0	0	0	0	0	2	0.000125494
G	0	1448	0	0	0	12	0.0916107
C	414	364	0	0	0	2	0.0489427
C	0	0	0	0	0	2	0.000125494
G	1	5335	0	0	0	6	0.335195
G	48	21	0	0	0	0	0.00432955
	mutated sequence	count	count in control	type of mutation	mutation position	original base			mutated base
	GTACTGCGACCAGTCGGTGCCGG	8002	0	SNP	16	A	to		G
	GTACTGCGACCAGTCAGTGCCTG	5334	0	SNP	22	G	to		T
	GTACTGCGACCAGTCAGTTCCGG	1447	0	SNP	19	G	to		T
	GTACTGCGACCAGTCAGTGTCGG	363	0	SNP	20	C	to		T
	GTACTGCGACCAGTCAGTGACGG	413	0	SNP	20	C	to		A
	GTACTGCGACCAGTCGGTGCCTG	103	0	multi-mismatch	16	A	to		G
	GTACTGCGACCAGTCGGTGTCGG	15	0	multi-mismatch	16	A	to		G
	GTACTGCGACCAGTCGGTGCTGG	1	0	multi-mismatch	16	A	to		G
	GTACTGCGACCAGTCAGTTCCGA	2	0	multi-mismatch	19	G	to		T
	GTACTGCGACCGGTCGGTGCCGG	1	0	multi-mismatch	12	A	to		G
	GTACTGCGACCAGTCAGTGCCGG	59	0	perfect	perfect	perfect	to		perfect
	GTACTGCGACCAGTCAGTGCCGA	47	0	SNP	23	G	to		A
	GTTCTGCGACCAGTCGGTGCCGG	2	0	multi-mismatch	3	A	to		T
	GTACTGCGACCAGTCGGTGCCGA	13	0	multi-mismatch	16	A	to		G
	GTACTGCGACCAGTCAGTGCCGT	20	0	SNP	23	G	to		T
	GTACTGCGACCAGTCGGTTCCGG	3	0	multi-mismatch	16	A	to		G
	GTACTGCGACCAGTCGGTGACGG	8	0	multi-mismatch	16	A	to		G
	GTACTGCGACCAGTCGGTACCGG	1	0	multi-mismatch	16	A	to		G
	GTACCGCGACCAGTCAGTGCCTG	3	0	multi-mismatch	5	T	to		C
	GTACTGCGACCAGTCAGTTCCTG	5	0	multi-mismatch	19	G	to		T
	GTACTGCGACCAGCCAGTGCCGG	8	0	SNP	14	T	to		C
	GTACTGTGACCAGTCGGTGCCGG	1	0	multi-mismatch	7	C	to		T
	GTACTGCGACCAGTCAGTGCCTT	3	0	multi-mismatch	22	G	to		T
	GTACCGCGACCAGTCGGTGCCGG	1	0	multi-mismatch	5	T	to		C
	GTACTGCGACCAGTTAGTGCCTG	1	0	multi-mismatch	15	C	to		T
	GTACTGCGACCAGTCAGTGCCTC	1	0	multi-mismatch	22	G	to		T
	GCACTGCGACCAGTCAGTTCCGG	1	0	multi-mismatch	2	T	to		C
	GTATTGCGACCAGTCAGTGCCTG	1	0	multi-mismatch	4	C	to		T

## Sheet: J Cas9 MM8 rep1
	A	T	C	G	deletion	multi-mutation	sum for all mutation types
G	0	0	0	0	0	3	0.00016871		17782	total sequences
T	0	0	0	0	0	5	0.000281183		17356 single mutation or indel sequences
A	0	0	0	0	0	2	0.000112473		58 wild-type sequences
C	0	0	0	0	0	2	0.000112473		2 other sequences
T	0	0	0	0	0	2	0.000112473		fraction mutated is	1.0
G	0	0	0	0	0	4	0.000224947
C	0	0	0	0	0	7	0.000393657
G	0	0	0	0	0	10	0.000562366
A	0	0	0	0	0	4	0.000224947
C	0	0	0	0	0	3	0.00016871
C	0	0	0	0	0	2	0.000112473
A	0	0	0	0	0	3	0.00016871
G	0	0	0	0	0	4	0.000224947
T	0	0	52	105	0	16	0.00972894
C	0	2	0	0	0	6	0.000449893
A	0	2	4427	7890	1	274	0.708244
G	0	436	0	0	0	11	0.0251378
T	0	0	26	0	0	2	0.00157463
G	0	0	0	0	0	0	0
C	14	21	0	0	0	0	0.00196828
C	0	0	0	0	0	0	0
G	0	4355	0	0	3	6	0.245417
G	22	0	0	0	0	0	0.00123721
	mutated sequence	count	count in control	type of mutation	mutation position	original base			mutated base
	GTACTGCGACCAGTCAGTGCCTG	4358	0	SNP	22	G	to		T
	GTACTGCGACCAGTCCGTGCCGG	4427	0	SNP	16	A	to		C
	GTACTGCGACCAGCCAGTGCCGG	51	0	SNP	14	T	to		C
	GTACTGCGACCAGTCGGTGCCGG	7889	0	SNP	16	A	to		G
	GTACTGCGACCAGTCATTGCCGG	435	0	SNP	17	G	to		T
	GTACTGCGACCAGTCAGTGCCTT	3	0	multi-mismatch	22	G	to		T
	GTACTGCGACCAGTCGGTGCCTG	180	0	multi-mismatch	16	A	to		G
	GTACTGCGACCAGTCCGTGCCTG	66	0	multi-mismatch	16	A	to		C
	GCACTGCGACCAGTCGGTGCCGG	1	0	multi-mismatch	2	T	to		C
	GTACTGCGACCAGTCAGTGCCGG	58	0	perfect	perfect	perfect	to		perfect
	GTACTGCGACCAGTCAGTGACGG	13	0	SNP	20	C	to		A
	GTACTGCGACCAGGCAGTGCCGG	104	0	SNP	14	T	to		G
	GTACTGCGACCAGCCAGTGCCGA	1	0	multi-mismatch	14	T	to		C
	GTACTGCGACCAGTCAGCGCCGG	25	0	SNP	18	T	to		C
	TTACTGCGACCAGTCGGTGCCGG	1	0	multi-mismatch	1	G	to		T
	GTACTGCGACCAGTCGGTGCCGA	6	0	multi-mismatch	16	A	to		G
	GTACTGTGACCAGTCGGTGCCGG	3	0	multi-mismatch	7	C	to		T
	GTACTGCGACCAGCCAGTGCCTG	2	0	multi-mismatch	14	T	to		C
	GTACTGCGACCAGTCAGTGTCGG	20	0	SNP	20	C	to		T
	GTACTGCGACCAGTCATTGCCTG	9	0	multi-mismatch	17	G	to		T
	GTACTGCGACCAGTCAGTGCCGA	21	0	SNP	23	G	to		A
	GTATTGCGACCAGTCGGTGCCGG	1	0	multi-mismatch	4	C	to		T
	GTACTGCGACCAGCCCGTGCCGG	2	0	multi-mismatch	14	T	to		C
	GAACTGCGACCAGTCGGTGCCGG	1	0	multi-mismatch	2	T	to		A
	GTACTGCGACCAGTCGGTGTCGG	1	0	multi-mismatch	16	A	to		G
	GTACTGCGACCAGTCGGTGCTGG	1	0	multi-mismatch	16	A	to		G
	GTACTGCGACCAGTCCGTGCCGA	1	0	multi-mismatch	16	A	to		C
	GTACTGCAACCAGTCGGTGCCTG	1	0	multi-mismatch	8	G	to		A
	GTACTGCGACCAGTCCATGCCGG	1	0	multi-mismatch	16	A	to		C
	GTACTGCAACCAGTCCGTGCCGG	1	0	multi-mismatch	8	G	to		A
	GTACTGCGACCAGTAGGTGCCGG	1	0	multi-mismatch	15	C	to		A
	GTACTGCGACCAGTCCGTGCCAG	2	0	multi-mismatch	16	A	to		C
	GTACTGCGACCAGTTAGTGCCGG	1	0	SNP	15	C	to		T
	GTACTGCGACCAGTCTGTGCCGG	1	0	SNP	16	A	to		T
	GTACTGCAACCAGTCGGTGCCGG	3	0	multi-mismatch	8	G	to		A
	GTACTACGACCAGTCGGTGCCGG	1	0	multi-mismatch	6	G	to		A
	GTACTGCGACCAGGCAGTGCCTG	2	0	multi-mismatch	14	T	to		G

## Sheet: J Cas9 MM8 rep2
	A	T	C	G	deletion	multi-mutation	sum for all mutation types
G	0	0	0	0	0	1	5.14695e-05		19429	total sequences
T	0	0	0	0	0	1	5.14695e-05		18994 single mutation or indel sequences
A	0	0	0	0	0	4	0.000205878		92 wild-type sequences
C	0	0	0	0	0	1	5.14695e-05		0 other sequences
T	0	0	0	0	0	6	0.000308817		fraction mutated is	1.0
G	0	0	0	0	0	1	5.14695e-05
C	0	0	0	0	0	0	0
G	0	0	0	0	1	10	0.000566164
A	0	0	0	0	0	6	0.000308817
C	0	0	0	0	0	2	0.000102939
C	0	0	0	0	0	5	0.000257347
A	0	0	0	0	0	4	0.000205878
G	0	0	0	0	0	1	5.14695e-05
T	0	0	44	0	0	7	0.00262494
C	0	3548	0	0	0	190	0.192393
A	0	0	0	833	0	54	0.0456534
G	0	657	0	0	0	41	0.0359257
T	0	0	70	0	0	5	0.00386021
G	0	4	0	0	0	1	0.000257347
C	16	51	0	0	0	0	0.00344845
C	0	0	0	0	0	1	5.14695e-05
G	2	13540	4	0	1	2	0.69736
G	4	219	0	0	0	0	0.0114777
	mutated sequence	count	count in control	type of mutation	mutation position	original base			mutated base
	GTACTGCGACCAGTCAGTGCCTG	13540	0	SNP	22	G	to		T
	GTACTGCGACCAGTTAGTGCCTG	173	0	multi-mismatch	15	C	to		T
	GTACTGCGACCAGTCGGTGCCGG	832	0	SNP	16	A	to		G
	GTACTGCGACCAGTCATTGCCGG	656	0	SNP	17	G	to		T
	GTACTGCGACCAGTTAGTGCCGG	3547	0	SNP	15	C	to		T
	GTACTGCGACCAGTCAGTGTCGG	50	0	SNP	20	C	to		T
	GTACTGCGACCAGTCAGTGCCGT	218	0	SNP	23	G	to		T
	GTACTGCGACCAGCCAGTGCCGG	43	0	SNP	14	T	to		C
	GTACTGCGACCAGTCGGTGCCTG	50	0	multi-mismatch	16	A	to		G
	GTACTGCGACCAGTCAGCGCCGG	69	0	SNP	18	T	to		C
	GTACTGCGACCAGTCATTGCCTG	37	0	multi-mismatch	17	G	to		T
	GTACTGCGACCAGTCAGTGCCGG	91	0	perfect	perfect	perfect	to		perfect
	GTACTGCGACTAGTCAGTGCCTG	2	0	multi-mismatch	11	C	to		T
	GTACTGCGACCAGTCAGTGCCCG	3	0	SNP	22	G	to		C
	GTACTGCGACCAGTCAGTGACGG	15	0	SNP	20	C	to		A
	GTACTGCGACCAGTTAGTGCCGT	3	0	multi-mismatch	15	C	to		T
	GTACTGCTACCAGTCAGTGCCTG	2	0	multi-mismatch	8	G	to		T
	GTACTGCGTCCAGTTAGTGCCGG	1	0	multi-mismatch	9	A	to		T
	GTACTGCGACCAGTCAGTGCCTA	1	0	multi-mismatch	22	G	to		T
	GTACTGCAACCAGTTAGTGCCGG	4	0	multi-mismatch	8	G	to		A
	GTACTGCGACCAGTTAGTGCCGA	1	0	multi-mismatch	15	C	to		T
	GTACTGCGACCAGTCAGTTCCGG	3	0	SNP	19	G	to		T
	GTACTGCGACCAGTCAGCGCCTG	3	0	multi-mismatch	18	T	to		C
	GTACTGCGACCAGTCAGTGCCGA	3	0	SNP	23	G	to		A
	GTACTGCGACCAGTTAGTGTCGG	2	0	multi-mismatch	15	C	to		T
	GTACCGCGACCAGTCAGTGCCTG	3	0	multi-mismatch	5	T	to		C
	GTACTGCGACCAGCCAGTGCCTG	3	0	multi-mismatch	14	T	to		C
	GTACTGCGACCAGTCTGTGCCTG	1	0	multi-mismatch	16	A	to		T
	GTACTGCGACCAGTCAGTGCCAG	1	0	SNP	22	G	to		A
	GTACTGCGATCAGTCAGTGCCTG	1	0	multi-mismatch	10	C	to		T
	GTACTGCGACCAGACAGTGCCTG	1	0	multi-mismatch	14	T	to		A
	GTACTGCAACCAGTCAGTGCCTG	1	0	multi-mismatch	8	G	to		A

## Sheet: J Cas9 MM8 rep3
	A	T	C	G	deletion	multi-mutation	sum for all mutation types
G	0	0	0	0	0	1	4.60278e-05		21726	total sequences
T	0	0	0	0	1	4	0.000230139		21072 single mutation or indel sequences
A	0	0	0	0	1	8	0.00041425		113 wild-type sequences
C	0	0	0	0	0	1	4.60278e-05		0 other sequences
T	0	0	0	0	0	6	0.000276167		fraction mutated is	0.99
G	0	0	0	0	0	2	9.20556e-05
C	0	0	0	0	0	5	0.000230139
G	0	0	0	0	0	2	9.20556e-05
A	0	0	0	0	0	5	0.000230139
C	0	0	0	0	0	1	4.60278e-05
C	0	0	0	0	3	3	0.000276167
A	0	0	0	0	0	6	0.000276167
G	0	0	0	0	0	3	0.000138083
T	0	0	15	0	0	5	0.000920556
C	0	6044	0	0	1	235	0.289055
A	0	1	0	6194	0	244	0.296373
G	0	0	0	0	0	1	4.60278e-05
T	0	0	32	0	0	3	0.00161097
G	0	5	0	0	0	0	0.000230139
C	4	32	0	0	0	2	0.00174906
C	0	0	0	0	0	2	9.20556e-05
G	1	8673	2	0	2	2	0.399521
G	12	49	0	0	0	0	0.0028077
	mutated sequence	count	count in control	type of mutation	mutation position	original base			mutated base
	GTACTGCGACCAGTCAGTGCCTG	8674	0	SNP	22	G	to		T
	GTACTGCGACCAGTTAGTGCCGG	6043	0	SNP	15	C	to		T
	GTACTGCGACCAGTCAGCGCCGG	31	0	SNP	18	T	to		C
	GTACTGCGACCAGTCGGTGCCGG	6193	0	SNP	16	A	to		G
	GTACTGCGACCAGTCGGTGCCTG	227	0	multi-mismatch	16	A	to		G
	GTACTGCGACCAGTCAGTGCCGA	11	0	SNP	23	G	to		A
	GTACTGCGACCAGTCAGTGCCGG	112	0	perfect	perfect	perfect	to		perfect
	GTACTGCGACCAGTTAGTGCCTG	222	0	multi-mismatch	15	C	to		T
	GTACTGCGACCAGTCAGTGACGG	3	0	SNP	20	C	to		A
	GTACTGCGACCAGTCAGTGCCCG	1	0	SNP	22	G	to		C
	GTACTGCGACCAGTCAGTGCCGT	48	0	SNP	23	G	to		T
	GTACTGCGACCAGTCAGTGTCGG	31	0	SNP	20	C	to		T
	GTACTGCGACCAGTCGGTGCCGA	7	0	multi-mismatch	16	A	to		G
	GTACTGCGACCAGTCAGTTCCGG	4	0	SNP	19	G	to		T
	GTACCGCGACCAGTCGGTGCCGG	1	0	multi-mismatch	5	T	to		C
	GTACTGCGACAGTTAGTGCCGG	2	0	deletion	11	C	to		A
	GTACTGCGACCAGCCAGTGCCGG	14	0	SNP	14	T	to		C
	GTACTGCGACCAGTCGGTGCTGG	2	0	multi-mismatch	16	A	to		G
	GTGCTGCGACCAGTCGGTGCCGG	2	0	multi-mismatch	3	A	to		G
	GAACTGCGACCAGTTAGTGCCGG	1	0	multi-mismatch	2	T	to		A
	GTACTGTGACCAGTCGGTGCCGG	1	0	multi-mismatch	7	C	to		T
	GTACTACGACCAGTCAGTGCCTG	1	0	multi-mismatch	6	G	to		A
	GTACTGCGACCAGTTAGTGCCGA	1	0	multi-mismatch	15	C	to		T
	GTACTGCGTCCAGTTAGTGCCGG	1	0	multi-mismatch	9	A	to		T
	GTACTGCGACCAGTCAGTGTCTG	1	0	multi-mismatch	20	C	to		T
	GTTCTGCGACCAGTCGGTGCCGG	1	0	multi-mismatch	3	A	to		T
	GTACTGCGACCAGCTAGTGCCGG	2	0	multi-mismatch	14	T	to		C

[truncated: 27 more sheets: J Cas9 MM15 rep1, J Cas9 MM15 rep2, J Cas9 MM15 rep3, J Cas9 MM19 rep1, J Cas9 MM19 rep2, J Cas9 MM19 rep3, J Cas9 no crRNA rep1, J Cas9 no crRNA rep2, J Cas9 no crRNA rep3, L Cas9 perfect rep1, L Cas9 perfect rep2, L Cas9 perfect rep3, L Cas9 MM3 rep1, L Cas9 MM3 rep2, L Cas9 MM3 rep3, L Cas9 MM8 rep1, L Cas9 MM8 rep2, L Cas9 MM8 rep3, L Cas9 MM15 rep1, L Cas9 MM15 rep2 …]
