# Supplementary material for: CRISPR-Cas effector specificity and cleavage site determine phage escape outcomes
Source: PLoS Biol. 2023 Apr 14;21(4):e3002065. doi: 10.1371/journal.pbio.3002065 (PMC10132644; doi:10.1371/journal.pbio.3002065)
Supplement: S8 Data — Contains data presented in Fig 5B. (XLSX) [file pbio.3002065.s022.xlsx]

## Sheet: legend
This workbook contains data used to generate Fig. 5B
Sheets contain analysis of high-throughput sequencing of J target amplicons for cultures expressing the MM3 crRNA upon infection with phage at various MOIs. The number of reads with different types of mutations in each sample are reported on each sheet. These data were used to calculate Z-scores for heatmap in Fig. 5B
The names of the sheets indicate the multiplicity of infection (MOI) and the replicate.

## Sheet: MOI 0.15 rep1
	mutation type
Gene J target	A	T	C	G	deletion	multi-mutation
T	0	0	9	0	0	0		25522 total sequences
T	0	0	7	0	0	0		152 single mutation or indel sequences
T	2	0	4	0	0	0		25366 wild-type sequences
G	2	3	1	0	0	0		4 other sequences
T	2	0	9	0	0	0		fraction mutated is 0.01
C	2	13	0	0	1	0
A	0	4	0	8	0	0
T	2	0	2	0	2	0
T	0	0	4	0	0	0
T	0	0	2	0	0	0
A	0	4	0	1	2	0
T	2	0	5	0	0	0
G	2	0	0	0	0	0
G	3	2	0	0	0	0
A	0	3	0	3	0	0
G	1	1	0	0	0	0
C	3	4	0	1	0	0
G	3	1	2	0	0	0
T	1	0	3	0	0	0
G	2	3	5	0	1	0
A	0	0	0	1	0	0
G	1	1	0	0	0	0
G	2	4	1	0	0	0
A	0	5	0	0	0	0
		mutated sequence	count	count in control	type of mutation	mutation position	original base			mutated base
		TCTGTCATTTATGGAGCGTGAGGA	7	0	mutation	3	C	to		T
		TTTGTTATTTATGGAGCGTGAGGA	13	0	mutation	2	C	to		T
		CTTGTCATTTATGGAGCGTGAGGA	9	0	mutation	1	T	to		C
		TTTGTCGTTTATGGAGCGTGAGGA	8	0	mutation	2	C	to		T
		TTTGCCATTTATGGAGCGTGAGGA	9	0	mutation	2	C	to		T

## Sheet: MOI 0.15 rep2
	mutation type
Gene J target	A	T	C	G	deletion	multi-mutation
T	1	0	8	0	0	0		26756 total sequences
T	1	0	5	0	0	0		178 single mutation or indel sequences
T	0	0	2	0	0	0		26577 wild-type sequences
G	3	1	0	0	3	0		1 other sequences
T	2	0	14	0	0	0		fraction mutated is 0.01
C	3	13	0	1	0	0
A	0	5	0	4	0	0
T	2	0	2	0	1	0
T	0	0	6	0	0	0
T	2	0	6	0	0	0
A	0	0	0	3	0	0
T	4	0	4	0	0	0
G	0	4	0	0	1	0
G	1	1	1	0	0	0
A	0	3	0	5	0	0
G	3	3	1	0	0	0
C	1	7	0	3	0	0
G	5	1	1	0	0	0
T	1	0	5	0	0	0
G	7	2	0	0	0	0
A	0	5	0	2	1	0
G	2	6	0	0	0	0
G	3	0	0	0	0	0
A	0	3	0	4	0	0
		mutated sequence	count	count in control	type of mutation	mutation position	original base			mutated base
		TTTGTCATTTATGGAGCGTGATGA	6	0	mutation	2	C	to		T
		TTTGTCATTTATGGAGCGTAAGGA	7	0	mutation	2	C	to		T
		CTTGTCATTTATGGAGCGTGAGGA	8	0	mutation	1	T	to		C
		TTTGCCATTTATGGAGCGTGAGGA	14	0	mutation	2	C	to		T
		TTTGTTATTTATGGAGCGTGAGGA	13	0	mutation	2	C	to		T
		TTTGTCATTTATGGAGTGTGAGGA	7	0	mutation	2	C	to		T
		TTTGTCATCTATGGAGCGTGAGGA	6	0	mutation	2	C	to		T
		TTTGTCATTCATGGAGCGTGAGGA	6	0	mutation	2	C	to		T

## Sheet: MOI 0.08 rep1
	mutation type
Gene J target	A	T	C	G	deletion	multi-mutation
T	1	0	14	2	0	0		23676 total sequences
T	0	0	1	0	0	0		153 single mutation or indel sequences
T	1	0	2	0	0	0		23520 wild-type sequences
G	1	1	0	0	0	0		3 other sequences
T	6	0	15	0	0	0		fraction mutated is 0.01
C	2	10	0	2	0	0
A	0	2	0	4	0	0
T	2	0	6	0	2	0
T	0	0	1	0	0	0
T	0	0	0	0	0	0
A	0	0	0	1	0	0
T	0	0	3	0	0	0
G	0	4	1	0	3	0
G	0	4	1	0	0	0
A	0	0	0	13	0	0
G	3	0	2	0	0	0
C	0	2	0	0	0	0
G	6	1	3	0	0	0
T	2	0	5	0	0	0
G	1	2	0	0	0	0
A	0	3	0	1	0	0
G	1	1	1	0	0	0
G	3	4	2	0	0	0
A	0	2	0	3	0	0
		mutated sequence	count	count in control	type of mutation	mutation position	original base			mutated base
		CTTGTCATTTATGGAGCGTGAGGA	14	0	mutation	1	T	to		C
		TTTGTCATTTATGGGGCGTGAGGA	13	0	mutation	2	C	to		T
		TTTGACATTTATGGAGCGTGAGGA	6	0	mutation	2	C	to		T
		TTTGCCATTTATGGAGCGTGAGGA	15	0	mutation	2	C	to		T
		TTTGTCACTTATGGAGCGTGAGGA	6	0	mutation	2	C	to		T
		TTTGTCATTTATGGAGCATGAGGA	6	0	mutation	2	C	to		T
		TTTGTTATTTATGGAGCGTGAGGA	10	0	mutation	2	C	to		T

## Sheet: MOI 0.08 rep2
	mutation type
Gene J target	A	T	C	G	deletion	multi-mutation
T	0	0	26	0	0	0		32011 total sequences
T	0	0	1	0	0	0		230 single mutation or indel sequences
T	0	0	2	0	0	0		31769 wild-type sequences
G	3	1	2	0	0	0		10 other sequences
T	5	0	27	0	0	0		fraction mutated is 0.01
C	5	15	0	2	0	0
A	0	1	0	10	0	0
T	1	0	8	0	3	0
T	3	0	3	0	0	0
T	1	0	14	0	0	0
A	0	2	0	4	0	0
T	3	0	3	1	0	0
G	2	4	1	0	0	0
G	1	3	0	0	0	0
A	0	2	0	20	0	2
G	4	2	1	0	0	0
C	4	6	0	0	0	0
G	2	1	0	0	0	0
T	3	0	1	1	0	0
G	1	2	1	0	1	0
A	0	3	0	1	0	0
G	4	1	1	0	0	0
G	1	2	2	0	0	0
A	0	3	0	3	0	0
		mutated sequence	count	count in control	type of mutation	mutation position	original base			mutated base
		TTTGTCATTCATGGAGCGTGAGGA	14	0	mutation	2	C	to		T
		TTTGTCACTTATGGAGCGTGAGGA	8	0	mutation	2	C	to		T
		TTTGTTATTTATGGAGCGTGAGGA	15	0	mutation	2	C	to		T
		TTTGCCATTTATGGAGCGTGAGGA	27	0	mutation	2	C	to		T
		CTTGTCATTTATGGAGCGTGAGGA	26	0	mutation	1	T	to		C
		TTTGTCATTTATGGGGCGTGAGGA	20	0	mutation	2	C	to		T
		TTTGTCGTTTATGGAGCGTGAGGA	10	0	mutation	2	C	to		T
		TTTGTCATTTATGGAGTGTGAGGA	6	0	mutation	2	C	to		T

## Sheet: MOI 0.04 rep1
	mutation type
Gene J target	A	T	C	G	deletion	multi-mutation
T	2	0	2538	204	0	0		27578 total sequences
T	0	0	13	1	0	0		13264 single mutation or indel sequences
T	1	0	102	0	0	2		14054 wild-type sequences
G	1	374	0	0	2	0		161 other sequences
T	4	0	5390	12	3	13		fraction mutated is 0.48
C	499	2051	0	0	0	4
A	0	1	0	269	0	1
T	0	0	460	0	2	16
T	0	0	25	0	0	1
T	2	0	445	50	0	6
A	0	4	2	59	0	8
T	0	0	225	1	1	3
G	0	0	1	0	2	1
G	2	0	0	0	0	5
A	0	2	1	327	143	15
G	3	2	0	0	0	2
C	0	1	0	0	0	3
G	6	0	1	0	0	6
T	0	0	2	0	0	2
G	2	3	2	0	3	4
A	0	3	0	2	1	1
G	2	2	1	0	0	1
G	1	2	0	0	0	3
A	0	1	0	3	0	2
		mutated sequence	count	count in control	type of mutation	mutation position	original base			mutated base
		CTTGTCATTTATGGAGCGTGAGGA	2538	0	mutation	1	T	to		C
		TTTGCCATTTATGGAGCGTGAGGA	5391	0	mutation	2	C	to		T
		TTTGTCATTTATGGGCGTGAGGA	140	0	deletion			to
		TTTGTCACTTATGGAGCGTGAGGA	460	0	mutation	2	C	to		T
		TTTGTTATTTATGGAGCGTGAGGA	2051	0	mutation	2	C	to		T
		TTCGTCATTTATGGAGCGTGAGGA	102	0	mutation	2	C	to		T
		TTTGTAATTTATGGAGCGTGAGGA	499	0	mutation	2	C	to		T
		TTTGTCATTTACGGAGCGTGAGGA	225	0	mutation	2	C	to		T
		TTTTTCATTTATGGAGCGTGAGGA	375	0	mutation	2	C	to		T
		GTTGTCATTTATGGAGCGTGAGGA	204	0	mutation	1	T	to		G
		TTTGTCATTCATGGAGCGTGAGGA	445	0	mutation	2	C	to		T
		TTTGTCATTGATGGAGCGTGAGGA	50	0	mutation	2	C	to		T
		TCTGTCATTTATGGAGCGTGAGGA	13	0	mutation	3	C	to		T
		TTTGTCATTTATGGAGCATGAGGA	6	0	mutation	2	C	to		T
		TTTGGCATTTATGGAGCGTGAGGA	12	0	mutation	2	C	to		T
		TTTGTCATTTATGGGGCGTGAGGA	327	0	mutation	2	C	to		T
		TTTGTCGTTTATGGAGCGTGAGGA	269	0	mutation	2	C	to		T
		TTTGTCATCTATGGAGCGTGAGGA	25	0	mutation	2	C	to		T
		TTTGTCATTTGTGGAGCGTGAGGA	59	0	mutation	2	C	to		T
		TTTGTCGCTTATGGAGCGTGAGGA	8	0	mutation	2	C	to		T

## Sheet: MOI 0.04 rep2
	mutation type
Gene J target	A	T	C	G	deletion	multi-mutation
T	0	0	2765	219	0	0		29196 total sequences
T	0	0	14	0	0	0		13996 single mutation or indel sequences
T	2	0	89	0	0	0		14912 wild-type sequences
G	1	371	2	0	1	3		198 other sequences
T	5	0	5803	14	2	4		fraction mutated is 0.48
C	470	2038	0	1	0	6
A	0	0	0	270	0	9
T	0	0	525	0	4	9
T	3	0	28	0	0	1
T	3	0	439	49	0	5
A	0	9	2	69	0	5
T	1	0	219	0	0	5
G	2	1	0	0	1	7
G	0	0	2	0	0	3
A	0	0	0	365	176	13
G	2	3	0	0	0	3
C	2	5	0	1	0	3
G	2	2	0	0	0	3
T	1	0	1	0	0	1
G	2	0	3	0	0	3
A	0	0	0	2	0	3
G	0	1	0	0	0	1
G	0	1	0	0	0	1
A	0	1	0	2	0	2
		mutated sequence	count	count in control	type of mutation	mutation position	original base			mutated base
		GTTGTCATTTATGGAGCGTGAGGA	413	0	mutation	1	T	to		G
		TTTGTTATTTATGGAGCGTGAGGA	2038	0	mutation	2	C	to		T
		CTTGTCATTTATGGAGCGTGAGGA	2765	0	mutation	1	T	to		C
		TTTGTCATTCATGGAGCGTGAGGA	439	0	mutation	2	C	to		T
		TTTGCCATTTATGGAGCGTGAGGA	5803	0	mutation	2	C	to		T
		TTTTTCATTTATGGAGCGTGAGGA	372	0	mutation	2	C	to		T
		TCTGTCATTTATGGAGCGTGAGGA	14	0	mutation	3	C	to		T
		TTTGTCACTTATGGAGCGTGAGGA	525	0	mutation	2	C	to		T
		TTTGTAATTTATGGAGCGTGAGGA	470	0	mutation	2	C	to		T
		TTCGTCATTTATGGAGCGTGAGGA	89	0	mutation	2	C	to		T
		TTTGTCATTTACGGAGCGTGAGGA	219	0	mutation	2	C	to		T
		TTTGTCATTTATGGGCGTGAGGA	168	0	deletion			to
		TTTGTCGTTTATGGAGCGTGAGGA	270	0	mutation	2	C	to		T
		TTTGTCATTTATGGGGCGTGAGGA	365	0	mutation	2	C	to		T
		TTTGTCGCTTATGGAGCGTGAGGA	8	0	mutation	2	C	to		T
		TTTGTCATTGATGGAGCGTGAGGA	49	0	mutation	2	C	to		T
		TTTGTCATCTATGGAGCGTGAGGA	28	0	mutation	2	C	to		T
		TTTGTCATTTGTGGAGCGTGAGGA	69	0	mutation	2	C	to		T
		TTTGTCATTTTTGGAGCGTGAGGA	9	0	mutation	2	C	to		T
		TTTGGCATTTATGGAGCGTGAGGA	14	0	mutation	2	C	to		T

## Sheet: MOI 0.02 rep1
	mutation type
Gene J target	A	T	C	G	deletion	multi-mutation
T	7	0	9722	0	0	0		33720 total sequences
T	2	0	12	2	0	2		31425 single mutation or indel sequences
T	6	0	270	63	0	0		1965 wild-type sequences
G	0	499	0	0	3	1		20 other sequences
T	8	0	11945	5	9	40		fraction mutated is 0.94
C	427	4068	0	0	0	25
A	0	0	0	7	0	7
T	1	0	1179	0	69	18
T	0	0	31	8	0	7
T	5	0	1462	11	0	46
A	0	1	21	1410	1	36
T	0	0	148	5	0	10
G	0	0	0	0	0	11
G	0	0	0	0	0	9
A	0	0	0	11	7	5
G	0	0	0	0	0	5
C	0	0	0	0	0	33
G	0	0	0	0	0	3
T	0	0	0	0	0	6
G	0	0	0	0	0	15
A	0	0	0	0	0	6
G	0	0	0	0	0	10
G	0	0	0	0	0	6
A	0	0	0	0	0	9
		mutated sequence	count	count in control	type of mutation	mutation position	original base			mutated base
		TTTGTCATTCATGGAGCGTGAGGA	1462	0	mutation	2	C	to		T
		TTTGTCACTTATGGAGCGTGAGGA	1179	0	mutation	2	C	to		T
		CTTGTCATTTATGGAGCGTGAGGA	9728	0	mutation	1	T	to		C
		TTTGTAATTTATGGAGCGTGAGGA	427	0	mutation	2	C	to		T
		TTTGCCATTTATGGAGCGTGAGGA	11945	0	mutation	2	C	to		T
		TTCGTCATTTATGGAGCGTGAGGA	270	0	mutation	2	C	to		T
		TTTGTTATTTATGGAGCGTGAGGA	4068	0	mutation	2	C	to		T
		TTTGTCATTTGTGGAGCGTGAGGA	1410	0	mutation	2	C	to		T
		TTTTTCATTTATGGAGCGTGAGGA	499	0	mutation	2	C	to		T
		TTTCCATTTATGGAGCGTGAGGA	8	0	deletion			to
		CTTGTCATTCATGGAGCGTGAGGA	29	0	mutation	1	T	to		C
		TTTGTCATTTATGGATTGTGAGGA	21	0	mutation	2	C	to		T
		CTTGTCATTTGTGGAGCGTGAGGA	19	0	mutation	1	T	to		C
		TTTGTCATCTATGGAGCGTGAGGA	31	0	mutation	2	C	to		T
		TTTGTCATTTACGGAGCGTGAGGA	148	0	mutation	2	C	to		T
		TTGGTCATTTATGGAGCGTGAGGA	63	0	mutation	2	C	to		T
		TTTGTCATTATGGAGCGTGAGGA	67	0	deletion			to
		TTTGTCATTTATGGGGCGTGAGGA	11	0	mutation	2	C	to		T
		TTTGTCGTTTATGGAGCGTGAGGA	7	0	mutation	2	C	to		T
		TTTGCCATTCATGGAGCGTGAGGA	9	0	mutation	2	C	to		T
		TTTGTCATTGATGGAGCGTGAGGA	11	0	mutation	2	C	to		T
		CTTGCCATTTATGGAGCGTGAGGA	18	0	mutation	1	T	to		C
		TTTGACATTTATGGAGCGTGAGGA	8	0	mutation	2	C	to		T
		TTTGCCATTTATGGAGCGTAAGGA	6	0	mutation	2	C	to		T
		ATTGTCATTTATGGAGCGTGAGGA	7	0	mutation	1	T	to		A
		CTTGTTATTTATGGAGCGTGAGGA	6	0	mutation	1	T	to		C
		TTTGTCATTTCTGGAGCGTGAGGA	21	0	mutation	2	C	to		T
		TCTGTCATTTATGGAGCGTGAGGA	12	0	mutation	3	C	to		T
		TTTTCCATTTATGGAGCGTGAGGA	8	0	mutation	2	C	to		T
		TTAGTCATTTATGGAGCGTGAGGA	6	0	mutation	2	C	to		T
		TTTGTCATTTATGGGCGTGAGGA	6	0	deletion			to
		TTTGTCATTTTATGGAGCGTGAGGA	14	0	extension			to
		CTTGTCACTTATGGAGCGTGAGGA	14	0	mutation	1	T	to		C
		TTTGTCATGTATGGAGCGTGAGGA	8	0	mutation	2	C	to		T

## Sheet: MOI 0.02 rep2
	mutation type
Gene J target	A	T	C	G	deletion	multi-mutation
T	4	0	9354	2	0	0		32480 total sequences
T	0	0	12	5	0	1		30265 single mutation or indel sequences
T	12	0	240	59	0	0		1880 wild-type sequences
G	2	498	0	0	1	3		25 other sequences
T	3	0	11636	9	11	39		fraction mutated is 0.94
C	460	3782	0	0	2	26
A	0	0	0	10	0	9
T	0	0	1129	1	46	22
T	0	0	28	1	0	6
T	1	0	1468	4	0	41
A	0	5	13	1271	0	54
T	0	0	147	19	0	9
G	0	0	1	0	2	10
G	0	0	0	0	0	8
A	0	0	0	5	14	10
G	0	0	0	0	0	6
C	0	1	0	0	0	23
G	0	1	0	0	0	13
T	0	0	0	0	1	3
G	0	0	0	0	3	13
A	0	0	0	0	0	3
G	0	0	0	0	0	5
G	0	0	2	0	0	4
A	0	0	0	0	0	2
		mutated sequence	count	count in control	type of mutation	mutation position	original base			mutated base
		CTTGTCATTTATGGAGCGTGAGGA	9362	0	mutation	1	T	to		C
		TTTGTCATTTGTGGAGCGTGAGGA	1271	0	mutation	2	C	to		T
		TTTGTTATTTATGGAGCGTGAGGA	3782	0	mutation	2	C	to		T
		TTTGCCATTTATGGAGCGTGAGGA	11636	0	mutation	2	C	to		T
		TTTGTAATTTATGGAGCGTGAGGA	460	0	mutation	2	C	to		T
		TTTGTCATCTATGGAGCGTGAGGA	28	0	mutation	2	C	to		T
		TTTTTCATTTATGGAGCGTGAGGA	499	0	mutation	2	C	to		T
		TTTGTCATTCATGGAGCGTGAGGA	1468	0	mutation	2	C	to		T
		TTTGTCACTTATGGAGCGTGAGGA	1129	0	mutation	2	C	to		T
		TTTGTCATTTTATGGAGCGTGAGGA	15	0	extension			to
		CTTGTCACTTATGGAGCGTGAGGA	13	0	mutation	1	T	to		C
		TTCGTCATTTATGGAGCGTGAGGA	240	0	mutation	2	C	to		T
		TTGGTCATTTATGGAGCGTGAGGA	59	0	mutation	2	C	to		T
		TTTGTCATTTACGGAGCGTGAGGA	147	0	mutation	2	C	to		T
		CTTGTCATTCATGGAGCGTGAGGA	25	0	mutation	1	T	to		C
		TTTGCCATTTATGGAGCGTTAGGA	6	0	mutation	2	C	to		T
		TTTGTCATTATGGAGCGTGAGGA	45	0	deletion			to
		TTTGTCATTTAGGGAGCGTGAGGA	19	0	mutation	2	C	to		T
		TTAGTCATTTATGGAGCGTGAGGA	12	0	mutation	2	C	to		T
		TTTGTCATTTCTGGAGCGTGAGGA	13	0	mutation	2	C	to		T
		TTTCCCATTTATGGAGCGTGAGGA	6	0	mutation	2	C	to		T
		TCTGTCATTTATGGAGCGTGAGGA	12	0	mutation	3	C	to		T
		TTTGTCGTTTATGGAGCGTGAGGA	10	0	mutation	2	C	to		T
		TTTCCATTTATGGAGCGTGAGGA	8	0	deletion			to
		CTTGTTATTTATGGAGCGTGAGGA	13	0	mutation	1	T	to		C
		TTTGTCATTTATGGGCGTGAGGA	14	0	deletion			to
		CTTGTCATTTGTGGAGCGTGAGGA	33	0	mutation	1	T	to		C
		TTTGCCATTTGTGGAGCGTGAGGA	7	0	mutation	2	C	to		T
		TTTGTCATTTATGGATTGTGAGGA	19	0	mutation	2	C	to		T
		CTTGCCATTTATGGAGCGTGAGGA	14	0	mutation	1	T	to		C
		TTTTCCATTTATGGAGCGTGAGGA	9	0	mutation	2	C	to		T
		TTTGTTATTTGTGGAGCGTGAGGA	7	0	mutation	2	C	to		T
		TTTGGCATTTATGGAGCGTGAGGA	9	0	mutation	2	C	to		T
		TTTGCCATTCATGGAGCGTGAGGA	9	0	mutation	2	C	to		T

## Sheet: MOI 0.01 rep1
	mutation type
Gene J target	A	T	C	G	deletion	multi-mutation
T	6	0	3038	190	0	0		22109 total sequences
T	0	0	340	0	0	0		21249 single mutation or indel sequences
T	0	0	11	5	0	0		630 wild-type sequences
G	2	207	0	0	0	0		19 other sequences
T	1	0	4939	9	2	14		fraction mutated is 0.97
C	108	6937	0	0	1	15
A	0	1	0	11	0	3
T	0	0	679	2	5	4
T	0	0	15	6	0	1
T	0	0	4085	183	0	102
A	0	13	13	261	0	8
T	0	0	172	0	0	10
G	0	0	0	0	0	10
G	0	0	0	0	0	4
A	0	0	0	3	0	5
G	0	0	0	0	0	2
C	0	0	0	0	0	6
G	0	1	0	0	0	0
T	0	0	1	0	0	1
G	0	0	0	0	0	10
A	0	0	0	0	0	3
G	0	0	0	0	0	3
G	0	0	1	0	0	7
A	0	0	0	0	1	3
		mutated sequence	count	count in control	type of mutation	mutation position	original base			mutated base
		TTTGTCATTCATGGAGCGTGAGGA	4086	0	mutation	2	C	to		T
		CTTGTCATTTATGGAGCGTGAGGA	3053	0	mutation	1	T	to		C
		TTTGTCATCTATGGAGCGTGAGGA	15	0	mutation	2	C	to		T
		TTTGCCATTTATGGAGCGTGAGGA	4940	0	mutation	2	C	to		T
		TTTGTTATTTATGGAGCGTGAGGA	6937	0	mutation	2	C	to		T
		TTTGTCACTTATGGAGCGTGAGGA	679	0	mutation	2	C	to		T
		TTTGTCATTTGTGGAGCGTGAGGA	261	0	mutation	2	C	to		T
		TTTGCCATTCATGGAGCGTGAGGA	28	0	mutation	2	C	to		T
		TTTTTCATTTATGGAGCGTGAGGA	207	0	mutation	2	C	to		T
		TTTGTCATTGATGGAGCGTGAGGA	183	0	mutation	2	C	to		T
		TTTGTCATTTACGGAGCGTGAGGA	172	0	mutation	2	C	to		T
		GTTGTCATTTATGGAGCGTGAGGA	190	0	mutation	1	T	to		G
		TTTGTCATTTTTGGAGCGTGAGGA	13	0	mutation	2	C	to		T
		TCTGTCATTTATGGAGCGTGAGGA	340	0	mutation	3	C	to		T
		ATTGTCATTTATGGAGCGTGAGGA	6	0	mutation	1	T	to		A
		TTTGTCGTTTATGGAGCGTGAGGA	11	0	mutation	2	C	to		T
		CTTGTCATTCATGGAGCGTGAGGA	43	0	mutation	1	T	to		C
		TTTGTAATTTATGGAGCGTGAGGA	108	0	mutation	2	C	to		T
		TTTGTCATTTCTGGAGCGTGAGGA	13	0	mutation	2	C	to		T
		TTTGTCATGTATGGAGCGTGAGGA	6	0	mutation	2	C	to		T
		TTTGTTATTCATGGAGCGTGAGGA	9	0	mutation	2	C	to		T
		CTTGTTATTTATGGAGCGTGAGGA	9	0	mutation	1	T	to		C
		TTTGGCATTTATGGAGCGTGAGGA	9	0	mutation	2	C	to		T
		TTCGTCATTTATGGAGCGTGAGGA	11	0	mutation	2	C	to		T
		TTTTCCATTTATGGAGCGTGAGGA	7	0	mutation	2	C	to		T

[truncated: 7 more sheets: MOI 0.01 rep2, MOI 0.002 rep1, MOI 0.002 rep2, MOI 0.0002 rep1, MOI 0.0002 rep2, MOI 0.00002 rep1, MOI 0.00002 rep2]
